# Supplementary material for: Early mannitol-triggered changes in the Arabidopsis leaf (phospho)proteome reveal growth regulators
Source: J Exp Bot. 2018 Jul 13;69(19):4591–607. doi: 10.1093/jxb/ery261 (PMC6117580; doi:10.1093/jxb/ery261)
Supplement: Supplementary Table S10 [file ery261_suppl_supplementary_table_s10.xlsx]

## Sheet: Significantly more abundant
Supplementary Table S10. Proteins identified at 30 min after mannitol treatment, including raw data, differentially abundant and unique proteins.
Protein	Name (TAIR)	Description (TAIR)	Log2 fold change	Fold change	Normalised log2 intensities of control (left) and mannitol (right) samples	Average of normalised log2 intensities control (left) and mannitol (right) samples	Control 1	Control 2	Control 3	Control 4				Mannitol 1	Mannitol 2	Mannitol 3	Mannitol 4	Control (average)	Mannitol (average)	p-values	Peptides	Razor+unique peptides	Unique peptides	Sequence coverage [%]	Unique+razor sequence coverage [%]	Unique sequence coverage [%]
AT5G35620	LOSS OF SUSCEPTIBILITY TO POTYVIRUS 1 (LSP1);EUKARYOTIC INITIATION FACTOR (ISO)4E (EIF(ISO)4E);EUKARYOTIC TRANSLATION INITIATION FACTOR ISOFORM 4E (eIFiso4E);EUKARYOTIC TRANSLATION INITATION FACTOR 4E2 (EIF4E2); (LSP)	Cap-binding protein, binds to the 5' cap structure of nuclear-encoded mRNAs. Mutant is resistant to potyvirus infection.	0.935548	1.91262			-2.1729	-2.17035	-2.21898	-2.88286				-1.45086	-1.37156	-1.68079	-1.19969	-2.36127	-1.42572	0.00347239	5	5	5	25.8	25.8	25.8
AT3G23700	S1 RNA-BINDING RIBOSOMAL PROTEIN 1 (SRRP1)	Encodes a chloroplast-localized S1 domain-containing protein with RNA chaperone activity that affects the splicing and processing of chloroplast transcripts and plays a role in Arabidopsis seedling growth in the presence of ABA.	0.54089	1.45487			-1.4835	-0.786221	-0.902819	-0.884689				-0.319513	-0.215628	-0.658478	-0.700054	-1.01431	-0.473418	0.0349894	7	7	7	31.1	31.1	31.1
ATMG00480	(ORFB);ATP SYNTHASE 8 (ATP8)	Encodes subunit 8 of the mitochondrial F(O) ATP synthase complex.	0.513031	1.42705			-0.366297	-0.425163	-0.117352	-0.70602				0.0529823	-0.0589619	0.0032959	0.439978	-0.403708	0.109324	0.0209466	6	6	6	35.4	35.4	35.4
AT4G16760	ACYL-COA OXIDASE 1 (ACX1)	Encodes a medium to long-chain acyl-CoA oxidase. Catalyzes the first step of fatty acid beta-oxidation. Involved in jasmonate biosynthesis. Gene expression is induced by wounding, drought stress, abscisic acid, and jasmonate.	0.45466	1.37046			-1.14924	-0.965895	-1.19275	-1.51187				-0.892694	-0.498346	-0.859795		-1.20494	-0.750278	0.0448627	7	7	7	18.9	18.9	18.9
AT2G28800	ALBINO 3 (ALB3); (ABL3)	member of Chloroplast membrane protein ALBINO3 family. Similar to pea PPF1 and may play a role in plant senescence.	0.420177	1.33809			-3.22351	-3.06741	-2.79365	-2.95011				-2.77392	-2.62599	-2.55748	-2.39659	-3.00867	-2.58849	0.0128106	2	2	2	4.4	4.4	4.4
AT1G52670	BIOTIN/LIPOYL ATTACHMENT DOMAIN CONTAINING 2 (BADC2);BCCP-LIKE PROTEIN 1 (BLP1)	Single hybrid motif superfamily protein;(source:Araport11)	0.409904	1.3286			-1.66291	-1.50389	-1.25861	-1.19889				-1.15154	-1.2287	-0.941214	-0.663242	-1.40607	-0.996174	0.0488959	5	5	5	39.8	39.8	39.8
AT1G43190	POLYPYRIMIDINE TRACT-BINDING PROTEIN 3 (PTB3)	polypyrimidine tract-binding protein 3;(source:Araport11)	0.368552	1.29106			-1.74282	-2.10744	-2.10039	-2.17157				-1.40298	-1.82512	-1.59254	-1.82736	-2.03055	-1.662	0.0401384	3	3	3	13	13	13
AT2G37040	(ATPAL1);PHE AMMONIA LYASE 1 (pal1)	Encodes PAL1, a phenylalanine ammonia-lyase. Arabidopsis has four PALs: AT2G37040 (PAL1), AT3G53260 (PAL2), AT5G04230 (PAL3) and AT3G10340 (PAL4).	0.361328	1.28461			-1.04406	-1.06419	-1.14292	-1.35545				-0.869635	-0.654341	-0.847002		-1.15166	-0.790326	0.0163985	7	7	2	14.3	14.3	5.7
AT1G27390	TRANSLOCASE OUTER MEMBRANE 20-2 (TOM20-2)	Form of TOM20, which is a component of the TOM complex, involved in transport of nuclear-encoded mitochondrial proteins	0.349912	1.27448			-3.82326	-3.78054	-3.37463	-3.30452				-3.2585	-3.27651	-3.11897	-3.22933	-3.57074	-3.22083	0.0455249	2	2	2	14.8	14.8	14.8
AT5G17380		Thiamine pyrophosphate dependent pyruvate decarboxylase family protein;(source:Araport11)	0.336136	1.26237			-1.46589	-1.34859	-1.42516	-1.83982				-1.16129	-1.2089	-1.15384	-1.21089	-1.51986	-1.18373	0.0226944	6	6	6	11.5	11.5	11.5
AT1G17745	PHOSPHOGLYCERATE DEHYDROGENASE 2 (PGDH2);3-PHOSPHOGLYCERATE DEHYDROGENASE (PGDH)	encodes a 3-Phosphoglycerate dehydrogenase The mRNA is cell-to-cell mobile.	0.327255	1.25462			0.853672	0.718296	0.663004	0.466417				1.1692	0.884783	0.816309	1.14011	0.675347	1.0026	0.0342809	6	4	4	11.7	8.5	8.5
AT3G57050	CYSTATHIONINE BETA-LYASE (CBL)	Encodes second enzyme in the methionine biosynthetic pathway	0.310238	1.23991			-3.41615	-3.3514	-2.92608	-3.18619				-2.96502	-2.80214	-2.92987	-2.94183	-3.21995	-2.90972	0.0359449	4	4	4	14	14	14
AT3G56130	BIOTIN/LIPOYL ATTACHMENT DOMAIN CONTAINING 1 (BADC1);BCCP-LIKE PROTEIN 3 (BLP3)	biotin/lipoyl attachment domain-containing protein;(source:Araport11)	0.309241	1.23906			-1.29181	-1.58892	-1.32359	-1.26826				-1.01067	-0.920326	-1.2271	-1.07751	-1.36814	-1.0589	0.0201747	6	6	6	37.4	37.4	37.4
AT4G39150		DNAJ heat shock N-terminal domain-containing protein;(source:Araport11)	0.274164	1.20929			-2.79175	-2.76975	-2.70052	-2.71599				-2.33447	-2.54715	-2.52939		-2.7445	-2.47034	0.00710257	3	3	3	12.5	12.5	12.5
AT2G41790		Insulinase (Peptidase family M16) family protein;(source:Araport11)	0.270444	1.20618			-1.5253	-1.47828	-1.60408	-1.64742				-1.1993	-1.22076	-1.26366	-1.48959	-1.56377	-1.29333	0.0125479	6	6	6	6.6	6.6	6.6
AT4G24750		Rhodanese/Cell cycle control phosphatase superfamily protein;(source:Araport11)	0.234388	1.17641			-0.850031	-0.802315	-0.612532	-0.644232				-0.606544	-0.497547	-0.350271	-0.517195	-0.727278	-0.492889	0.0248898	5	5	5	29.5	29.5	29.5
AT2G33210	HEAT SHOCK PROTEIN 60-2 (HSP60-2)	heat shock protein 60-2;(source:Araport11)	0.227808	1.17105			-0.040184	-0.078846	-0.0222263	0.1625				0.270773	0.26932	0.111113	0.281273	0.00531093	0.23312	0.0148807	20	10	10	44.5	26	26
AT3G56340		Ribosomal protein S26e family protein;(source:Araport11)	0.212724	1.15887			2.20817	2.35864	2.3223	2.58182				2.56811	2.6743	2.58622	2.4932	2.36773	2.58046	0.0494067	9	9	5	49.2	49.2	19.2
AT1G24180	IAA-CONJUGATE-RESISTANT 4 (IAR4)	Arabidopsis thaliana pyruvate dehydrogenase E1a-like subunit. 81% identical to a previously characterized Arabidopsis mitochondrial PDH E1a-subunit, At1g59900. Serine 296 phosphorylation of IAR4 has critical function in root hair formation and root development. Changing Ser296 in IAR4 to Ala resulted in a phenotype intermediate between mutant and wild-type, while substitution to Asp was either le…	0.201558	1.14994			-1.05458	-1.22985	-1.182	-1.04439				-0.912577	-0.829159	-1.08057	-0.882278	-1.12771	-0.926146	0.0301064	6	5	5	17.3	14.8	14.8
AT5G46420		16S rRNA processing protein RimM family;(source:Araport11)	0.199812	1.14855			-2.81828		-2.74661	-2.7992				-2.65516	-2.50772	-2.47078	-2.71921	-2.78803	-2.58822	0.0394647	4	4	4	9.8	9.8	9.8
AT5G23300	PYRIMIDINE D (PYRD)	dihydroorotate dehydrogenase, catalyses fourth step of pyrimidine biosynthesis	0.188617	1.13967			-1.50246	-1.72302	-1.48123	-1.60487				-1.34379	-1.51028	-1.3106	-1.39245	-1.5779	-1.38928	0.0368585	2	2	2	5.7	5.7	5.7
ATCG01310	RIBOSOMAL PROTEIN L2 (RPL2.2)	encodes a chloroplast ribosomal protein L2, a constituent of the large subunit of the ribosomal complex	0.173966	1.12816			2.89481	2.82428	2.9643	2.97592				3.19794	3.13585	3.05502	2.96636	2.91483	3.08879	0.0295794	10	10	10	48.5	48.5	48.5
AT1G76810	(EIF5B1)	eukaryotic translation initiation factor 2 (eIF-2) family protein;(source:Araport11)	0.155511	1.11382			-1.30344	-1.23356	-1.13362	-1.24998				-1.09488	-0.959522	-1.04164	-1.20251	-1.23015	-1.07464	0.0461272	9	9	9	11.3	11.3	11.3
AT5G58290	REGULATORY PARTICLE TRIPLE-A ATPASE 3 (RPT3)	26S proteasome AAA-ATPase subunit RPT3 (RPT3) mRNA,	0.130623	1.09477			0.10799	0.105753	-0.0133572	0.135189				0.242849	0.228048	0.198206	0.188963	0.0838937	0.214516	0.0102312	10	9	9	36	33.1	33.1
AT2G40290		Encodes an eIF2alpha homolog that can be phosphorylated by GCN2 in vitro.	0.129779	1.09413			-0.327377	-0.248466	-0.185738	-0.202583				-0.218336	-0.104803	-0.0940876	-0.0278225	-0.241041	-0.111262	0.0428382	8	8	8	28.5	28.5	28.5
AT3G08530	(ATCHC2);CLATHRIN HEAVY CHAIN 2 (CHC2)	CHC2 heavy chain subunit of clathrin. Involved in vesicle mediated trafficking. Mutants show reduced rates of endocytosis and defects clathrin mediated exocytosis Mutants have increased drought tolerance due to defects in stomatal movement.	0.0918131	1.06571			0.0841122	0.113007	0.144547	0.134195				0.208864	0.22224	0.160587	0.251421	0.118965	0.210778	0.00743083	58	9	9	43.5	7	7
AT5G61780	TUDOR-SN PROTEIN 2 (TUDOR2);TUDOR-SN PROTEIN 2 (TSN2);ARABIDOPSIS THALIANA TUDOR-SN PROTEIN 2 (AtTUDOR2)	Involved in the regulation of AtGA20ox3 expression, as well as seed germination. The mRNA is cell-to-cell mobile.	0.0842481	1.06014			0.669506	0.594334	0.542253	0.598835				0.709244	0.64732	0.689449	0.695908	0.601232	0.68548	0.0284176	21	12	12	29.1	19.7	19.7

## Sheet: Significantly less abundant
Supplementary Table S10. Proteins identified at 30 min after mannitol treatment, including raw data, differentially abundant and unique proteins.
Protein	Name (TAIR)	Description (TAIR)	Log2 fold change	Fold change	Normalised log2 intensities of control (left) and mannitol (right) samples	Average of normalised log2 intensities control (left) and mannitol (right) samples	Control 1	Control 2	Control 3	Control 4				Mannitol 1	Mannitol 2	Mannitol 3	Mannitol 4	Control (average)	Mannitol (average)	p-values	Peptides	Razor+unique peptides	Unique peptides	Sequence coverage [%]	Unique+razor sequence coverage [%]	Unique sequence coverage [%]
AT3G52180	DUAL-SPECIFICITY PROTEIN PHOSPHATASE 4 (DSP4); (ATSEX4);STARCH-EXCESS 4 (SEX4); (ATPTPKIS1)	Encodes a plant-specific glucan phosphatase that contains a noncatalytic carbohydrate-binding module as well as a dual specificity protein phosphatase domain. SEX4 can dephosphorylate C6- and C3-glucosyl residues on native starch grains and related maltodextrin compounds in vitro. This protein interacts with the plant SnRK AKIN11, binds starch, and is localized in the chloroplast. sex4 mutants ha…	-1.1404	0.453634			0.0348434	-0.292435	-0.295151	-1.09369				-1.27048	-1.03583	-1.75421	-2.14749	-0.411608	-1.552	0.016418	6	6	6	17.4	17.4	17.4
AT2G22780	PEROXISOMAL NAD-MALATE DEHYDROGENASE 1 (PMDH1)	encodes an peroxisomal NAD-malate dehydrogenase that is involved in fatty acid beta-oxidation through providing NAD to the process of converting fatty acyl CoA to acetyl CoA.	-0.948875	0.518036			-0.103701	-0.271931	-0.27021	-0.98361				-0.854391	-1.02058	-1.71728	-1.8327	-0.407363	-1.35624	0.0233463	6	5	5	27.4	24	24
AT3G63520	(ATNCED1);CAROTENOID CLEAVAGE DIOXYGENASE 1 (ATCCD1);CAROTENOID CLEAVAGE DIOXYGENASE 1 (CCD1); (NCED1)	Encodes a protein with 9-<i>cis</i>-epoxycarotenoid dioxygenase activity. The enzyme was shown to act on a variety of carotenoid including &#946;-carotene, lutein, zeaxanthin, and all-<i>trans</i>-violaxanthin. When those compounds are used as substrates, the major reaction product detected is a C14 dialdehyde: 4,9-dimethyldodeca-2,4,6,8,10-pentaene-1,12-dial. The enzyme did not cleave as efficie…	-0.821114	0.566005			-1.26629	-1.45558	-2.09531	-2.42505				-2.65378	-2.27766	-2.68364	-2.9116	-1.81056	-2.63167	0.034312	3	3	3	5.4	5.4	5.4
AT1G66240	(ATATX1);HOMOLOG OF ANTI-OXIDANT 1 (ATX1)	homolog of anti-oxidant 1;(source:Araport11)	-0.543639	0.686038			0.723864	0.957684	0.904818	1.13582				0.307821	0.348526	0.157846	0.733438	0.930546	0.386908	0.0107352	4	4	4	37.7	37.7	37.7
AT5G53490	THYLAKOID LUMENAL 17.4 KDA PROTEIN (TL17)	thylakoid lumenal 17.4 kDa protein, chloroplast, identical to SP:P81760 Thylakoid lumenal 17.4 kDa protein, chloroplast precursor (P17.4) {Arabidopsis thaliana}. Putative pentapeptide protein.	-0.525735	0.694605			0.338804	0.528786	0.739498	1.01297				0.232542	0.343729	0.0486126	-0.107763	0.655015	0.12928	0.0242624	7	7	7	29.8	29.8	29.8
AT4G03520	THIOREDOXIN M2 (TRXM2); (ATHM2)	Encodes a redox activated co-chaperone, chloroplast localized thioredoxin, similar to prokaryotic types.	-0.507771	0.703308			2.21656	2.4142	2.3004	2.26562				1.82347	2.01967	1.79004	1.53251	2.2992	1.79142	0.00340089	7	7	7	44.1	44.1	44.1
AT1G31690		Copper amine oxidase family protein;(source:Araport11)	-0.5074	0.703489			-1.25398	-0.766275	-0.543169	-0.910753				-1.45419	-1.19977	-1.47387		-0.868544	-1.37594	0.0452367	5	5	5	9.2	9.2	9.2
AT3G02730	(ATF1);THIOREDOXIN F-TYPE 1 (TRXF1)	Encodes a type-f thioredoxin. Has a role in the short-term activation of carbon metabolism. Loss affects growth under short-day conditions.	-0.501863	0.706194			1.49994	1.58864	1.57424	1.60093				1.02456	1.23696	1.06694	0.927837	1.56594	1.06407	0.000328378	5	5	4	30.9	30.9	26.4
AT3G15360	ARABIDOPSIS THALIANA MYOSIN 4 (ATM4);THIOREDOXIN M-TYPE 4 (TRX-M4);ARABIDOPSIS THIOREDOXIN M-TYPE 4 (ATM4); (ATHM4)	encodes a prokaryotic thioredoxin The mRNA is cell-to-cell mobile.	-0.490959	0.711552			2.06424	2.27714	2.25022	2.22604				1.60274	1.86027	1.81235	1.57844	2.20441	1.71345	0.00127113	6	6	6	32.6	32.6	32.6
AT2G36060	UBIQUITIN E2 VARIANT 1C (UEV1C);MMS ZWEI HOMOLOGUE 3 (MMZ3)	MMZ3/UEV1C encodes a protein that may play a role in DNA damage responses and error-free post-replicative DNA repair by participating in lysine-63-based polyubiquitination reactions. UEV1C can form diubiquitin and triubiquitin chains in combination with UBC13A/UBC35 in vitro. It can also functionally complement an mms2 mutation in budding yeast, both by increasing mms2 mutant viability in the pre…	-0.481591	0.716187			-0.471849	-0.427282	-0.459883	-0.0636311				-0.73094	-0.668859	-0.849487	-1.09972	-0.355661	-0.837252	0.012382	7	7	3	53.1	53.1	27.6
AT2G04700		ferredoxin thioredoxin reductase catalytic beta chain family protein;(source:Araport11)	-0.475212	0.719361			-1.17979	-1.14612	-0.694517	-0.87566				-1.30913	-1.6494	-1.5177	-1.3207	-0.974022	-1.44923	0.015312	6	6	6	31.5	31.5	31.5
AT2G16600	ROTAMASE CYP 3 (ROC3); (ATCYP19-1);CYCLOPHILIN 19 (CYP19)	Encodes cytosolic cyclophilin ROC3. The mRNA is cell-to-cell mobile.	-0.46012	0.726926			2.59513	2.66125	2.4874	2.85155				2.27341	2.34023	2.25437	1.88684	2.64883	2.18871	0.0113332	10	10	8	74.6	74.6	65.9
AT1G41830	SKU5-SIMILAR 6 (SKS6);SKU5 SIMILAR 6 (sks6)	SKU5-similar 6;(source:Araport11)	-0.436186	0.739086			1.10583	0.995291	0.674417	0.495489				0.454113	0.549515	0.347618	0.175034	0.817757	0.38157	0.0361894	8	8	5	19.2	19.2	12
AT5G36210		alpha/beta-Hydrolases superfamily protein;(source:Araport11)	-0.429732	0.7424			0.504707	0.908543	0.815287	0.892708				0.545597	0.408154	0.524843	-0.0762768	0.780311	0.350579	0.0477765	8	8	8	14	14	14
AT4G05180	PHOTOSYSTEM II SUBUNIT Q-2 (PSBQ-2);PHOTOSYSTEM II SUBUNIT Q (PSBQ); (PSII-Q)	Encodes the PsbQ subunit of the oxygen evolving complex of photosystem II.	-0.428371	0.7431			4.6783	4.95792	4.99971	4.80224				4.29645	4.30882	4.37572	4.74368	4.85954	4.43117	0.015927	7	6	6	37	32.6	32.6
AT2G25080	GLUTATHIONE PEROXIDASE 1 (ATGPX1); (GPXL1);GLUTATHIONE PEROXIDASE 1 (GPX1)	Encodes glutathione peroxidase. The mRNA is cell-to-cell mobile.	-0.420347	0.747245			1.30546	1.56322	1.57857	1.35728				0.98279	1.06093	1.14965	0.929773	1.45113	1.03079	0.0025665	8	8	7	46.2	46.2	42.8
AT3G47070		thylakoid soluble phosphoprotein;(source:Araport11)	-0.42027	0.747285			2.27132	2.18624	2.26348	1.77736				1.78534	1.72685	1.86644	1.4387	2.1246	1.70433	0.0308975	5	5	5	47	47	47
AT5G42850		Thioredoxin superfamily protein;(source:Araport11)	-0.418444	0.748231			-2.02073	-1.61572	-1.4791	-1.50073				-2.12267	-2.17931	-1.9801	-2.00799	-1.65407	-2.07252	0.0207399	3	3	3	26.9	26.9	26.9
AT3G61220	SHORT-CHAIN DEHYDROGENASE/REDUCTASE 1 (SDR1)	CytADR/SDR1 is an aldehyde reductase that catalyzes the reduction of the aldehyde carbonyl groups on alpha,beta-unsaturated aldehydes with more than 5 carbons in vitro. It can also act on menthone and neomenthol in vitro, but these do not represent likely endogenous activities of this enzyme in planta. GFP-tagged CytADR appears to localize to the cytosol where it likely plays a role in detoxifyin…	-0.408302	0.75351			-0.645729	-0.631344	-0.649185	-0.995394				-1.01509	-1.09476	-1.26481	-1.18019	-0.730413	-1.13871	0.0075932	7	7	7	40.2	40.2	40.2
AT3G22060		contains Pfam profile: PF01657 Domain of unknown function that is usually associated with protein kinase domain Pfam:PF00069, however this protein does not have the protein kinase domain	-0.407402	0.75398			-0.475086	-0.341085	-0.500792	-0.553532				-0.830959	-0.989414	-0.70467	-0.97506	-0.467624	-0.875026	0.00237136	7	7	7	29.4	29.4	29.4
AT4G26530	FRUCTOSE-BISPHOSPHATE ALDOLASE 5 (FBA5); (ATFBA5)	Aldolase superfamily protein;(source:Araport11)	-0.404787	0.755348			1.98466	2.03522	1.84732	1.47009				1.66591	1.44895	1.25462	1.34867	1.83432	1.42954	0.0402513	16	13	13	60.3	50.8	50.8
AT1G06680	PHOTOSYSTEM II SUBUNIT P-1 (PSBP-1);OXYGEN EVOLVING COMPLEX SUBUNIT 23 KDA (OE23);PHOTOSYSTEM II SUBUNIT P (PSII-P);OXYGEN-EVOLVING ENHANCER PROTEIN 2 (OEE2)	Encodes a 23 kD extrinsic protein that is part of photosystem II and participates in the regulation of oxygen evolution. Phosphorylation of this protein is dependent on calcium. In plsp1-1 mutant plastids, the nonmature form of the protein localizes in the stroma. The mRNA is cell-to-cell mobile.	-0.401066	0.757299			5.5065	5.80241	5.59199	5.65099				5.23718	5.57833	4.91451	5.21759	5.63797	5.2369	0.0362322	9	9	8	61.2	61.2	55.7
AT1G03680	THIOREDOXIN M-TYPE 1 (ATHM1);ABC TRANSPORTER OF THE MITOCHONDRION 1 (ATM1);THIOREDOXIN M-TYPE 1 (THM1);ARABIDOPSIS THIOREDOXIN M-TYPE 1 (ATM1);THIOREDOXIN M-TYPE 1 (TRX-M1)	encodes a chloroplast thioredoxin similar to prokaryotic thioredoxins.	-0.399509	0.758116			2.22758	2.50601	2.60685	2.57726				2.0177	2.10327	2.12829	2.0704	2.47942	2.07991	0.00433685	7	7	7	43.6	43.6	43.6
AT3G26060	PEROXIREDOXIN Q (PRXQ); (ATPRX Q)	encodes periredoxin Q which decomposes peroxides and plays a role in the protection of the photosynthetic apparatus	-0.394134	0.760946			3.64939	3.9301	3.94571	4.07105				3.3053	3.39857	3.57242	3.74343	3.89906	3.50493	0.0241276	8	8	8	47.7	47.7	47.7
AT4G21280	PHOTOSYSTEM II SUBUNIT Q (PSBQ);PHOTOSYSTEM II SUBUNIT Q-1 (PSBQ-1);PHOTOSYSTEM II SUBUNIT QA (PSBQA)	Encodes the PsbQ subunit of the oxygen evolving complex of photosystem II.	-0.383848	0.766391			5.41237	5.75894	5.66287	5.57795				5.06372	5.14821	5.14395	5.52085	5.60303	5.21918	0.0226686	8	8	7	39	39	34.5
AT5G64350	FK506-BINDING PROTEIN 12 (FKBP12);FK506-BINDING PROTEIN 12 (FKP12);ARABIDOPSIS THALIANA FK506-BINDING PROTEIN 12 (ATFKBP12)	Encodes FK506-binding protein 12 (FKBP12 or FKP12). FKP12 overexpression dramatically enhances rapamycin sensitivity, whereas rapamycin inhibition is relieved in transgenic plants deficient in FKP12.	-0.383417	0.76662			-0.0671082	0.221863	0.274792	0.603426				-0.325823	-0.138453	0.0248051	-0.0612259	0.258243	-0.125174	0.0497137	3	3	3	35.7	35.7	35.7
AT3G63540		Conceptual translation of this open reading frame gave the sequence of a 229-residue hypothetical protein that contains the same sequence as the mature A. thaliana chloroplast luminal 19-kDa protein linked to a putative signal sequence.	-0.382266	0.767232			0.835564	0.851395	0.67881	0.889378				0.444857	0.507282	0.443878	0.330065	0.813787	0.431521	0.000659273	6	6	6	46.9	46.9	46.9
AT3G15520		Cyclophilin-like peptidyl-prolyl cis-trans isomerase family protein;(source:Araport11)	-0.381003	0.767904			0.476545	0.496948	0.362944	0.204626				0.0186577	0.033493	-0.0359669	0.000865936	0.385266	0.00426243	0.00145089	10	10	10	28.8	28.8	28.8
AT2G10940		Bifunctional inhibitor/lipid-transfer protein/seed storage 2S albumin superfamily protein;(source:Araport11)	-0.380861	0.767979			2.68766	2.9943	3.26496	2.94149				2.62842	2.81217	2.56112	2.36324	2.9721	2.59124	0.044469	7	7	7	57.7	57.7	57.7
AT2G45960	PLASMA MEMBRANE INTRINSIC PROTEIN 1B (PIP1B);NAMED PLASMA MEMBRANE INTRINSIC PROTEIN 1;2 (PIP1;2); (ATHH2);TRANSMEMBRANE PROTEIN A (TMP-A)	a member of the plasma membrane intrinsic protein subfamily PIP1. localizes to the plasma membrane and exhibits water transport activity in Xenopus oocyte. expressed ubiquitously and protein level decreases slightly during leaf development.	-0.369931	0.77382			1.20055	1.07761	1.16425	0.69766				0.720648	0.847956	0.676968	0.414774	1.03502	0.665087	0.0454231	7	7	4	27.4	27.4	18.6
AT5G25460	DUF642 L-GALL RESPONSIVE GENE 2 (DGR2)	transmembrane protein, putative (Protein of unknown function, DUF642);(source:Araport11)	-0.368485	0.774595			-0.208443	-0.120571	-0.0814095	-0.475676				-0.6071	-0.426123	-0.707214	-0.619604	-0.221525	-0.59001	0.0135192	6	6	3	27.6	27.6	17.6
AT5G45680	FK506-BINDING PROTEIN 13 (FKBP13);FK506 BINDING PROTEIN 13 (ATFKBP13)	Peptidyl-Prolyl Isomerase located in chloroplast thylakoid lumen The mRNA is cell-to-cell mobile.	-0.362489	0.777821			0.0905819	0.218636	-0.00710106	0.00749969				-0.150928	-0.098732	-0.234495	-0.656185	0.0774041	-0.285085	0.0382132	5	5	5	32.2	32.2	32.2
AT3G52960	PEROXIREDOXIN-II-E (PRXIIE)	Thioredoxin superfamily protein;(source:Araport11)	-0.362463	0.777836			3.82912	3.88005	3.73496	3.79617				3.38571	3.55384	3.43299	3.41792	3.81008	3.44762	0.000270475	11	11	11	52.6	52.6	52.6
AT1G32990	PLASTID RIBOSOMAL PROTEIN L11 (PRPL11)	mutant has Decreased effective quantum yield of photosystem II; Pale green plants; Reduced growth rate; Plastid Ribosomal Protein L11 The mRNA is cell-to-cell mobile.	-0.360001	0.779164			2.80032	3.0608	3.00589	2.93983				2.68603	2.62918	2.73783	2.31378	2.95171	2.59171	0.0173587	7	7	7	41	41	41
AT2G25830		YebC-like protein;(source:Araport11)	-0.338686	0.790761			-1.15602	-1.20825	-1.45259	-1.57508				-1.61564	-1.73247	-1.59187	-1.8067	-1.34798	-1.68667	0.0229468	3	3	3	11.8	11.8	11.8
AT3G19450	(CAD-C); (CAD);CINNAMYL ALCOHOL DEHYDROGENASE 4 (CAD4); (ATCAD4)	Encodes a catalytically active cinnamyl alcohol dehydrogenase which uses p-coumaryl aldehyde as a preferred substrate. It can also use caffeyl, coniferyl and d-hydroxyconiferyl aldehydes as substrates. The mRNA is cell-to-cell mobile.	-0.337674	0.791316			1.24114	0.993433	0.905682	1.02918				0.956976	0.657122	0.74062	0.464022	1.04236	0.704685	0.0349622	12	12	11	53.7	53.7	49.6
AT4G09010	THYLAKOID LUMEN 29 (TL29);ASCORBATE PEROXIDASE 4 (APX4)	Encodes a thylakoid lumen protein that was initially believed to act as a microsomal ascorbate peroxidase APX4 but to date, no evidence of enzymatic activity has been found.	-0.336453	0.791986			3.12662	3.0352	3.00682	2.98459				2.66338	2.63901	2.63958	2.86545	3.03831	2.70186	0.00177271	15	15	15	58.7	58.7	58.7
AT2G32520		alpha/beta-Hydrolases superfamily protein;(source:Araport11)	-0.329967	0.795555			-0.268879	-0.347401	-0.299196	-0.173197				-0.811951	-0.690611	-0.542601	-0.363379	-0.272168	-0.602136	0.0188964	4	4	4	25.1	25.1	25.1
AT3G20820		Leucine-rich repeat (LRR) family protein;(source:Araport11)	-0.329591	0.795762			0.835161	0.897776	0.873758	0.64135				0.408916	0.620789	0.604391	0.295584	0.812011	0.48242	0.0151466	10	10	10	37.3	37.3	37.3
AT5G16710	DEHYDROASCORBATE REDUCTASE 1 (DHAR3)	DHAR3 protein undergoes thiolation following treatment with the oxidant tert-butylhydroperoxide.Encodes 30-40% of extractable leaf GSH-dependent DHAR activity. Single knockout mutants show unaltered ascorbate and glutathione status in optimal and oxidative stress conditions.Makes a minor contribution to glutathione oxidation in response to increased intracellular hydrogen peroxide (catalase defic…	-0.32662	0.797402			1.98765	2.11816	2.10405	2.06377				1.68327	1.76086	1.88496	1.63806	2.06841	1.74179	0.00180567	12	12	12	54.7	54.7	54.7
AT1G76080	CHLOROPLASTIC DROUGHT-INDUCED STRESS PROTEIN OF 32 KD (CDSP32);ARABIDOPSIS THALIANA CHLOROPLASTIC DROUGHT-INDUCED STRESS PROTEIN OF 32 KD (ATCDSP32)	Encodes a thioredoxin localized in chloroplast stroma. Known as CDSP32 (CHLOROPLASTIC DROUGHT-INDUCED STRESS PROTEIN OF 32 KD).	-0.325095	0.798246			1.61688	1.69207	1.67276	1.64689				1.24618	1.31559	1.4446	1.32185	1.65715	1.33205	0.000329551	10	10	10	40.1	40.1	40.1
AT2G22170	PLAT DOMAIN PROTEIN 2 (PLAT2)	Lipase/lipooxygenase, PLAT/LH2 family protein;(source:Araport11)	-0.32502	0.798287			-1.20465	-1.16259	-0.801882	-0.890854				-1.47208	-1.37801	-1.28191	-1.22805	-1.01499	-1.34001	0.0282463	4	3	3	24.6	19.1	19.1
AT5G09650	PYROPHOSPHORYLASE 6 (PPa6);PYROPHOSPHORYLASE 6 (AtPPa6)	Encodes a protein with inorganic pyrophosphatase activity.	-0.318294	0.802018			2.89577	2.97792	2.97903	2.88128				2.62133	2.57567	2.72273	2.54109	2.9335	2.61521	0.000524388	10	10	10	44.3	44.3	44.3
AT1G77490	THYLAKOIDAL ASCORBATE PEROXIDASE (TAPX)	Encodes a chloroplastic thylakoid ascorbate peroxidase tAPX. Ascorbate peroxidases are enzymes that scavenge hydrogen peroxide in plant cells. Eight types of APX have been described for Arabidopsis: three cytosolic (APX1, APX2, APX6), two chloroplastic types (stromal sAPX, thylakoid tAPX), and three microsomal (APX3, APX4, APX5) isoforms.	-0.31811	0.80212			0.808107	0.676668	0.704887	0.584488				0.146761	0.595007	0.558397	0.201546	0.693538	0.375428	0.0446539	12	8	8	39.9	31.7	31.7
AT3G26450		Polyketide cyclase/dehydrase and lipid transport superfamily protein;(source:Araport11)	-0.310359	0.806441			0.671083	0.87093	0.707401	0.594189				0.397474	0.486837	0.525177	0.19268	0.710901	0.400542	0.0166901	8	7	4	79.6	75	50
AT1G23740	ALKENAL/ONE OXIDOREDUCTASE (AOR)	AOR is an alkenal/one oxidoreductase that acts on compounds with unsaturated alpha,beta-carbonyls. The activity of this enzyme with a number of substrates, including acrolein and 3-buten-2-one, was demonstrated in vitro using a truncated form of the protein that lacked approximately 80 of the first amino acids. This protein appears to localize to the chloroplast where it likely helps to maintain …	-0.307197	0.808211			2.47813	2.5123	2.50316	2.35924				2.05995	2.09025	2.29821	2.17563	2.46321	2.15601	0.00300734	14	14	14	46.9	46.9	46.9
AT5G40370	(ATGRXC2);GLUTAREDOXIN C2 (GRXC2)	Glutaredoxin family protein;(source:Araport11)	-0.305886	0.808945			0.235518	0.408913	0.451889	0.433744				0.181473	0.109173	0.0896206	-0.0737476	0.382516	0.0766297	0.00587976	5	5	5	60.4	60.4	60.4
AT3G56650	PSBP-DOMAIN PROTEIN 6 (PPD6)	thylakoid lumenal protein (Mog1/PsbP/DUF1795-like photosystem II reaction center PsbP family protein);(source:Araport11)	-0.305374	0.809232			0.231195	0.495228	0.443827	0.51609				0.00182343	0.114584	0.15962	0.188816	0.421585	0.116211	0.0074471	8	8	8	37	37	37
AT2G44060	LATE EMBRYOGENESIS ABUNDANT 26 (LEA26)	Late embryogenesis abundant protein, group 2;(source:Araport11)	-0.302174	0.811029			2.29831	2.32393	2.23062	2.05967				2.00281	2.02224	1.98722	1.69156	2.22813	1.92596	0.0219802	16	16	16	55.4	55.4	55.4
AT5G59880	ACTIN DEPOLYMERIZING FACTOR 3 (ADF3)	Encodes actin depolymerizing factor 3 (ADF3).	-0.297854	0.813462			2.03018	2.20175	2.22266	2.22759				1.85094	1.98095	1.82139	1.83748	2.17054	1.87269	0.00247054	4	4	3	50.8	50.8	39.5
AT5G24400	EMBRYO DEFECTIVE 2024 (emb2024);6-PHOSPHOGLUCONOLACTONASE 3 (PGL3)	Encodes a protein with 6-phosphoglucunolactonase activity that localizes to the chloroplasts and the peroxisome. However, mutant phenotypes observed in pgl3 mutant plants can be complemented with a chloroplast-targeted version of the protein. PGL3 likely functions in the oxidative branch of the pentose phosphate pathway. pgl3 mutant phenotypes suggest that it is important in pathogen defense and …	-0.29742	0.813706			0.119205	0.198425	-0.033947	0.115757				-0.310366	-0.156696	-0.127781	-0.195395	0.09986	-0.197559	0.00323604	8	8	8	35.7	35.7	35.7
AT4G29670	ATYPICAL CYS HIS RICH THIOREDOXIN 2 (ACHT2)	Encodes a member of the thioredoxin family protein. Located in the chloroplast. Shows high activity towards the chloroplast 2-Cys peroxiredoxin A, and poor activity towards the chloroplast NADP-malate dehydrogenase.	-0.296632	0.814151			-0.627331	-0.405748	-0.402664	-0.360399				-0.694193	-0.727503	-0.758873	-0.802101	-0.449036	-0.745667	0.00371142	5	5	5	29.8	29.8	29.8
AT2G39080	EMBRYO DEFECTIVE 2799 (EMB2799)	NAD(P)-binding Rossmann-fold superfamily protein;(source:Araport11)	-0.294326	0.815453			0.73773	0.711977	0.690754	0.682571				0.345091	0.459621	0.401533	0.439484	0.705758	0.411432	4.38644e-05	9	9	9	36.8	36.8	36.8
AT3G01500	CARBONIC ANHYDRASE 1 (CA1)	Encodes a putative beta-carbonic anhydrase betaCA1. Together with betaCA4 (At1g70410) regulates CO2-controlled stomatal movements in guard cells.	-0.293666	0.815826			6.80081	6.84186	6.82832	6.53196				6.55765	6.40178	6.54013	6.32872	6.75074	6.45707	0.0186649	18	18	2	74.1	74.1	5.2
AT2G04039	(NDHV)	NdhV is loosely associated with the NDH complex and is required for stabilizing NDH subcomplexes A and E.	-0.290388	0.817682			0.30751	0.472239	0.242226	0.0185432				-0.238628	0.0110226	0.0258083	0.0807629	0.26013	-0.0302586	0.0487758	7	7	7	53.9	53.9	53.9
AT5G19370		rhodanese-like domain-containing protein / PPIC-type PPIASE domain-containing protein;(source:Araport11)	-0.289258	0.818323			1.06252	1.0544	1.14303	1.02493				0.868074	0.834833	0.899687	0.525251	1.07122	0.781961	0.0184384	10	10	10	38.1	38.1	38.1
AT3G55330	PSBP-LIKE PROTEIN 1 (PPL1)	PsbP-like protein 1;(source:Araport11)	-0.288733	0.818621			1.14306	1.32666	1.60379	1.4637				1.00993	1.15591	1.0409	1.17553	1.3843	1.09557	0.0351701	8	8	8	38.7	38.7	38.7
AT3G14310	PECTIN METHYLESTERASE 3 (ATPME3);PECTIN METHYLESTERASE 3 (PME3);OVERLY ZINC SENSITIVE 2 (OZS2)	encodes a pectin methylesterase, targeted by a cellulose binding protein (CBP) from the parasitic nematode Heterodera schachtii during parasitism.	-0.287125	0.819534			1.70604	1.8819	1.8068	2.09906				1.47868	1.68634	1.71634	1.46394	1.87345	1.58632	0.0361457	14	14	14	35.5	35.5	35.5
AT3G55800	SEDOHEPTULOSE-BISPHOSPHATASE (SBPASE)	Encodes the chloroplast enzyme sedoheptulose-1,7-bisphosphatase (SBPase), involved in the carbon reduction of the Calvin cycle. Increase in SBPase activity in transgenic lines accumulate up to 50% more sucrose and starch than wild-type. The mRNA is cell-to-cell mobile.	-0.287035	0.819585			4.82166	4.89015	4.84141	4.77201				4.52415	4.52078	4.61723	4.51493	4.83131	4.54427	0.0001646	18	18	18	55.2	55.2	55.2
AT5G13120	ARABIDOPSIS THALIANA CYCLOPHILIN 20-2 (ATCYP20-2);CYCLOPHILIN 20-2 (CYP20-2);PHOTOSYNTHETIC NDH SUBCOMPLEX L 5 (Pnsl5)	Encodes a lumenal cyclophilin with peptidyl-prolyl isomerase activity that is associated with the NAD(P)H dehydrogenase complex in stromal regions of the thylakoid membrane. It is likely to be important for the accumulation of the hydrophobic domain of the NAD(P)H dehydrogenase complex. This complex is associated with PSI and is responsible for the reduction of plastoquinone.	-0.286384	0.819955			1.49949	1.55166	1.20958	1.56155				1.13941	1.28243	1.29376	0.961147	1.45557	1.16919	0.0455036	8	8	8	36.1	36.1	36.1
AT1G67280	GLYOXALASEI 6 (ATGLYI6)	Encodes a Ni+ dependent glyoxylase.	-0.284911	0.820792			1.87866	2.02304	2.06309	2.15085				1.68624	1.72297	1.89769	1.6691	2.02891	1.744	0.0102453	11	11	9	38.6	38.6	32
AT4G11600	GLUTATHIONE PEROXIDASE 6 (ATGPX6); (PHGPX); (GPXL6);GLUTATHIONE PEROXIDASE 6 (GPX6); (LSC803)	Encodes glutathione peroxidase.	-0.280243	0.823452			-0.221556	-0.120176	-0.1012	0.0236168				-0.282454	-0.363234	-0.439812	-0.454788	-0.104829	-0.385072	0.00469333	5	5	5	30.6	30.6	30.6
AT1G09750		Eukaryotic aspartyl protease family protein;(source:Araport11)	-0.274174	0.826924			2.74335	3.01808	2.91959	2.9726				2.3951	2.69881	2.75002	2.71301	2.91341	2.63923	0.0358598	11	11	11	28.3	28.3	28.3
AT5G66530		Galactose mutarotase-like superfamily protein;(source:Araport11)	-0.273212	0.827475			1.49174	1.41752	1.40094	1.41765				1.16352	1.23877	1.18	1.05272	1.43196	1.15875	0.000790213	10	10	10	50.5	50.5	50.5
AT5G65020	(ATANN2);ANNEXIN 2 (ANNAT2)	Annexins are calcium binding proteins that are localized in the cytoplasm. When cytosolic Ca2+ increases, they relocate to the plasma membrane. They may be involved in the Golgi-mediated secretion of polysaccharides.	-0.270743	0.828893			-0.423349	-0.0632992	-0.0534153	-0.139851				-0.32202	-0.443373	-0.504393	-0.493101	-0.169979	-0.440722	0.0305355	8	8	8	36.3	36.3	36.3
AT2G47710		Adenine nucleotide alpha hydrolases-like superfamily protein;(source:Araport11)	-0.270492	0.829037			0.0565586	0.128847	0.0823517	-0.26329				-0.278614	-0.190159	-0.178825	-0.429901	0.00111682	-0.269375	0.0441581	6	6	6	53.1	53.1	53.1
AT4G29350	PROFILIN 2 (PFN2); (ATPRF2);PROFILIN 2 (PRF2);PROFILIN 2 (PRO2)	Encodes profilin2, a low-molecular weight, actin monomer-binding protein that regulates the organization of actin cytoskeleton. Expressed in vegetative organs. The first intron of PRF2 enhances gene expression. The mRNA is cell-to-cell mobile.	-0.270053	0.829289			1.21022	1.29062	1.28074	1.39076				0.903952	1.18822	0.794992	1.20497	1.29309	1.02303	0.0482822	5	4	4	55	48.1	48.1
AT3G48420		Haloacid dehalogenase-like hydrolase (HAD) superfamily protein;(source:Araport11)	-0.255926	0.837449			1.52608	1.58043	1.71889	1.8078				1.18479	1.4108	1.46835	1.54554	1.6583	1.40237	0.0440828	12	12	12	42	42	42
AT1G20010	TUBULIN BETA-5 CHAIN (TUB5)	beta tubulin	-0.252493	0.839445			0.795454	0.993616	0.932461	0.717575				0.717472	0.660784	0.619154	0.431723	0.859777	0.607283	0.0287967	20	6	5	67.9	21.2	15.6
AT1G56190	(CPGK2)	Phosphoglycerate kinase family protein;(source:Araport11)	-0.246368	0.843016			2.69635	2.83342	2.73333	2.53463				2.3929	2.41805	2.65509	2.34621	2.69943	2.45306	0.0377893	23	8	7	76.5	32.3	28.6
AT3G47800		Galactose mutarotase-like superfamily protein;(source:Araport11)	-0.246166	0.843134			-1.80334	-1.95048	-2.01733	-1.94348				-2.09058	-2.10176		-2.33213	-1.92866	-2.17482	0.0334957	2	2	2	11.5	11.5	11.5
AT5G63980	(SAL1);ALTERED EXPRESSION OF APX2 8 (ALX8); (ATSAL1); (ATFRY1);FIERY1 (FRY1);ROTUNDA 1 (RON1);SUPPRESSORS OF PIN1 OVEREXPRESSION 1 (SUPO1);HIGH EXPRESSION OF OSMOTICALLY RESPONSIVE GENES 2 (HOS2)	Encodes a bifunctional protein that has 3'(2'),5'-bisphosphate nucleotidase and inositol polyphosphate 1-phosphatase activities and rescues sulfur assimilation mutants in yeast. It is involved in the response to cold, drought (negative regulator of drought tolerance), and ABA. Mutants in this gene exhibit enhanced induction of stress genes in response to cold, ABA, salt and dehydration due to hig…	-0.245025	0.843801			0.200417	0.302177	0.312254	0.37854				0.0288811	0.200138	0.0876446	-0.103376	0.298347	0.0533219	0.0153782	9	9	9	33.4	33.4	33.4
AT3G08740		elongation factor P (EF-P) family protein;(source:Araport11)	-0.244808	0.843928			2.08044	2.31761	2.34742	2.4407				1.98582	2.05032	2.1517	2.01911	2.29654	2.05174	0.0275797	9	9	9	36	36	36
AT3G56070	ROTAMASE CYCLOPHILIN 2 (ROC2)	rotamase cyclophilin 2 (ROC2) exhibiting peptidyl-prolyl cis-trans isomerase activity involved in signal transduction.	-0.244305	0.844222			-0.5065	-0.573334	-0.581146	-0.535601				-0.914865	-0.686861	-0.714088	-0.857986	-0.549145	-0.79345	0.00554812	5	4	4	37.5	33.5	33.5
AT4G36810	LARGE SUBUNIT OF HETERODIMERIC GERANYL(GERANYL)DIPHOSPHATE SYNTHASE (LSU); (ATLSU);GERANYLGERANYL PYROPHOSPHATE SYNTHASE 1 (GGPS1); (ATGGPPS11);GERANYL(GERANYL)DIPHOSPHATE SYNTHASE 11 (GGPPS11)	Encodes a protein with geranylgeranyl pyrophosphate synthase activity involved in isoprenoid biosynthesis. The enzyme appears to be targeted to the chloroplast in epidermal cells and guard cells of leaves, and in etioplasts in roots. The mRNA is cell-to-cell mobile.	-0.244003	0.844399			-0.192303	-0.165173	-0.14052	-0.284378				-0.40416	-0.343079	-0.445518	-0.56563	-0.195594	-0.439597	0.00500117	7	7	7	30.5	30.5	30.5
AT3G18780	ACTIN 2 (ACT2);ENHANCER OF LRX1 2 (ENL2);LIGHT STRESS-REGULATED 2 (LSR2);DEFORMED ROOT HAIRS 1 (DER1)	Encodes an actin that is constitutively expressed in vegetative structures but not pollen. ACT2 is involved in tip growth of root hairs.	-0.231823	0.851558			2.79645	2.89921	2.68371	2.76332				2.68007	2.55303	2.62438	2.35791	2.78567	2.55385	0.0318232	18	10	6	62.3	40.1	30.8
AT3G60750	(ATTKL1);TRANSKETOLASE 1 (TKL1)	Transketolase;(source:Araport11)	-0.229592	0.852876			6.45626	6.4458	6.43188	6.31247				6.22116	6.25739	6.21677	6.03272	6.4116	6.18201	0.00910792	34	34	34	74.2	74.2	74.2
AT5G51820	PHOSPHOGLUCOMUTASE (PGM);STARCH-FREE 1 (STF1); (PGM1);ARABIDOPSIS THALIANA PHOSPHOGLUCOMUTASE (ATPGMP)	Encodes a plastid isoform of the enzyme phosphoglucomutase involved in controlling photosynthetic carbon flow. Effective petiole movement against the direction of the gravity requires functional PGM activity that is required for full development of amyloplasts.	-0.227564	0.854076			2.45336	2.44036	2.49602	2.35084				2.25418	2.2473	2.33293	1.99592	2.43514	2.20758	0.0284196	22	22	22	44.6	44.6	44.6
AT5G45170		Haloacid dehalogenase-like hydrolase (HAD) superfamily protein;(source:Araport11)	-0.226427	0.854749			-0.382881	-0.254604	-0.225067	-0.446661				-0.610901	-0.65098	-0.399918	-0.553123	-0.327303	-0.553731	0.0247584	8	8	8	31.7	31.7	31.7
AT3G10920	MANGANESE SUPEROXIDE DISMUTASE 1 (MSD1);SUPEROXIDE DISMUTASE 1 (ATSOD1);ARABIDOPSIS MANGANESE SUPEROXIDE DISMUTASE 1 (ATMSD1);MATERNAL EFFECT EMBRYO ARREST 33 (MEE33)	manganese superoxide dismutase (MSD1)	-0.223377	0.856558			1.29305	1.42244	1.06065	1.23949				1.07025	0.997389	1.04073	1.01376	1.25391	1.03053	0.026867	7	7	7	47	47	47
AT2G43750	ARABIDOPSIS CYSTEINE SYNTHASE 1 (ACS1);CHLOROPLAST O-ACETYLSERINE SULFHYDRYLASE 1 (CPACS1);ARABIDOPSIS THALIANA CYSTEIN SYNTHASE-B (ATCS-B);O-ACETYLSERINE (THIOL) LYASE B (OASB)	Arabidopsis thaliana O-acetylserine (thiol) lyase (OAS-TL) isoform oasB, the key enzyme for fixation of inorganic sulfide. It catalyzes the formation of cysteine from O-acetylserine and inorganic sulfide. Required for pollen tube growth and/or fertilization.	-0.220776	0.858104			3.23019	3.25844	3.26516	3.23218				3.0136	3.04394	3.17879	2.86653	3.24649	3.02571	0.0142671	18	18	17	56.9	56.9	53.8
AT1G29670		GDSL-motif esterase/acyltransferase/lipase. Enzyme group with broad substrate specificity that may catalyze acyltransfer or hydrolase reactions with lipid and non-lipid substrates. The mRNA is cell-to-cell mobile.	-0.215489	0.861254			1.77564	1.97789	1.96228	1.86401				1.65632	1.71052	1.62042	1.7306	1.89495	1.67946	0.00683219	15	15	15	66.7	66.7	66.7
AT1G15140	FERREDOXIN-NADP(+) OXIDOREDUCTASE -LIKE (FNRL)	FAD/NAD(P)-binding oxidoreductase;(source:Araport11)	-0.215312	0.86136			0.355579	0.457605	0.497316	0.450241				0.119665	0.262312	0.345259	0.17226	0.440185	0.224874	0.0100458	6	6	6	18.6	18.6	18.6
AT5G28060		Ribosomal protein S24e family protein;(source:Araport11)	-0.210269	0.864376			0.712017	0.742462	0.71158	0.656567				0.37553	0.404976	0.521254	0.679789	0.705657	0.495387	0.0256826	3	2	2	26.3	18	18
AT4G38970	(ATFBA2);FRUCTOSE-BISPHOSPHATE ALDOLASE 2 (FBA2)	Protein is tyrosine-phosphorylated and its phosphorylation state is modulated in response to ABA in Arabidopsis thaliana seeds.	-0.190429	0.876345			6.62302	6.53739	6.58941	6.42339				6.41466	6.42216	6.27813	6.29655	6.5433	6.35288	0.0166731	19	19	12	56	56	40.7
AT1G56580	SMALLER WITH VARIABLE BRANCHES (SVB)	Encodes SMALLER WITH VARIABLE BRANCHES (SVB), a protein with a conserved domain of unknown function (DUF538). The trichomes of the SVB mutants are smaller and exhibit branches of variable length and number.	-0.186447	0.878767			-0.763062	-0.659906	-0.649088	-0.563612				-0.881229	-0.93708	-0.832932	-0.730215	-0.658917	-0.845364	0.020858	5	4	4	28.3	22.9	22.9
AT4G17090	CHLOROPLAST BETA-AMYLASE (CT-BMY); (ATBAM3);BETA-AMYLASE 8 (BMY8);BETA-AMYLASE 3 (BAM3)	Encodes a beta-amylase targeted to the chloroplast. Transgenic BMY8 RNAi lines fail to accumulate maltose during cold shock suggesting that maltose accumulation coincides with BMY8 expression. Apart from maltose, the sugar content of the RNAi lines were similar to wildtype (glucose and sucrose unaffected).	-0.184781	0.879783			-0.566935	-0.441628	-0.46983	-0.572861				-0.731749	-0.756628	-0.750269	-0.551731	-0.512814	-0.697594	0.0206444	9	9	9	20.1	20.1	20.1
AT5G09810	(ATACT7);ACTIN 7 (ACT7);ACTIN 2 (ACT2)	Member of Actin gene family.Mutants are defective in germination and root growth. The mRNA is cell-to-cell mobile.	-0.179195	0.883196			3.93468	3.99339	4.10255	4.09655				3.71399	3.8447	3.95295	3.89874	4.03179	3.85259	0.0340397	21	21	7	68.7	68.7	23.6
AT5G60980	(NTF2)	Nuclear transport factor 2 (NTF2) family protein with RNA binding (RRM-RBD-RNP motifs) domain-containing protein;(source:Araport11)	-0.178038	0.883904			-1.45768	-1.50317	-1.47483	-1.55216				-1.64589	-1.75021	-1.57111	-1.73279	-1.49696	-1.675	0.00852946	5	5	5	16.3	16.3	16.3
AT3G12780	PHOSPHOGLYCERATE KINASE 1 (PGK1)	nuclear phosphoglycerate kinase (PGK1)	-0.176811	0.884656			6.70741	6.75804	6.70111	6.64701				6.63545	6.55939	6.43906	6.47243	6.70339	6.52658	0.0120202	29	29	13	75.1	75.1	41.4
AT1G70310	SPERMIDINE SYNTHASE 2 (SPDS2)	Spermidine synthase.	-0.171734	0.887775			-0.69133	-0.434723	-0.560474	-0.487768				-0.698231	-0.716511	-0.691141	-0.75535	-0.543574	-0.715308	0.0242891	9	6	6	50	32.6	32.6
AT5G36790		Haloacid dehalogenase-like hydrolase (HAD) superfamily protein;(source:Araport11)	-0.169012	0.889452			2.8581	2.97051	3.01906	2.85875				2.75328	2.71728	2.73152	2.82828	2.9266	2.75759	0.0119701	14	14	13	57.7	57.7	54.4
AT1G68560	(GH31); (TRG1);THERMOINHIBITION RESISTANT GERMINATION 1 (TRG1);ALPHA-XYLOSIDASE 1 (XYL1);ALPHA-XYLOSIDASE 1 (ATXYL1);ALTERED XYLOGLUCAN 3 (AXY3)	Encodes a bifunctional alpha-l-arabinofuranosidase/beta-d-xylosidase that belongs to family 3 of glycoside hydrolases.	-0.167322	0.890494			2.04455	2.26357	2.13315	2.27115				1.93686	2.05798	2.05602	1.99228	2.17811	2.01079	0.0353178	21	21	21	34.5	34.5	34.5
AT1G69410	EUKARYOTIC ELONGATION FACTOR 5A-3 (ELF5A-3);EUKARYOTIC ELONGATION FACTOR 5A-3 (ATELF5A-3)	Encodes eIF5A-2, a putative eukaryotic translation initiation factor. There are three eIF5A coding genes in Arabidopsis: eIF5A-1/At1g13950, eIF5A-2/At1g26630 and eIF5A-3/At1g69410.	-0.152756	0.89953			-2.43452	-2.50931	-2.43719	-2.48869				-2.62257	-2.45475	-2.68669	-2.71671	-2.46743	-2.62018	0.0474356	4	2	2	34.8	17.7	17.7
AT1G35680	CHLOROPLAST RIBOSOMAL PROTEIN L21 (RPL21C)	Encodes a chloroplast ribosomal protein L21 that is required for chloroplast development and embryogenesis. The mRNA is cell-to-cell mobile.	-0.152694	0.899569			1.7229	1.72633	1.80876	1.66963				1.60823	1.6898	1.45976	1.55906	1.7319	1.57921	0.0343555	7	7	7	45.5	45.5	45.5
AT1G22530	PATELLIN 2 (PATL2)	PATLs belong to a family of proteins having a Golgi dynamics (GOLD) domain in tandem with the Sec14p-like domain. PATLs are auxin regulated. Quadruple mutants (patl2456) show altered PIN1 lateralization in root endodermis cells.	-0.151802	0.900125			-3.08053	-3.08841	-3.0796	-3.26102				-3.25032	-3.25666	-3.3306		-3.12739	-3.27919	0.0446927	5	3	3	8.8	5.9	5.9
AT3G04610	FLOWERING LOCUS KH DOMAIN (FLK)	RNA-binding KH domain-containing protein;(source:Araport11)	-0.149848	0.901345			-2.58718	-2.62458	-2.54344					-2.73877	-2.70167		-2.7643	-2.58507	-2.73491	0.00722762	2	2	2	4.3	4.3	4.3
AT2G45790	PHOSPHOMANNOMUTASE (PMM);PHOSPHOMANNOMUTASE (ATPMM)	Encodes a cytoplasmic phosphomannomutase, involved in ascorbate biosynthesis	-0.148393	0.902255			0.213932	0.224306	0.202175	0.23885				-0.00182343	0.146683	0.10861	0.0322227	0.219816	0.0714231	0.00542103	10	10	10	54.1	54.1	54.1
AT4G31300	(PBA1)	Encodes 20S proteasome subunit PBA1 (PBA1). PBA1 acts as a plant caspase-3-like enzyme.	-0.148185	0.902385			0.518126	0.464302	0.336567	0.491619				0.198097	0.384174	0.272512	0.363089	0.452653	0.304468	0.0453755	8	8	8	48.9	48.9	48.9
AT5G02790		Glutathione S-transferase family protein;(source:Araport11)	-0.140772	0.907034			1.19139	1.34074	1.33213	1.24788				1.03726	1.1122	1.1766	1.223	1.27804	1.13727	0.0399065	8	8	8	48.9	48.9	48.9
AT4G26900	HIS HF (AT-HF); (HISN4)	encodes a glutamine amidotransferase and cyclase, catalyzes the fifth and sixth steps of the histidine biosynthetic pathway	-0.139874	0.907598			0.433155	0.493118	0.457645	0.411697				0.31551	0.358709	0.380209	0.181694	0.448904	0.309031	0.0264835	13	13	13	29.9	29.9	29.9

## Sheet: UNIQUE for MANNITOL
Supplementary Table S10. Proteins identified at 30 min after mannitol treatment, including raw data, differentially abundant and unique proteins.
Protein	Name (TAIR)	Description (TAIR)	Profile of replicates for control (left) and mannitol (right) samples (log2 intensities)	Control 1	Control 2	Control 3	Control 4				Mannitol 1	Mannitol 2	Mannitol 3	Mannitol 4	Peptides	Razor+unique peptides	Unique peptides	Sequence coverage [%]	Unique+razor sequence coverage [%]	Unique sequence coverage [%]
AT1G20630	CATALASE 1 (CAT1)	Catalyzes the reduction of hydrogen peroxide using heme group as cofactor. Protects cells from toxicity by H2O2.		NA	NA	NA	NA				26.2113	25.4505	25.2734	25.5835	10	3	3	25.4	10	10
AT1G35580	ALKALINE/NEUTRAL INVERTASE G (A/N-InvG);CYTOSOLIC INVERTASE 1 (CINV1)	CINV1 / A/N-InvG is an alkaline/neutral invertase that breaks sucrose down into fructose and glucose (GH100). The exact localization of CINV1 remains under investigation but there is evidence that fluorescently-tagged CINV1 localizes to the cytoplasm. atinvg mutants have reduced root growth, reduced invertase activity, and increased expression of antioxidant genes under basal conditions. The leve…		NA	NA	NA	NA				23.348	23.8208	23.5573	24.5782	3	3	3	8.3	8.3	8.3
AT1G02305	(ATCATHB2)	Encodes a capase involved in stress induced cell death.		NA	NA	NA	NA				24.7348	24.9429	25.3613	25.5667	3	3	3	12.7	12.7	12.7
AT1G32500	ATP-BINDING CASSETTE I7 (ABCI7);NON-INTRINSIC ABC PROTEIN 6 (NAP6);NON-INTRINSIC ABC PROTEIN 6 (ATNAP6)	Encodes a member of a heterogenous group of non-intrinsic ATP-binding cassette (ABC) proteins. Members of this group bear no close resemblance to each other nor to representatives of specific ABC protein subfamilies from other organisms. This grouping is arbitrary and will likely change upon acquisition of further data.		NA	NA	NA	NA				26.3882	NA	25.3473	25.4638	2	2	2	4.8	4.8	4.8
AT4G10450		Ribosomal protein L6 family;(source:Araport11)		NA	NA	NA	NA				25.8817	24.7655	25.7169	NA	6	2	2	37.6	19.1	19.1
AT4G14320	APICULATA 2 (API2);RPL36A B (RPL36AB)	Zinc-binding ribosomal protein family protein;(source:Araport11)		27.2322	NA	NA	NA				27.4722	27.9317	28.0067	28.2322	2	2	2	15.2	15.2	15.2
AT1G77060		Phosphoenolpyruvate carboxylase family protein;(source:Araport11)		NA	26.2823	NA	NA				26.0711	26.0354	26.1471	26.3412	3	3	3	9.7	9.7	9.7
AT3G05420	ACYL-COA BINDING PROTEIN 4 (ACBP4); (ATACBP4)	Acyl-CoA binding protein with high affinity for oleoyl-CoA. Expressed in all plant organs. Involved in fatty acid transport.		NA	24.9949	NA	NA				24.1292	25.1463	25.7895	24.9879	3	3	3	4.6	4.6	4.6
AT2G20450		Ribosomal protein L14;(source:Araport11)		NA	NA	27.1398	NA				26.6327	26.601	26.5197	26.7588	6	2	2	43.3	14.9	14.9
AT2G29340		NAD-dependent epimerase/dehydratase family protein;(source:Araport11)		25.5665	NA	NA	NA				NA	25.6657	25.7568	26.1743	4	4	4	21.4	21.4	21.4
AT2G33255		Haloacid dehalogenase-like hydrolase (HAD) superfamily protein;(source:Araport11)		26.1079	NA	NA	NA				NA	25.899	25.8415	26.4621	4	4	4	21.2	21.2	21.2
AT3G11170	FATTY ACID DESATURASE 7 (FAD7); (AtFAD7);FATTY ACID DESATURASE D (FADD)	Chloroplastic enzyme responsible for the synthesis of 16:3 and 18:3 fatty acids from galactolipids, sulpholipids and phosphatidylglycerol. Uses ferredoxin as electron donor. Gene expression is induced by wounding in shoot and root. The wound-response in shoot is independent of jasmonic acid mediated pathway whereas the root response is mediated by jasmonic acid. The mRNA is cell-to-cell mobile.		25.091	NA	NA	NA				25.0872	NA	25.2718	24.4279	1	1	1	3.1	3.1	3.1
AT1G26880		Ribosomal protein L34e superfamily protein;(source:Araport11)		NA	26.3725	NA	NA				26.7572	NA	26.7878	27.4486	4	2	2	34.2	17.5	17.5
AT2G26780		ARM repeat superfamily protein;(source:Araport11)		NA	NA	26.1097	NA				26.1523	NA	26.0733	26.2413	3	3	3	2.6	2.6	2.6
AT4G00165		Bifunctional inhibitor/lipid-transfer protein/seed storage 2S albumin superfamily protein;(source:Araport11)		NA	NA	26.2335	NA				25.2382	NA	24.7945	24.5841	2	2	2	18.8	18.8	18.8
AT2G16060	CLASS I HEMOGLOBIN (GLB1);HEMOGLOBIN 1 (AHB1);HEMOGLOBIN 1 (HB1); (NSHB1); (ATGLB1); (ARATH GLB1)	Encodes a class 1 nonsymbiotic hemoglobin induced by low oxygen levels with very high oxygen affinity. It is not likely to be a hemoglobin transporter because of its extremely high affinity for oxygen. Overexpression impairs cold stress-induced nitric oxide (NO) production.		NA	NA	NA	27.1265				25.3599	NA	25.8817	26.2148	4	4	4	30.6	30.6	30.6
AT4G31700	RIBOSOMAL PROTEIN S6 (RPS6); (ATRPS6); (RPS6A)	Encodes a putative ribosomal protein S6 (rps6a). RPS6A and RPS6B are fully redundant and essential during gametogenesis.		NA	NA	NA	28.142				26.876	NA	27.6471	28.4466	7	2	2	30.4	8.4	8.4
AT4G04910	N-ETHYLMALEIMIDE SENSITIVE FACTOR (NSF)	N-ethylmaleimide sensitive factor		24.7686	NA	NA	NA				24.8861	24.907	24.4345	NA	5	5	5	9.7	9.7	9.7
AT4G17560		Ribosomal protein L19 family protein;(source:Araport11)		NA	26.1444	NA	NA				26.8033	26.1819	25.9985	NA	5	2	2	31.1	20	20
AT5G49360	BETA-XYLOSIDASE 1 (ATBXL1);BETA-XYLOSIDASE 1 (BXL1)	Encodes a bifunctional {beta}-D-xylosidase/{alpha}-L-arabinofuranosidase required for pectic arabinan modification. Located in the extracellular matrix. Gene is expressed specifically in tissues undergoing secondary wall thickening. This is a member of glycosyl hydrolase family 3 and has six other closely related members.		NA	23.8873	NA	NA				23.9252	23.7987	23.5211	NA	2	2	2	4.8	4.8	4.8
AT2G31660	SUPER SENSITIVE TO ABA AND DROUGHT2 (SAD2);ENHANCED MIRNA ACTIVITY 1 (EMA1);UNARMED 9 (URM9)	SAD2 (super sensitive to ABA and drought 2) encodes an importin beta-domain family protein likely to be involved in nuclear transport in ABA signaling. Subcellular localization of GFP-tagged SAD2 showed a predominantly nuclear localization, consistent with a role for SAD2 in nuclear transport. Mutation of SAD2 in Arabidopsis alters abscisic acid sensitivity. SAD2 was ubiquitously expressed at low…		NA	NA	NA	23.9095				23.8589	24.1307	23.8827	NA	3	3	3	4.2	4.2	4.2

## Sheet: UNIQUE for CONTROL
Supplementary Table S10. Proteins identified at 30 min after mannitol treatment, including raw data, differentially abundant and unique proteins.
Protein	Name (TAIR)	Description (TAIR)	Profile of replicates for control (left) and mannitol (right) samples (log2 intensities)	Control 1	Control 2	Control 3	Control 4				Mannitol 1	Mannitol 2	Mannitol 3	Mannitol 4	Peptides	Razor+unique peptides	Unique peptides	Sequence coverage [%]	Unique+razor sequence coverage [%]	Unique sequence coverage [%]
AT2G47240	LONG-CHAIN ACYL-COA SYNTHASE 1 (LACS1); (CER8);ECERIFERUM 8 (CER8)	Encodes an acyl-CoA synthetase that acts on long-chain and very-long-chain fatty acids, involved in cuticular wax and cutin biosynthesis The mRNA is cell-to-cell mobile.		25.1661	24.9301	25.0241	25.3396				NA	NA	NA	NA	2	2	2	3.9	3.9	3.9
AT3G57410	VILLIN 3 (VLN3)	Encodes a protein with high homology to animal villin. VLN3 is a Ca2+-regulated villin involved in actin filament bundling.		26.3096	25.9036	26.451	26.5054				NA	NA	NA	NA	5	5	3	6.7	6.7	3.8
AT4G28706		pfkB-like carbohydrate kinase family protein;(source:Araport11)		25.1786	24.7876	25.5206	NA				NA	NA	NA	NA	2	2	2	6	6	6
AT2G17130	ISOCITRATE DEHYDROGENASE SUBUNIT 2 (IDH2);ISOCITRATE DEHYDROGENASE II (IDH-II)	Encodes a regulatory subunit of the mitochondrially-localized NAD+- dependent isocitrate dehydrogenase.		22.3322	22.3754	NA	21.8788				NA	NA	NA	NA	3	1	1	13.8	4.4	4.4
AT3G02540	PUTATIVE DNA REPAIR PROTEIN RAD23-3 (RAD23-3);RADIATION SENSITIVE23C (RAD23C)	Encodes a member of the RADIATION SENSITIVE23 (RAD23) family: AT1G16190(RAD23A), AT1G79650(RAD23B), AT3G02540(RAD23C), AT5G38470(RAD23D). RAD23 proteins play an essential role in the cell cycle, morphology, and fertility of plants through their delivery of UPS (ubiquitin/26S proteasome system) substrates to the 26S proteasome.		23.6453	23.8434	23.6817	23.8041				23.0647	NA	NA	NA	3	3	3	11.4	11.4	11.4
AT5G56010	HEAT SHOCK PROTEIN 81-3 (HSP81-3);HEAT SHOCK PROTEIN 90.3 (AtHsp90.3);HEAT SHOCK PROTEIN 90-3 (AtHsp90-3);HEAT SHOCK PROTEIN 81.3 (Hsp81.3)	A member of heat shock protein 90 (HSP90) gene family. Expressed in all tissues and abundant in root apical meristem, pollen and tapetum. Expression is NOT heat-induced but induced by IAA and NaCl. Overexpression reduced tolerance to heat and conferred higher tolerance to calcium. The mRNA is cell-to-cell mobile.		26.2345	26.032	26.8688	26.9586				26.246	NA	NA	NA	32	2	2	53.6	3	3
AT1G21500		hypothetical protein;(source:Araport11)		25.6842	25.6534	26.2543	26.1523				25.632	NA	NA	NA	2	2	2	8.7	8.7	8.7
AT5G45950		GDSL-motif esterase/acyltransferase/lipase. Enzyme group with broad substrate specificity that may catalyze acyltransfer or hydrolase reactions with lipid and non-lipid substrates.		26.4361	26.5766	25.9835	26.1712				NA	26.3604	NA	NA	4	4	4	19	19	19
AT5G16660		Low-density receptor-like protein;(source:Araport11)		26.4946	26.4134	26.4416	26.328				NA	26.5222	NA	NA	2	2	2	16.3	16.3	16.3
AT1G17720	(ATB BETA)	type 2A protein serine/threonine phosphatase 55 kDa B		22.7937	22.0701	21.6297	21.7992				NA	23.7106	NA	NA	2	1	1	5.4	2.8	2.8
AT1G76400		Ribophorin I;(source:Araport11)		25.1617	24.917	24.5914	24.7232				NA	NA	23.4507	NA	3	3	3	7.7	7.7	7.7
AT1G31730	ADAPTOR PROTEIN COMPLEX 4E (AP4E)	Encodes a component of the AP4 complex and is involved in vacuolar sorting of storage proteins.		24.462	24.3095	24.5523	NA				NA	24.5505	NA	NA	3	3	3	5.4	5.4	5.4
AT1G10510	EMBRYO DEFECTIVE 2004 (emb2004)	RNI-like superfamily protein;(source:Araport11)		25.6127	25.4757	25.3107	NA				NA	25.7434	NA	NA	3	3	3	9.1	9.1	9.1
AT1G28350		Nucleotidylyl transferase superfamily protein;(source:Araport11)		NA	24.7152	24.7793	24.9543				NA	24.8806	NA	NA	3	2	2	6.6	4.8	4.8
AT1G12250	(TL20.3)	Pentapeptide repeat-containing protein;(source:Araport11)		NA	24.9656	25.168	25.5999				NA	NA	NA	25.7904	3	3	3	19.9	19.9	19.9
AT4G38460	GERANYLGERANYL REDUCTASE (GGR);GERANYL(GERANYL)DIPHOSPHATE SYNTHASE 12 (GGPPS12); (ATSSU);SMALL SUBUNIT OF HETERODIMERIC GERANYL(GERANYL)DIPHOSPHATE SYNTHASE (SSU)	Encodes a type II small subunit of the heteromeric geranyl(geranyl) diphosphate synthase that is localized to the chloroplast, expressed in petals and sepals and is involved in monoterpene biosynthesis. The mRNA is cell-to-cell mobile.		25.4418	NA	25.4609	25.4644				NA	25.3445	NA	NA	2	2	2	11	11	11
AT1G51680	4-COUMARATE:COA LIGASE 1 (4CL1);ARABIDOPSIS THALIANA 4-COUMARATE:COA LIGASE 1 (AT4CL1);4-COUMARATE:COA LIGASE 1 (4CL.1)	encodes an isoform of 4-coumarate:CoA ligase (4CL), which is involved in the last step of the general phenylpropanoid pathway. In addition to 4-coumarate, it also converts ferulate. The catalytic efficiency was in the following (descending) order: p-coumaric acid, ferulic acid, caffeic acid and 5-OH-ferulic acid. At4CL1 was unable to use sinapic acid as substrate.		26.0064	25.8664	NA	26.1376				26.0436	NA	NA	NA	4	4	4	11.5	11.5	11.5
AT2G22250	ASPARTATE AMINOTRANSFERASE (ATAAT);MATERNAL EFFECT EMBRYO ARREST 17 (MEE17);ASPARTATE AMINOTRANSFERASE (AAT)	Encodes a prokaryotic-type plastidic aspartate aminotransferase with glutamate/aspartate-prephenate aminotransferase (PAT) activity.		25.8165	25.658	NA	25.7498				25.5243	NA	NA	NA	3	3	3	9.8	9.8	9.8

## Sheet: Raw data
Supplementary Table S10. Proteins identified at 30 min after mannitol treatment, including raw data, differentially abundant and unique proteins.
Protein IDs	Majority protein IDs	Peptide counts (all)	Peptide counts (razor+unique)	Peptide counts (unique)	Fasta headers	Number of proteins	Peptides	Razor + unique peptides	Unique peptides	Peptides Mannitol-1	Peptides Mannitol-2	Peptides Mannitol-3	Peptides Mannitol-4	Peptides Control-1	Peptides Control-2	Peptides Control-3	Peptides Control-4	Razor + unique peptides Mannitol-1	Razor + unique peptides Mannitol-2	Razor + unique peptides Mannitol-3	Razor + unique peptides Mannitol-4	Razor + unique peptides Control-1	Razor + unique peptides Control-2	Razor + unique peptides Control-3	Razor + unique peptides Control-4	Unique peptides Mannitol-1	Unique peptides Mannitol-2	Unique peptides Mannitol-3	Unique peptides Mannitol-4	Unique peptides Control-1	Unique peptides Control-2	Unique peptides Control-3	Unique peptides Control-4	Sequence coverage [%]	Unique + razor sequence coverage [%]	Unique sequence coverage [%]	Mol. weight [kDa]	Sequence length	Sequence lengths	Fraction average	Fraction 1	Q-value	Score	Identification type Mannitol-1	Identification type Mannitol-2	Identification type Mannitol-3	Identification type Mannitol-4	Identification type Control-1	Identification type Control-2
AT1G01050.1;AT4G01480.1	AT1G01050.1;AT4G01480.1	3;2	3;2	3;2	pyrophosphorylase 1 ; pyrophosphorylase 5	2	3	3	3	2	2	2	2	3	3	2	2	2	2	2	2	3	3	2	2	2	2	2	2	3	3	2	2	26.9	26.9	26.9	24.484	212	212;216	1	18	0	20.26	By MS/MS	By MS/MS	By matching	By MS/MS	By MS/MS	By MS/MS
AT1G01080.1;AT1G01080.2	AT1G01080.1;AT1G01080.2	4;4	4;4	4;4	RNA-binding (RRM/RBD/RNP motifs) family protein ; RNA-binding (RRM/RBD/RNP motifs) family protein	2	4	4	4	4	4	4	3	4	4	4	4	4	4	4	3	4	4	4	4	4	4	4	3	4	4	4	4	14.7	14.7	14.7	32.575	293	293;294	1	38	0	15.697	By MS/MS	By MS/MS	By MS/MS	By matching	By MS/MS	By MS/MS
AT1G01090.1	AT1G01090.1	15	15	15	pyruvate dehydrogenase E1 alpha	1	15	15	15	13	15	13	12	12	12	13	11	13	15	13	12	12	12	13	11	13	15	13	12	12	12	13	11	50.7	50.7	50.7	47.173	428	428	1	108	0	91.649	By MS/MS	By MS/MS	By MS/MS	By MS/MS	By MS/MS	By MS/MS
AT1G01100.4;AT1G01100.2;AT1G01100.1;AT1G01100.3	AT1G01100.4;AT1G01100.2;AT1G01100.1;AT1G01100.3	3;3;3;2	3;3;3;2	2;2;2;1	60S acidic ribosomal protein family ; 60S acidic ribosomal protein family ; 60S acidic ribosomal protein family ; 60S acidic ribosomal protein family	4	3	3	2	3	3	2	3	3	3	3	3	3	3	2	3	3	3	3	3	2	2	2	2	2	2	2	2	73.2	73.2	50	11.162	112	112;112;112;96	1	53	0	68.287	By MS/MS	By MS/MS	By MS/MS	By MS/MS	By MS/MS	By MS/MS
AT1G01320.2;AT1G01320.1	AT1G01320.2;AT1G01320.1	38;38	31;31	31;31	Tetratricopeptide repeat (TPR)-like superfamily protein ; Tetratricopeptide repeat (TPR)-like superfamily protein	2	38	31	31	35	35	34	29	34	34	33	32	28	28	27	23	27	27	26	25	28	28	27	23	27	27	26	25	30.2	24.7	24.7	197.5	1787	1787;1797	1	244	0	242.61	By MS/MS	By MS/MS	By MS/MS	By MS/MS	By MS/MS	By MS/MS
AT1G01560.2;AT4G01370.1;AT1G01560.1	AT1G01560.2;AT4G01370.1;AT1G01560.1	3;3;2	3;3;2	2;2;1	MAP kinase 11 ; MAP kinase 4 ; MAP kinase 11	3	3	3	2	3	3	2	3	3	3	3	3	3	3	2	3	3	3	3	3	2	2	2	2	2	2	2	2	10.6	10.6	7	42.475	369	369;376;275	1	23	0	31.359	By MS/MS	By MS/MS	By MS/MS	By MS/MS	By MS/MS	By MS/MS
AT4G00400.1;AT1G01610.1	AT4G00400.1;AT1G01610.1	2;2	2;2	2;2	glycerol-3-phosphate acyltransferase 8 ; glycerol-3-phosphate acyltransferase 4	2	2	2	2	2	2	2	2	2	2	2	2	2	2	2	2	2	2	2	2	2	2	2	2	2	2	2	2	4.2	4.2	4.2	55.867	500	500;503	1	16	0	6.1865	By MS/MS	By MS/MS	By MS/MS	By MS/MS	By matching	By matching
AT1G01620.1;AT1G01620.2	AT1G01620.1	6;2	5;2	4;1	plasma membrane intrinsic protein 1C	2	6	5	4	5	6	5	3	6	6	5	5	4	5	4	2	5	5	4	4	3	4	3	1	4	4	3	3	26.9	23.8	20.3	30.632	286	286;214	1	40	0	16.166	By MS/MS	By MS/MS	By MS/MS	By MS/MS	By MS/MS	By MS/MS
AT1G01790.1	AT1G01790.1	10	10	7	K+ efflux antiporter 1	1	10	10	7	9	9	10	7	9	9	9	8	9	9	10	7	9	9	9	8	6	6	7	4	6	6	6	5	13	13	8.9	128.03	1193	1193	1	70	0	132.67	By MS/MS	By MS/MS	By MS/MS	By MS/MS	By MS/MS	By MS/MS
AT1G01800.1;AT1G01800.2	AT1G01800.1;AT1G01800.2	7;6	7;6	7;6	NAD(P)-binding Rossmann-fold superfamily protein ; NAD(P)-binding Rossmann-fold superfamily protein	2	7	7	7	5	6	4	5	5	5	5	7	5	6	4	5	5	5	5	7	5	6	4	5	5	5	5	7	34.6	34.6	34.6	31.66	295	295;260	1	42	0	48.887	By MS/MS	By matching	By MS/MS	By MS/MS	By MS/MS	By MS/MS
AT1G01910.5;AT1G01910.4;AT1G01910.2;AT1G01910.1;AT1G01910.3	AT1G01910.5;AT1G01910.4;AT1G01910.2;AT1G01910.1;AT1G01910.3	2;2;2;2;1	2;2;2;2;1	2;2;2;2;1	P-loop containing nucleoside triphosphate hydrolases superfamily protein ; P-loop containing nucleoside triphosphate hydrolases superfamily protein ; P-loop containing nucleoside triphosphate hydrolases superfamily protein ; P-loop containing nucleoside t	5	2	2	2	2	2	2	1	1	2	2	2	2	2	2	1	1	2	2	2	2	2	2	1	1	2	2	2	9.2	9.2	9.2	28.898	249	249;353;353;353;303	1	14	0	6.9155	By matching	By MS/MS	By MS/MS	By matching	By matching	By matching
AT1G01960.1	AT1G01960.1	2	2	2	SEC7-like guanine nucleotide exchange family protein	1	2	2	2	2	2	1	0	2	2	2	2	2	2	1	0	2	2	2	2	2	2	1	0	2	2	2	2	1.9	1.9	1.9	194.94	1750	1750	1	15	0	9.7593	By MS/MS	By MS/MS	By matching		By MS/MS	By MS/MS
AT1G02080.2;AT1G02080.1	AT1G02080.2;AT1G02080.1	3;3	3;3	3;3	transcription regulators ; transcription regulators	2	3	3	3	1	1	2	2	1	0	1	1	1	1	2	2	1	0	1	1	1	1	2	2	1	0	1	1	1.7	1.7	1.7	263.76	2377	2377;2431	1	9	0	7.9851	By matching	By MS/MS	By MS/MS	By MS/MS	By matching
AT1G02140.1	AT1G02140.1	5	5	5	mago nashi family protein	1	5	5	5	5	5	5	4	4	3	5	5	5	5	5	4	4	3	5	5	5	5	5	4	4	3	5	5	38.7	38.7	38.7	17.458	150	150	1	36	0	47.982	By MS/MS	By MS/MS	By MS/MS	By MS/MS	By MS/MS	By MS/MS
AT1G02150.1	AT1G02150.1	12	12	12	Tetratricopeptide repeat (TPR)-like superfamily protein	1	12	12	12	12	10	10	8	11	10	9	9	12	10	10	8	11	10	9	9	12	10	10	8	11	10	9	9	29.6	29.6	29.6	59.882	524	524	1	87	0	50.945	By MS/MS	By MS/MS	By MS/MS	By MS/MS	By MS/MS	By MS/MS
AT1G02280.2;AT1G02280.1	AT1G02280.2;AT1G02280.1	7;7	7;7	7;7	translocon at the outer envelope membrane of chloroplasts 33 ; translocon at the outer envelope membrane of chloroplasts 33	2	7	7	7	6	7	6	4	6	6	5	7	6	7	6	4	6	6	5	7	6	7	6	4	6	6	5	7	30	30	30	32.925	297	297;297	1	47	0	32.559	By MS/MS	By MS/MS	By MS/MS	By MS/MS	By MS/MS	By MS/MS
AT1G02305.1;AT1G02300.1	AT1G02305.1	3;1	3;1	3;1	Cysteine proteinases superfamily protein	2	3	3	3	3	2	2	2	2	2	1	1	3	2	2	2	2	2	1	1	3	2	2	2	2	2	1	1	12.7	12.7	12.7	40.033	362	362;379	1	15	0	5.8466	By MS/MS	By MS/MS	By MS/MS	By MS/MS	By MS/MS	By MS/MS
AT1G02500.2;AT1G02500.1	AT1G02500.2;AT1G02500.1	18;18	7;7	4;4	S-adenosylmethionine synthetase 1 ; S-adenosylmethionine synthetase 1	2	18	7	4	14	16	15	16	14	15	16	15	5	7	6	5	6	6	7	6	2	4	3	2	3	3	4	3	63.1	34.9	18.6	43.158	393	393;393	1	69	0	128.63	By MS/MS	By MS/MS	By MS/MS	By MS/MS	By MS/MS	By MS/MS
AT1G02560.1	AT1G02560.1	7	7	7	nuclear encoded CLP protease 5	1	7	7	7	7	7	6	6	7	7	6	7	7	7	6	6	7	7	6	7	7	7	6	6	7	7	6	7	43.6	43.6	43.6	32.356	298	298	1	63	0	85.925	By MS/MS	By MS/MS	By MS/MS	By MS/MS	By MS/MS	By MS/MS
AT1G02780.1	AT1G02780.1	4	4	2	Ribosomal protein L19e family protein	1	4	4	2	4	4	4	4	4	4	4	4	4	4	4	4	4	4	4	4	2	2	2	2	2	2	2	2	28	28	20.1	24.606	214	214	1	41	0	46.472	By MS/MS	By MS/MS	By MS/MS	By MS/MS	By MS/MS	By MS/MS
AT1G02816.1;AT4G02370.1	AT1G02816.1;AT4G02370.1	1;1	1;1	1;1	Protein of unknown function, DUF538 ; Protein of unknown function, DUF538	2	1	1	1	0	0	1	0	0	0	1	0	0	0	1	0	0	0	1	0	0	0	1	0	0	0	1	0	6.6	6.6	6.6	18.496	166	166;167	1	2	0.00040617	4.6102			By MS/MS
AT1G02840.2;AT1G02840.3;AT1G02840.1	AT1G02840.2;AT1G02840.3;AT1G02840.1	3;3;3	2;2;2	2;2;2	RNA-binding (RRM/RBD/RNP motifs) family protein ; RNA-binding (RRM/RBD/RNP motifs) family protein ; RNA-binding (RRM/RBD/RNP motifs) family protein	3	3	2	2	3	3	3	3	3	3	3	3	2	2	2	2	2	2	2	2	2	2	2	2	2	2	2	2	12.6	9.8	9.8	31.967	285	285;303;303	1	16	0	8.2674	By MS/MS	By MS/MS	By MS/MS	By MS/MS	By MS/MS	By MS/MS
AT1G02910.1	AT1G02910.1	2	2	2	tetratricopeptide repeat (TPR)-containing protein	1	2	2	2	2	2	2	0	1	2	2	1	2	2	2	0	1	2	2	1	2	2	2	0	1	2	2	1	5.5	5.5	5.5	50.738	453	453	1	12	0.0011177	3.3582	By matching	By MS/MS	By matching		By matching	By MS/MS
AT1G02920.1	AT1G02920.1	13	4	4	glutathione S-transferase 7	1	13	4	4	10	12	11	11	12	11	12	11	3	3	3	3	4	4	3	3	3	3	3	3	4	4	3	3	63.2	32.5	32.5	23.598	209	209	1	27	0	36.542	By MS/MS	By MS/MS	By MS/MS	By MS/MS	By MS/MS	By MS/MS
AT1G02930.2;AT1G02930.1	AT1G02930.2;AT1G02930.1	14;14	14;14	5;5	glutathione S-transferase 6 ; glutathione S-transferase 6	2	14	14	5	11	13	12	13	13	12	14	13	11	13	12	13	13	12	14	13	4	4	4	5	5	5	5	5	71.2	71.2	40.4	23.486	208	208;208	1	141	0	109.89	By MS/MS	By MS/MS	By MS/MS	By MS/MS	By MS/MS	By MS/MS
AT1G03160.1;AT1G03160.2	AT1G03160.1;AT1G03160.2	4;2	4;2	4;2	FZO-like ; FZO-like	2	4	4	4	3	3	3	1	4	2	3	1	3	3	3	1	4	2	3	1	3	3	3	1	4	2	3	1	6.9	6.9	6.9	100.73	912	912;740	1	20	0	7.6057	By MS/MS	By MS/MS	By MS/MS	By matching	By MS/MS	By MS/MS
AT1G03220.1	AT1G03220.1	12	8	8	Eukaryotic aspartyl protease family protein	1	12	8	8	9	10	10	10	11	11	11	12	5	6	6	6	7	7	7	8	5	6	6	6	7	7	7	8	36	26.3	26.3	45.717	433	433	1	65	0	81.694	By MS/MS	By MS/MS	By MS/MS	By MS/MS	By MS/MS	By MS/MS
AT1G03230.1	AT1G03230.1	13	13	9	Eukaryotic aspartyl protease family protein	1	13	13	9	11	11	10	8	12	12	11	10	11	11	10	8	12	12	11	10	7	7	6	4	8	8	7	6	37.8	37.8	28.1	46.148	434	434	1	94	0	57.017	By MS/MS	By MS/MS	By MS/MS	By MS/MS	By MS/MS	By MS/MS
AT1G03280.1	AT1G03280.1	1	1	1	Transcription factor TFIIE, alpha subunit	1	1	1	1	1	0	1	0	1	1	0	0	1	0	1	0	1	1	0	0	1	0	1	0	1	1	0	0	2.5	2.5	2.5	54.123	479	479	1	4	0.00038373	3.7854	By matching		By matching		By matching	By MS/MS
AT1G03475.1;AT4G03205.1;AT4G03205.2	AT1G03475.1	17;4;4	17;4;4	17;4;4	Coproporphyrinogen III oxidase	3	17	17	17	15	15	15	14	15	14	15	14	15	15	15	14	15	14	15	14	15	15	15	14	15	14	15	14	53.1	53.1	53.1	43.796	386	386;233;240	1	153	0	124.88	By MS/MS	By MS/MS	By MS/MS	By MS/MS	By MS/MS	By MS/MS
AT1G03600.1	AT1G03600.1	5	5	5	photosystem II family protein	1	5	5	5	4	4	4	3	5	4	4	5	4	4	4	3	5	4	4	5	4	4	4	3	5	4	4	5	37.4	37.4	37.4	18.834	174	174	1	61	0	110.45	By MS/MS	By MS/MS	By MS/MS	By MS/MS	By MS/MS	By MS/MS
AT1G03630.2;AT1G03630.1	AT1G03630.2;AT1G03630.1	11;11	9;9	9;9	protochlorophyllide oxidoreductase C ; protochlorophyllide oxidoreductase C	2	11	9	9	11	10	10	9	11	11	11	11	9	9	8	7	9	9	9	9	9	9	8	7	9	9	9	9	38.1	34.6	34.6	43.625	399	399;401	1	78	0	92.555	By MS/MS	By MS/MS	By MS/MS	By MS/MS	By MS/MS	By MS/MS
AT1G03680.1	AT1G03680.1	7	7	7	thioredoxin M-type 1	1	7	7	7	6	7	6	6	6	7	6	6	6	7	6	6	6	7	6	6	6	7	6	6	6	7	6	6	43.6	43.6	43.6	19.664	179	179	1	77	0	93.17	By MS/MS	By MS/MS	By MS/MS	By MS/MS	By MS/MS	By MS/MS
AT1G03860.3;AT1G03860.1;AT1G03860.2;AT5G44140.1	AT1G03860.3;AT1G03860.1;AT1G03860.2	5;5;4;1	5;5;4;1	3;3;2;0	prohibitin 2 ; prohibitin 2 ; prohibitin 2	4	5	5	3	5	5	5	4	4	5	5	5	5	5	5	4	4	5	5	5	3	3	3	2	2	3	3	3	22.7	22.7	15.7	31.81	286	286;286;221;278	1	39	0	25.677	By MS/MS	By MS/MS	By MS/MS	By MS/MS	By MS/MS	By MS/MS
AT1G03870.1	AT1G03870.1	3	2	2	FASCICLIN-like arabinoogalactan 9	1	3	2	2	3	3	3	3	3	3	3	2	2	2	2	2	2	2	2	1	2	2	2	2	2	2	2	1	15.4	11.7	11.7	26.115	247	247	1	15	0	73.561	By MS/MS	By MS/MS	By MS/MS	By matching	By MS/MS	By MS/MS
AT1G04040.1	AT1G04040.1	2	1	1	HAD superfamily, subfamily IIIB acid phosphatase	1	2	1	1	1	2	1	1	2	1	1	1	0	1	0	0	1	0	0	0	0	1	0	0	1	0	0	0	10.3	7.7	7.7	31.096	271	271	1	2	0	6.0663	By matching	By MS/MS	By matching	By matching	By matching	By matching
AT1G04080.1;AT1G04080.3;AT1G04080.2	AT1G04080.1;AT1G04080.3;AT1G04080.2	4;4;3	4;4;3	4;4;3	Tetratricopeptide repeat (TPR)-like superfamily protein ; Tetratricopeptide repeat (TPR)-like superfamily protein ; Tetratricopeptide repeat (TPR)-like superfamily protein	3	4	4	4	4	4	3	2	4	3	4	4	4	4	3	2	4	3	4	4	4	4	3	2	4	3	4	4	6.5	6.5	6.5	85.241	768	768;823;582	1	28	0	16.097	By MS/MS	By matching	By MS/MS	By matching	By MS/MS	By matching
AT1G04170.1;AT4G18330.1;AT4G18330.2;AT2G18720.1	AT1G04170.1	12;2;2;1	12;2;2;1	12;2;2;1	eukaryotic translation initiation factor 2 gamma subunit	4	12	12	12	10	10	11	10	9	10	7	11	10	10	11	10	9	10	7	11	10	10	11	10	9	10	7	11	36.8	36.8	36.8	50.853	465	465;284;471;470	1	111	0	81.039	By MS/MS	By MS/MS	By MS/MS	By MS/MS	By MS/MS	By MS/MS
AT1G04270.2;AT1G04270.1;AT5G43640.1;AT5G09500.1;AT1G33850.1;AT5G09490.1	AT1G04270.2;AT1G04270.1	7;7;3;3;1;1	1;1;0;0;0;0	1;1;0;0;0;0	cytosolic ribosomal protein S15 ; cytosolic ribosomal protein S15	6	7	1	1	7	7	7	7	7	7	7	7	1	1	1	1	1	1	1	1	1	1	1	1	1	1	1	1	70.9	8.6	8.6	17.058	151	151;152;149;150;70;152	1	12	0.00039246	4.1158	By MS/MS	By MS/MS	By MS/MS	By MS/MS	By MS/MS	By MS/MS
AT1G04410.1;AT5G56720.1	AT1G04410.1	16;1	16;1	9;0	Lactate/malate dehydrogenase family protein	2	16	16	9	15	15	15	14	14	15	16	16	15	15	15	14	14	15	16	16	8	8	8	8	8	8	9	9	59.3	59.3	35.2	35.571	332	332;339	1	176	0	189.43	By MS/MS	By MS/MS	By MS/MS	By MS/MS	By MS/MS	By MS/MS
AT1G04420.1	AT1G04420.1	14	14	14	NAD(P)-linked oxidoreductase superfamily protein	1	14	14	14	14	12	12	11	9	12	10	13	14	12	12	11	9	12	10	13	14	12	12	11	9	12	10	13	48.3	48.3	48.3	46.427	412	412	1	107	0	75.243	By MS/MS	By MS/MS	By MS/MS	By MS/MS	By MS/MS	By MS/MS
AT1G04430.2;AT1G04430.1	AT1G04430.2;AT1G04430.1	6;6	6;6	4;4	S-adenosyl-L-methionine-dependent methyltransferases superfamily protein ; S-adenosyl-L-methionine-dependent methyltransferases superfamily protein	2	6	6	4	6	6	6	5	6	5	5	5	6	6	6	5	6	5	5	5	4	4	4	3	4	4	4	4	11.6	11.6	8.3	70.507	623	623;623	1	44	0	22.715	By MS/MS	By MS/MS	By MS/MS	By MS/MS	By MS/MS	By MS/MS
AT3G04400.2;AT3G04400.1;AT2G33370.1;AT1G04480.1	AT3G04400.2;AT3G04400.1;AT2G33370.1;AT1G04480.1	7;7;7;7	7;7;7;7	7;7;7;7	Ribosomal protein L14p/L23e family protein ; Ribosomal protein L14p/L23e family protein ; Ribosomal protein L14p/L23e family protein ; Ribosomal protein L14p/L23e family protein	4	7	7	7	7	6	7	6	6	5	6	6	7	6	7	6	6	5	6	6	7	6	7	6	6	5	6	6	69.6	69.6	69.6	13.406	125	125;140;140;140	1	58	0	29.998	By MS/MS	By MS/MS	By MS/MS	By MS/MS	By MS/MS	By MS/MS
AT1G04510.2;AT1G04510.1	AT1G04510.2;AT1G04510.1	3;3	2;2	2;2	MOS4-associated complex 3A ; MOS4-associated complex 3A	2	3	2	2	1	2	2	1	1	1	2	1	0	1	1	1	0	0	1	0	0	1	1	1	0	0	1	0	6.5	4.4	4.4	56.881	523	523;523	1	4	0.0021794	3.0231	By matching	By MS/MS	By matching	By MS/MS	By matching	By matching
AT1G04530.1	AT1G04530.1	4	4	4	Tetratricopeptide repeat (TPR)-like superfamily protein	1	4	4	4	4	3	3	1	4	4	3	1	4	3	3	1	4	4	3	1	4	3	3	1	4	4	3	1	19.4	19.4	19.4	34.553	310	310	1	23	0	14.738	By matching	By MS/MS	By MS/MS	By matching	By MS/MS	By MS/MS
AT2G33220.1;AT1G04630.1	AT2G33220.1;AT1G04630.1	1;1	1;1	1;1	GRIM-19 protein ; GRIM-19 protein	2	1	1	1	1	1	1	1	1	1	1	1	1	1	1	1	1	1	1	1	1	1	1	1	1	1	1	1	7	7	7	16.121	143	143;143	1	8	0.00041237	4.7989	By MS/MS	By MS/MS	By MS/MS	By MS/MS	By MS/MS	By matching
AT1G04640.2;AT1G04640.1	AT1G04640.2;AT1G04640.1	2;2	2;2	2;2	lipoyltransferase 2 ; lipoyltransferase 2	2	2	2	2	2	2	1	0	2	2	2	2	2	2	1	0	2	2	2	2	2	2	1	0	2	2	2	2	14.5	14.5	14.5	26.421	235	235;235	1	13	0.00039541	4.2312	By matching	By MS/MS	By matching		By matching	By matching
AT1G04690.1	AT1G04690.1	7	7	7	potassium channel beta subunit 1	1	7	7	7	4	5	4	5	5	5	6	7	4	5	4	5	5	5	6	7	4	5	4	5	5	5	6	7	33.8	33.8	33.8	36.538	328	328	1	53	0	52.658	By MS/MS	By MS/MS	By MS/MS	By MS/MS	By MS/MS	By MS/MS
AT1G04750.2;AT1G04750.1;AT2G33120.1;AT2G33120.2	AT1G04750.2;AT1G04750.1;AT2G33120.1;AT2G33120.2	3;3;3;3	3;3;3;3	3;3;3;3	vesicle-associated membrane protein 721 ; vesicle-associated membrane protein 721 ; synaptobrevin-related protein 1 ; synaptobrevin-related protein 1	4	3	3	3	2	2	3	1	2	2	2	2	2	2	3	1	2	2	2	2	2	2	3	1	2	2	2	2	21	21	21	20.507	181	181;219;221;229	1	16	0	10.255	By matching	By MS/MS	By MS/MS	By matching	By MS/MS	By matching
AT1G04810.1	AT1G04810.1	8	1	1	26S proteasome regulatory complex, non-ATPase subcomplex, Rpn2/Psmd1 subunit	1	8	1	1	7	7	7	5	8	8	7	6	1	1	1	0	1	1	1	1	1	1	1	0	1	1	1	1	13.3	2.3	2.3	108.86	1001	1001	1	7	0	7.0486	By MS/MS	By matching	By matching	By matching	By matching	By MS/MS
AT1G50010.1;AT1G04820.1	AT1G50010.1;AT1G04820.1	20;20	20;20	1;1	tubulin alpha-2 chain ; tubulin alpha-4 chain	2	20	20	1	20	19	19	20	19	19	19	20	20	19	19	20	19	19	19	20	1	1	1	1	1	1	1	1	64.2	64.2	3.1	49.54	450	450;450	1	223	0	323.31	By MS/MS	By MS/MS	By MS/MS	By MS/MS	By MS/MS	By MS/MS
AT1G04870.1;AT1G04870.2	AT1G04870.1;AT1G04870.2	1;1	1;1	1;1	protein arginine methyltransferase 10 ; protein arginine methyltransferase 10	2	1	1	1	1	1	1	1	1	0	1	1	1	1	1	1	1	0	1	1	1	1	1	1	1	0	1	1	8.2	8.2	8.2	32.074	280	280;383	1	7	0	6.7652	By MS/MS	By matching	By MS/MS	By MS/MS	By MS/MS
AT1G05010.1	AT1G05010.1	8	7	7	ethylene-forming enzyme	1	8	7	7	8	8	8	8	8	7	8	8	7	7	7	7	7	6	7	7	7	7	7	7	7	6	7	7	34.1	31.6	31.6	36.676	323	323	1	77	0	94.399	By MS/MS	By MS/MS	By MS/MS	By MS/MS	By MS/MS	By MS/MS
AT2G32480.2;AT1G05140.1;AT2G32480.1	AT2G32480.2;AT1G05140.1;AT2G32480.1	2;2;2	2;2;2	2;2;2	ARABIDOPSIS SERIN PROTEASE ; Peptidase M50 family protein ; ARABIDOPSIS SERIN PROTEASE	3	2	2	2	2	2	2	2	2	2	2	2	2	2	2	2	2	2	2	2	2	2	2	2	2	2	2	2	5.1	5.1	5.1	44.408	410	410;441;447	1	16	0.0075498	2.3093	By matching	By matching	By matching	By matching	By MS/MS	By MS/MS
AT1G05190.1	AT1G05190.1	11	11	11	Ribosomal protein L6 family	1	11	11	11	11	11	10	10	11	11	11	11	11	11	10	10	11	11	11	11	11	11	10	10	11	11	11	11	52	52	52	24.705	223	223	1	110	0	52.436	By MS/MS	By MS/MS	By MS/MS	By MS/MS	By MS/MS	By MS/MS
AT1G05350.1	AT1G05350.1	1	1	1	NAD(P)-binding Rossmann-fold superfamily protein	1	1	1	1	0	1	1	1	1	1	1	1	0	1	1	1	1	1	1	1	0	1	1	1	1	1	1	1	2.6	2.6	2.6	47.02	431	431	1	7	0.00038462	3.8102		By matching	By matching	By matching	By matching	By matching
AT1G05560.1	AT1G05560.1	5	5	5	UDP-glucosyltransferase 75B1	1	5	5	5	5	5	4	3	4	5	4	4	5	5	4	3	4	5	4	4	5	5	4	3	4	5	4	4	15.1	15.1	15.1	52.813	469	469	1	41	0	38.173	By MS/MS	By MS/MS	By MS/MS	By MS/MS	By MS/MS	By MS/MS
AT1G06000.1	AT1G06000.1	10	10	10	UDP-Glycosyltransferase superfamily protein	1	10	10	10	9	10	8	8	9	9	8	9	9	10	8	8	9	9	8	9	9	10	8	8	9	9	8	9	37.2	37.2	37.2	48.122	435	435	1	74	0	145.38	By MS/MS	By MS/MS	By MS/MS	By MS/MS	By MS/MS	By MS/MS
AT1G06130.2;AT1G06130.1	AT1G06130.2;AT1G06130.1	3;3	3;3	3;3	glyoxalase 2-4 ; glyoxalase 2-4	2	3	3	3	2	2	3	2	1	3	2	3	2	2	3	2	1	3	2	3	2	2	3	2	1	3	2	3	16.7	16.7	16.7	36.496	330	330;331	1	18	0	5.8701	By matching	By MS/MS	By MS/MS	By matching	By matching	By MS/MS
AT1G06190.2;AT1G06190.1	AT1G06190.2;AT1G06190.1	4;4	4;4	4;4	Rho termination factor ; Rho termination factor	2	4	4	4	3	3	3	4	3	2	3	3	3	3	3	4	3	2	3	3	3	3	3	4	3	2	3	3	14	14	14	32.596	292	292;401	1	25	0	35.536	By MS/MS	By MS/MS	By MS/MS	By MS/MS	By MS/MS	By MS/MS
AT1G06210.1	AT1G06210.1	2	2	2	ENTH/VHS/GAT family protein	1	2	2	2	2	2	1	2	2	2	2	1	2	2	1	2	2	2	2	1	2	2	1	2	2	2	2	1	7.3	7.3	7.3	42.797	383	383	1	14	0.0011215	3.4379	By matching	By matching	By matching	By matching	By matching	By matching
AT5G25230.1;AT1G06220.2;AT1G06220.1	AT5G25230.1;AT1G06220.2;AT1G06220.1	3;3;3	3;3;3	3;3;3	Ribosomal protein S5/Elongation factor G/III/V family protein ; Ribosomal protein S5/Elongation factor G/III/V family protein ; Ribosomal protein S5/Elongation factor G/III/V family protein	3	3	3	3	2	2	3	2	2	2	2	2	2	2	3	2	2	2	2	2	2	2	3	2	2	2	2	2	4.3	4.3	4.3	108.8	973	973;987;987	1	17	0	12.197	By matching	By MS/MS	By MS/MS	By matching	By MS/MS	By MS/MS
AT1G06290.1	AT1G06290.1	7	7	6	acyl-CoA oxidase 3	1	7	7	6	6	7	5	5	5	7	6	6	6	7	5	5	5	7	6	6	5	6	4	4	4	6	5	5	10.7	10.7	9.6	75.675	675	675	1	47	0	17.986	By MS/MS	By MS/MS	By MS/MS	By MS/MS	By MS/MS	By MS/MS
AT1G06310.1	AT1G06310.1	2	1	1	acyl-CoA oxidase 6	1	2	1	1	2	2	2	2	2	2	2	2	1	1	1	1	1	1	1	1	1	1	1	1	1	1	1	1	2.2	1.2	1.2	75.899	675	675	1	8	0.0052558	2.5666	By matching	By MS/MS	By MS/MS	By MS/MS	By matching	By matching
AT1G06400.1	AT1G06400.1	2	2	2	Ras-related small GTP-binding family protein	1	2	2	2	1	1	1	1	1	1	2	1	1	1	1	1	1	1	2	1	1	1	1	1	1	1	2	1	11.1	11.1	11.1	23.927	216	216	1	9	0	5.3996	By MS/MS	By MS/MS	By MS/MS	By MS/MS	By MS/MS	By MS/MS
AT1G06410.1	AT1G06410.1	4	4	4	trehalose-phosphatase/synthase 7	1	4	4	4	3	4	2	2	2	4	4	3	3	4	2	2	2	4	4	3	3	4	2	2	2	4	4	3	6	6	6	96.687	851	851	1	24	0	7.1028	By MS/MS	By MS/MS	By matching	By matching	By matching	By MS/MS
AT1G06430.1	AT1G06430.1	15	2	2	FTSH protease 8	1	15	2	2	13	14	15	13	12	13	13	13	2	2	2	1	1	1	2	2	2	2	2	1	1	1	2	2	27.9	5.1	5.1	73.198	685	685	1	13	0.0021739	2.9935	By MS/MS	By MS/MS	By MS/MS	By MS/MS	By MS/MS	By MS/MS
AT1G06530.1	AT1G06530.1	5	5	5	Tropomyosin-related	1	5	5	5	4	4	4	3	3	2	3	4	4	4	4	3	3	2	3	4	4	4	4	3	3	2	3	4	15.5	15.5	15.5	36.119	323	323	1	27	0	16.418	By MS/MS	By MS/MS	By MS/MS	By MS/MS	By MS/MS	By MS/MS
AT1G06550.1	AT1G06550.1	7	7	7	ATP-dependent caseinolytic (Clp) protease/crotonase family protein	1	7	7	7	6	4	5	5	6	5	5	7	6	4	5	5	6	5	5	7	6	4	5	5	6	5	5	7	22.2	22.2	22.2	43.257	387	387	1	45	0	55.248	By MS/MS	By matching	By MS/MS	By MS/MS	By MS/MS	By MS/MS
AT1G06650.2;AT1G06650.1;AT5G59530.1;AT5G59540.1;AT1G06640.1	AT1G06650.2;AT1G06650.1;AT5G59530.1;AT5G59540.1;AT1G06640.1	2;1;1;1;1	2;1;1;1;1	2;1;1;1;1	2-oxoglutarate (2OG) and Fe(II)-dependent oxygenase superfamily protein ; 2-oxoglutarate (2OG) and Fe(II)-dependent oxygenase superfamily protein ; 2-oxoglutarate (2OG) and Fe(II)-dependent oxygenase superfamily protein ; 2-oxoglutarate (2OG) and Fe(II)-d	5	2	2	2	2	2	2	1	2	1	2	2	2	2	2	1	2	1	2	2	2	2	2	1	2	1	2	2	6	6	6	42.02	369	369;314;364;366;369	1	14	0	5.3847	By matching	By MS/MS	By MS/MS	By matching	By MS/MS	By matching
AT1G06680.2;AT1G06680.1	AT1G06680.2;AT1G06680.1	9;9	9;9	8;8	photosystem II subunit P-1 ; photosystem II subunit P-1	2	9	9	8	9	9	9	9	9	9	9	9	9	9	9	9	9	9	9	9	8	8	8	8	8	8	8	8	61.2	61.2	55.7	23.759	219	219;263	1	480	0	323.31	By MS/MS	By MS/MS	By MS/MS	By MS/MS	By MS/MS	By MS/MS
AT1G06690.1	AT1G06690.1	5	5	5	NAD(P)-linked oxidoreductase superfamily protein	1	5	5	5	4	4	4	4	4	5	4	4	4	4	4	4	4	5	4	4	4	4	4	4	4	5	4	4	19.6	19.6	19.6	41.497	377	377	1	34	0	19.04	By MS/MS	By MS/MS	By MS/MS	By MS/MS	By MS/MS	By MS/MS
AT1G06760.1	AT1G06760.1	3	1	1	winged-helix DNA-binding transcription factor family protein	1	3	1	1	3	3	3	3	2	3	3	3	1	1	1	1	1	1	1	1	1	1	1	1	1	1	1	1	6.9	2.6	2.6	28.946	274	274	1	8	0.0062457	2.4458	By matching	By MS/MS	By MS/MS	By MS/MS	By MS/MS	By MS/MS
AT1G06900.1	AT1G06900.1	2	2	2	Insulinase (Peptidase family M16) family protein	1	2	2	2	2	2	2	1	1	1	2	2	2	2	2	1	1	1	2	2	2	2	2	1	1	1	2	2	3.1	3.1	3.1	117.17	1024	1024	1	13	0	10.42	By MS/MS	By MS/MS	By MS/MS	By matching	By matching	By MS/MS
AT1G06950.1	AT1G06950.1	35	35	35	translocon at the inner envelope membrane of chloroplasts 110	1	35	35	35	33	34	33	30	32	30	31	32	33	34	33	30	32	30	31	32	33	34	33	30	32	30	31	32	43.3	43.3	43.3	112.12	1016	1016	1	298	0	313.05	By MS/MS	By MS/MS	By MS/MS	By MS/MS	By MS/MS	By MS/MS
AT1G07080.1	AT1G07080.1	1	1	1	Thioredoxin superfamily protein	1	1	1	1	1	1	1	1	1	1	1	1	1	1	1	1	1	1	1	1	1	1	1	1	1	1	1	1	7.9	7.9	7.9	29.698	265	265	1	8	0	9.4669	By MS/MS	By MS/MS	By MS/MS	By MS/MS	By MS/MS	By MS/MS
AT3G30200.1;AT1G07110.1	AT3G30200.1;AT1G07110.1	1;1	1;1	1;1	Plant transposase (Ptta/En/Spm family) ; fructose-2,6-bisphosphatase	2	1	1	1	1	1	1	1	1	1	1	1	1	1	1	1	1	1	1	1	1	1	1	1	1	1	1	1	3.1	3.1	3.1	57.644	510	510;744	1	8	0	5.4255	By matching	By matching	By matching	By MS/MS	By matching	By matching
AT1G07140.1;AT5G58590.1	AT1G07140.1	8;2	8;2	6;1	Pleckstrin homology (PH) domain superfamily protein	2	8	8	6	8	8	8	8	7	8	8	8	8	8	8	8	7	8	8	8	6	6	6	6	5	6	6	6	43.4	43.4	37.7	25.601	228	228;219	1	80	0	61.62	By MS/MS	By MS/MS	By MS/MS	By MS/MS	By MS/MS	By MS/MS
AT1G07250.1	AT1G07250.1	1	1	1	UDP-glucosyl transferase 71C4	1	1	1	1	1	1	0	0	1	1	0	0	1	1	0	0	1	1	0	0	1	1	0	0	1	1	0	0	4.8	4.8	4.8	52.843	479	479	1	4	0.0018302	3.1185	By MS/MS	By matching			By matching	By matching
AT1G07320.4;AT1G07320.3;AT1G07320.2;AT1G07320.1	AT1G07320.4;AT1G07320.3;AT1G07320.2;AT1G07320.1	7;7;7;7	7;7;7;7	7;7;7;7	ribosomal protein L4 ; ribosomal protein L4 ; ribosomal protein L4 ; ribosomal protein L4	4	7	7	7	6	7	7	7	7	7	7	6	6	7	7	7	7	7	7	6	6	7	7	7	7	7	7	6	24.5	24.5	24.5	30.142	278	278;278;280;282	1	70	0	29.52	By MS/MS	By MS/MS	By MS/MS	By MS/MS	By MS/MS	By MS/MS
AT1G07440.2;AT1G07440.1;AT2G29330.1;AT1G07450.1;AT2G29300.1;AT2G29320.1;AT2G29300.2	AT1G07440.2;AT1G07440.1;AT2G29330.1;AT1G07450.1;AT2G29300.1;AT2G29320.1;AT2G29300.2	2;2;1;1;1;1;1	2;2;1;1;1;1;1	2;2;1;1;1;1;1	NAD(P)-binding Rossmann-fold superfamily protein ; NAD(P)-binding Rossmann-fold superfamily protein ; tropinone reductase ; NAD(P)-binding Rossmann-fold superfamily protein ; NAD(P)-binding Rossmann-fold superfamily protein ; NAD(P)-binding Rossmann-fold	7	2	2	2	2	2	2	1	2	2	2	2	2	2	2	1	2	2	2	2	2	2	2	1	2	2	2	2	9.7	9.7	9.7	22.052	207	207;266;260;260;263;269;286	1	15	0.0011165	3.3475	By matching	By matching	By MS/MS	By matching	By matching	By matching
AT5G59970.1;AT5G59690.1;AT3G53730.1;AT3G46320.1;AT3G45930.1;AT2G28740.1;AT1G07820.2;AT1G07820.1;AT1G07660.1;AT1G07660.2	AT5G59970.1;AT5G59690.1;AT3G53730.1;AT3G46320.1;AT3G45930.1;AT2G28740.1;AT1G07820.2;AT1G07820.1;AT1G07660.1;AT1G07660.2	7;7;7;7;7;7;7;7;7;5	7;7;7;7;7;7;7;7;7;5	7;7;7;7;7;7;7;7;7;5	Histone superfamily protein ; Histone superfamily protein ; Histone superfamily protein ; Histone superfamily protein ; Histone superfamily protein ; histone H4 ; Histone superfamily protein ; Histone superfamily protein ; Histone superfamily protein ; Hi	10	7	7	7	7	7	7	7	6	6	5	5	7	7	7	7	6	6	5	5	7	7	7	7	6	6	5	5	50.5	50.5	50.5	11.409	103	103;103;103;103;103;103;103;103;103;86	1	70	0	29.06	By MS/MS	By MS/MS	By MS/MS	By MS/MS	By MS/MS	By MS/MS
AT1G07810.1;AT1G07670.1	AT1G07810.1;AT1G07670.1	3;3	3;3	3;3	ER-type Ca2+-ATPase 1 ; endomembrane-type CA-ATPase 4	2	3	3	3	2	2	2	2	3	3	2	3	2	2	2	2	3	3	2	3	2	2	2	2	3	3	2	3	3.5	3.5	3.5	116.36	1061	1061;1061	1	19	0	11.5	By MS/MS	By MS/MS	By MS/MS	By MS/MS	By matching	By matching
AT1G07705.1;AT1G07705.2	AT1G07705.1;AT1G07705.2	1;1	1;1	1;1	NOT2 / NOT3 / NOT5 family ; NOT2 / NOT3 / NOT5 family	2	1	1	1	1	1	1	0	1	1	1	1	1	1	1	0	1	1	1	1	1	1	1	0	1	1	1	1	2	2	2	57.405	546	546;614	1	7	0.0035625	2.7506	By matching	By matching	By matching		By MS/MS	By matching
AT5G59850.1;AT1G07770.2;AT1G07770.1;AT3G46040.1;AT2G39590.1	AT5G59850.1;AT1G07770.2;AT1G07770.1;AT3G46040.1	7;7;7;5;3	7;7;7;5;3	7;7;7;5;3	Ribosomal protein S8 family protein ; ribosomal protein S15A ; ribosomal protein S15A ; ribosomal protein S15A D	5	7	7	7	7	7	7	6	7	7	7	7	7	7	7	6	7	7	7	7	7	7	7	6	7	7	7	7	58.5	58.5	58.5	14.804	130	130;130;130;130;136	1	73	0	31.859	By MS/MS	By MS/MS	By MS/MS	By MS/MS	By MS/MS	By MS/MS
AT5G05590.1;AT1G07780.5;AT1G07780.3;AT1G07780.2;AT1G07780.1;AT1G07780.4;AT5G05590.2	AT5G05590.1;AT1G07780.5;AT1G07780.3;AT1G07780.2;AT1G07780.1	3;3;3;3;3;1;1	3;3;3;3;3;1;1	3;3;3;3;3;1;1	phosphoribosylanthranilate isomerase 2 ; phosphoribosylanthranilate isomerase 1 ; phosphoribosylanthranilate isomerase 1 ; phosphoribosylanthranilate isomerase 1 ; phosphoribosylanthranilate isomerase 1	7	3	3	3	3	3	3	3	2	2	3	3	3	3	3	3	2	2	3	3	3	3	3	3	2	2	3	3	20.4	20.4	20.4	29.619	275	275;275;275;275;275;213;255	1	22	0	8.911	By MS/MS	By MS/MS	By MS/MS	By MS/MS	By matching	By MS/MS
AT1G07790.1;AT3G46030.1;AT5G59910.1;AT2G28720.1;AT5G02570.1;AT2G37470.1;AT3G09480.1;AT3G53650.1	AT1G07790.1;AT3G46030.1;AT5G59910.1;AT2G28720.1;AT5G02570.1;AT2G37470.1;AT3G09480.1;AT3G53650.1	6;5;5;5;4;4;3;3	1;0;0;0;0;0;0;0	1;0;0;0;0;0;0;0	Histone superfamily protein ; Histone superfamily protein ; Histone superfamily protein ; Histone superfamily protein ; Histone superfamily protein ; Histone superfamily protein ; Histone superfamily protein ; Histone superfamily protein	8	6	1	1	6	6	6	6	6	6	6	6	1	1	1	1	1	1	1	1	1	1	1	1	1	1	1	1	40.5	7.4	7.4	16.402	148	148;145;150;151;132;138;126;138	1	16	0.0035613	2.7498	By MS/MS	By MS/MS	By MS/MS	By MS/MS	By MS/MS	By MS/MS
AT1G07890.8;AT1G07890.7;AT1G07890.5;AT1G07890.4;AT1G07890.3;AT1G07890.2;AT1G07890.1;AT1G07890.6	AT1G07890.8;AT1G07890.7;AT1G07890.5;AT1G07890.4;AT1G07890.3;AT1G07890.2;AT1G07890.1;AT1G07890.6	14;14;14;14;14;14;14;13	14;14;14;14;14;14;14;13	13;13;13;13;13;13;13;12	ascorbate peroxidase 1 ; ascorbate peroxidase 1 ; ascorbate peroxidase 1 ; ascorbate peroxidase 1 ; ascorbate peroxidase 1 ; ascorbate peroxidase 1 ; ascorbate peroxidase 1 ; ascorbate peroxidase 1	8	14	14	13	14	14	14	13	14	14	14	14	14	14	14	13	14	14	14	14	13	13	13	12	13	13	13	13	62.8	62.8	57.6	27.561	250	250;250;250;250;250;250;250;249	1	199	0	172.84	By MS/MS	By MS/MS	By MS/MS	By MS/MS	By MS/MS	By MS/MS
AT1G07910.2;AT1G07910.1	AT1G07910.2;AT1G07910.1	1;1	1;1	1;1	RNAligase ; RNAligase	2	1	1	1	0	0	0	0	0	0	1	0	0	0	0	0	0	0	1	0	0	0	0	0	0	0	1	0	0.8	0.8	0.8	123.2	1104	1104;1104	1	1	1	-2
AT5G60390.3;AT5G60390.1;AT1G07940.2;AT1G07940.1;AT1G07930.1;AT1G07920.1;AT5G60390.2;AT1G07930.2;AT1G35550.1	AT5G60390.3;AT5G60390.1;AT1G07940.2;AT1G07940.1;AT1G07930.1;AT1G07920.1;AT5G60390.2;AT1G07930.2	20;20;20;20;20;20;18;16;1	20;20;20;20;20;20;18;16;1	20;20;20;20;20;20;18;16;1	GTP binding Elongation factor Tu family protein ; GTP binding Elongation factor Tu family protein ; GTP binding Elongation factor Tu family protein ; GTP binding Elongation factor Tu family protein ; GTP binding Elongation factor Tu family protein ; GTP b	9	20	20	20	19	19	19	20	19	19	19	19	19	19	19	20	19	19	19	19	19	19	19	20	19	19	19	19	57	57	57	49.502	449	449;449;449;449;449;449;400;372;104	1	1385	0	249.9	By MS/MS	By MS/MS	By MS/MS	By MS/MS	By MS/MS	By MS/MS
AT1G07990.1;AT2G28360.1;AT3G45190.1	AT1G07990.1;AT2G28360.1;AT3G45190.1	2;1;1	2;1;1	2;1;1	SIT4 phosphatase-associated family protein ; SIT4 phosphatase-associated family protein ; SIT4 phosphatase-associated family protein	3	2	2	2	2	2	2	1	2	2	2	2	2	2	2	1	2	2	2	2	2	2	2	1	2	2	2	2	3.2	3.2	3.2	89.588	802	802;788;789	1	15	0	5.2386	By matching	By matching	By matching	By matching	By MS/MS	By MS/MS
AT1G08110.3;AT1G08110.2;AT1G08110.1;AT1G08110.4	AT1G08110.3;AT1G08110.2;AT1G08110.1;AT1G08110.4	1;1;1;1	1;1;1;1	1;1;1;1	lactoylglutathione lyase family protein / glyoxalase I family protein ; lactoylglutathione lyase family protein / glyoxalase I family protein ; lactoylglutathione lyase family protein / glyoxalase I family protein ; lactoylglutathione lyase family protein	4	1	1	1	1	1	1	1	1	1	1	1	1	1	1	1	1	1	1	1	1	1	1	1	1	1	1	1	9.7	9.7	9.7	20.848	185	185;185;185;235	1	8	0.00039494	4.2171	By MS/MS	By MS/MS	By MS/MS	By MS/MS	By MS/MS	By MS/MS
AT1G08200.1	AT1G08200.1	15	15	5	UDP-D-apiose/UDP-D-xylose synthase 2	1	15	15	5	14	14	15	12	15	15	14	15	14	14	15	12	15	15	14	15	5	4	5	5	5	5	5	5	52.7	52.7	19.5	43.79	389	389	1	126	0	124.2	By MS/MS	By MS/MS	By MS/MS	By MS/MS	By MS/MS	By MS/MS
AT1G08360.1	AT1G08360.1	8	4	3	Ribosomal protein L1p/L10e family	1	8	4	3	6	6	6	7	6	5	6	7	3	2	3	3	3	2	2	3	2	1	2	2	3	2	2	3	40.3	22.7	16.2	24.469	216	216	1	23	0	13.059	By MS/MS	By MS/MS	By matching	By MS/MS	By MS/MS	By MS/MS
AT1G08370.1	AT1G08370.1	1	1	1	decapping 1	1	1	1	1	1	1	1	1	1	1	1	1	1	1	1	1	1	1	1	1	1	1	1	1	1	1	1	1	4.1	4.1	4.1	40.61	367	367	1	8	0.00038911	3.9769	By matching	By MS/MS	By MS/MS	By matching	By matching	By matching
AT1G08380.1	AT1G08380.1	2	2	2	photosystem I subunit O	1	2	2	2	1	1	1	1	1	1	2	1	1	1	1	1	1	1	2	1	1	1	1	1	1	1	2	1	22.9	22.9	22.9	15.143	140	140	1	9	0	16.146	By MS/MS	By MS/MS	By MS/MS	By MS/MS	By MS/MS	By MS/MS
AT1G08420.2;AT1G08420.1;AT2G27210.2;AT2G27210.1	AT1G08420.2;AT1G08420.1;AT2G27210.2;AT2G27210.1	3;3;2;2	3;3;2;2	3;3;2;2	BRI1 suppressor 1 (BSU1)-like 2 ; BRI1 suppressor 1 (BSU1)-like 2 ; BRI1 suppressor 1 (BSU1)-like 3 ; BRI1 suppressor 1 (BSU1)-like 3	4	3	3	3	3	3	3	1	1	3	3	1	3	3	3	1	1	3	3	1	3	3	3	1	1	3	3	1	4.7	4.7	4.7	108.08	1013	1013;1018;1001;1006	1	19	0	14.239	By MS/MS	By MS/MS	By matching	By MS/MS	By MS/MS	By MS/MS
AT1G08450.2;AT1G08450.3;AT1G08450.1	AT1G08450.2;AT1G08450.3;AT1G08450.1	2;2;2	2;2;2	2;2;2	calreticulin 3 ; calreticulin 3 ; calreticulin 3	3	2	2	2	1	1	1	2	1	1	2	1	1	1	1	2	1	1	2	1	1	1	1	2	1	1	2	1	7.6	7.6	7.6	43.594	370	370;399;424	1	10	0	8.6069	By MS/MS	By matching	By MS/MS	By matching	By matching	By matching
AT1G08480.1	AT1G08480.1	3	3	3	unknown protein; FUNCTIONS IN: molecular_function unknown; INVOLVED IN: biological_process unknown; LOCATED IN: mitochondrion, plasma membrane, plastid, vacuole; EXPRESSED IN: 27 plant structures; EXPRESSED DURING: 15 growth stages; Has 39 Blast hits to 3	1	3	3	3	2	3	1	1	1	2	2	1	2	3	1	1	1	2	2	1	2	3	1	1	1	2	2	1	35.2	35.2	35.2	15.812	142	142	1	13	0	10.913	By matching	By MS/MS	By matching	By matching	By MS/MS	By MS/MS
AT1G08490.1	AT1G08490.1	7	7	7	chloroplastic NIFS-like cysteine desulfurase	1	7	7	7	6	6	6	3	7	7	5	6	6	6	6	3	7	7	5	6	6	6	6	3	7	7	5	6	31.3	31.3	31.3	50.485	463	463	1	46	0	185.56	By MS/MS	By MS/MS	By MS/MS	By MS/MS	By MS/MS	By MS/MS
AT1G08520.1	AT1G08520.1	28	28	28	ALBINA 1	1	28	28	28	25	25	24	21	23	24	25	25	25	25	24	21	23	24	25	25	25	25	24	21	23	24	25	25	38.8	38.8	38.8	83.283	760	760	1	217	0	124.09	By MS/MS	By MS/MS	By MS/MS	By MS/MS	By MS/MS	By MS/MS
AT1G08550.2;AT1G08550.1	AT1G08550.2;AT1G08550.1	6;6	6;6	6;6	non-photochemical quenching 1 ; non-photochemical quenching 1	2	6	6	6	4	5	6	5	5	6	4	5	4	5	6	5	5	6	4	5	4	5	6	5	5	6	4	5	17.7	17.7	17.7	52.017	462	462;462	1	40	0	36.802	By MS/MS	By MS/MS	By MS/MS	By MS/MS	By MS/MS	By MS/MS
AT1G08640.1	AT1G08640.1	2	2	2	Chloroplast J-like domain 1	1	2	2	2	2	2	1	2	1	2	2	2	2	2	1	2	1	2	2	2	2	2	1	2	1	2	2	2	10.5	10.5	10.5	32.902	294	294	1	14	0	17.422	By MS/MS	By MS/MS	By MS/MS	By MS/MS	By MS/MS	By MS/MS
AT1G08980.1	AT1G08980.1	5	5	5	amidase 1	1	5	5	5	4	5	5	5	4	5	4	5	4	5	5	5	4	5	4	5	4	5	5	5	4	5	4	5	18.4	18.4	18.4	45.056	425	425	1	45	0	20.071	By MS/MS	By MS/MS	By MS/MS	By matching	By MS/MS	By MS/MS
AT1G09010.1	AT1G09010.1	1	1	1	glycoside hydrolase family 2 protein	1	1	1	1	1	1	1	1	1	1	1	1	1	1	1	1	1	1	1	1	1	1	1	1	1	1	1	1	1.6	1.6	1.6	107.66	944	944	1	11	0.0003811	3.7042	By MS/MS	By MS/MS	By MS/MS	By matching	By matching	By matching
AT1G09130.2;AT1G09130.1;AT1G09130.3	AT1G09130.2;AT1G09130.1;AT1G09130.3	7;7;7	7;7;7	7;7;7	ATP-dependent caseinolytic (Clp) protease/crotonase family protein ; ATP-dependent caseinolytic (Clp) protease/crotonase family protein ; ATP-dependent caseinolytic (Clp) protease/crotonase family protein	3	7	7	7	7	7	7	7	7	7	7	6	7	7	7	7	7	7	7	6	7	7	7	7	7	7	7	6	23.3	23.3	23.3	36.307	330	330;330;370	1	56	0	22.581	By MS/MS	By MS/MS	By MS/MS	By MS/MS	By MS/MS	By MS/MS
AT1G09160.2;AT1G09160.1	AT1G09160.2;AT1G09160.1	1;1	1;1	1;1	Protein phosphatase 2C family protein ; Protein phosphatase 2C family protein	2	1	1	1	1	1	0	1	1	1	1	1	1	1	0	1	1	1	1	1	1	1	0	1	1	1	1	1	4.9	4.9	4.9	45.78	428	428;428	1	7	0.0018275	3.1025	By MS/MS	By MS/MS		By matching	By MS/MS	By MS/MS
AT5G65360.1;AT5G10400.1;AT5G10390.1;AT3G27360.1;AT1G09200.1;AT5G65350.1	AT5G65360.1;AT5G10400.1;AT5G10390.1;AT3G27360.1;AT1G09200.1;AT5G65350.1	3;3;3;3;3;2	3;3;3;3;3;2	1;1;1;1;1;1	Histone superfamily protein ; Histone superfamily protein ; Histone superfamily protein ; Histone superfamily protein ; Histone superfamily protein ; histone 3 11	6	3	3	1	3	3	3	3	3	3	3	3	3	3	3	3	3	3	3	3	1	1	1	1	1	1	1	1	33.8	33.8	23.5	15.268	136	136;136;136;136;136;139	1	30	0	55.106	By MS/MS	By MS/MS	By MS/MS	By MS/MS	By MS/MS	By MS/MS
AT1G09210.1	AT1G09210.1	13	8	8	calreticulin 1b	1	13	8	8	12	12	12	10	13	13	12	12	7	7	7	6	8	8	7	7	7	7	7	6	8	8	7	7	43.4	30.9	30.9	48.156	424	424	1	57	0	91.703	By MS/MS	By MS/MS	By MS/MS	By MS/MS	By MS/MS	By MS/MS
AT1G09270.3;AT1G09270.2;AT1G09270.1	AT1G09270.3;AT1G09270.2;AT1G09270.1	5;5;5	4;4;4	4;4;4	importin alpha isoform 4 ; importin alpha isoform 4 ; importin alpha isoform 4	3	5	4	4	5	5	5	3	5	5	4	4	4	4	4	2	4	4	3	3	4	4	4	2	4	4	3	3	14.3	11.8	11.8	50.078	456	456;538;538	1	28	0	11.324	By MS/MS	By MS/MS	By MS/MS	By MS/MS	By MS/MS	By MS/MS
AT1G09310.1	AT1G09310.1	9	9	8	Protein of unknown function, DUF538	1	9	9	8	6	6	8	9	6	5	6	8	6	6	8	9	6	5	6	8	5	5	7	8	5	4	5	7	41.9	41.9	36.9	19.947	179	179	1	60	0	28.737	By MS/MS	By MS/MS	By MS/MS	By MS/MS	By MS/MS	By MS/MS
AT1G09340.1	AT1G09340.1	21	21	21	chloroplast RNA binding	1	21	21	21	18	18	19	20	19	19	19	17	18	18	19	20	19	19	19	17	18	18	19	20	19	19	19	17	69.3	69.3	69.3	42.619	378	378	1	238	0	279.89	By MS/MS	By MS/MS	By MS/MS	By MS/MS	By MS/MS	By MS/MS
AT1G09430.1	AT1G09430.1	8	4	4	ATP-citrate lyase A-3	1	8	4	4	7	7	6	6	8	8	7	6	4	4	3	3	4	4	4	3	4	4	3	3	4	4	4	3	24.1	14.6	14.6	46.945	424	424	1	35	0	21.077	By MS/MS	By MS/MS	By MS/MS	By matching	By MS/MS	By MS/MS
AT1G09560.1	AT1G09560.1	1	1	1	germin-like protein 5	1	1	1	1	1	1	1	0	1	1	0	1	1	1	1	0	1	1	0	1	1	1	1	0	1	1	0	1	7.8	7.8	7.8	22.868	219	219	1	6	0	11.954	By matching	By MS/MS	By matching		By MS/MS	By matching
AT1G57860.1;AT1G57660.1;AT1G09690.1;AT1G09590.1	AT1G57860.1;AT1G57660.1;AT1G09690.1;AT1G09590.1	6;6;6;6	6;6;6;6	6;6;6;6	Translation protein SH3-like family protein ; Translation protein SH3-like family protein ; Translation protein SH3-like family protein ; Translation protein SH3-like family protein	4	6	6	6	6	6	6	6	6	6	6	6	6	6	6	6	6	6	6	6	6	6	6	6	6	6	6	6	36.6	36.6	36.6	18.709	164	164;164;164;164	1	53	0	31.613	By MS/MS	By MS/MS	By MS/MS	By MS/MS	By MS/MS	By MS/MS
AT1G09620.1	AT1G09620.1	22	22	22	ATP binding;leucine-tRNA ligases;aminoacyl-tRNA ligases;nucleotide binding;ATP binding;aminoacyl-tRNA ligases	1	22	22	22	20	20	20	16	19	20	21	20	20	20	20	16	19	20	21	20	20	20	20	16	19	20	21	20	36.7	36.7	36.7	123.45	1091	1091	1	189	0	164.21	By MS/MS	By MS/MS	By MS/MS	By MS/MS	By MS/MS	By MS/MS
AT1G09630.1	AT1G09630.1	4	4	3	RAB GTPase 11C	1	4	4	3	3	2	3	3	2	2	3	3	3	2	3	3	2	2	3	3	2	1	2	2	1	1	2	2	29.5	29.5	24.4	24.108	217	217	1	21	0	11.904	By MS/MS	By MS/MS	By MS/MS	By matching	By MS/MS	By MS/MS
AT1G09640.1;AT1G09640.2	AT1G09640.1;AT1G09640.2	17;10	9;6	9;6	Translation elongation factor EF1B, gamma chain ; Translation elongation factor EF1B, gamma chain	2	17	9	9	15	17	16	14	16	17	16	17	8	9	8	8	9	9	9	9	8	9	8	8	9	9	9	9	49.5	24.4	24.4	46.66	414	414;265	1	85	0	89.329	By MS/MS	By MS/MS	By MS/MS	By MS/MS	By MS/MS	By MS/MS
AT1G09750.1	AT1G09750.1	11	11	11	Eukaryotic aspartyl protease family protein	1	11	11	11	9	10	9	10	11	11	11	10	9	10	9	10	11	11	11	10	9	10	9	10	11	11	11	10	28.3	28.3	28.3	47.661	449	449	1	120	0	133.57	By MS/MS	By MS/MS	By MS/MS	By MS/MS	By MS/MS	By MS/MS
AT1G09760.1	AT1G09760.1	5	5	5	U2 small nuclear ribonucleoprotein A	1	5	5	5	5	5	5	2	5	5	5	4	5	5	5	2	5	5	5	4	5	5	5	2	5	5	5	4	23.7	23.7	23.7	28.041	249	249	1	36	0	13.452	By MS/MS	By MS/MS	By MS/MS	By matching	By MS/MS	By MS/MS
AT1G09780.1	AT1G09780.1	22	22	17	Phosphoglycerate mutase, 2,3-bisphosphoglycerate-independent	1	22	22	17	20	20	16	17	21	22	20	22	20	20	16	17	21	22	20	22	15	15	13	12	16	17	15	17	58.5	58.5	49	60.579	557	557	1	188	0	195.52	By MS/MS	By MS/MS	By MS/MS	By MS/MS	By MS/MS	By MS/MS
AT1G09795.1	AT1G09795.1	11	11	9	ATP phosphoribosyl transferase 2	1	11	11	9	11	9	10	8	10	10	9	10	11	9	10	8	10	10	9	10	9	8	8	6	8	8	7	8	39	39	32.4	44.756	413	413	1	85	0	91.767	By MS/MS	By MS/MS	By MS/MS	By MS/MS	By MS/MS	By MS/MS
AT1G09830.1	AT1G09830.1	3	3	3	Glycinamide ribonucleotide (GAR) synthetase	1	3	3	3	3	3	3	3	2	2	3	3	3	3	3	3	2	2	3	3	3	3	3	3	2	2	3	3	8.1	8.1	8.1	56.473	532	532	1	22	0	17.636	By matching	By MS/MS	By MS/MS	By matching	By MS/MS	By MS/MS
AT1G09870.1	AT1G09870.1	2	2	2	histidine acid phosphatase family protein	1	2	2	2	2	2	1	0	2	2	1	1	2	2	1	0	2	2	1	1	2	2	1	0	2	2	1	1	8.8	8.8	8.8	54.854	487	487	1	11	0.00040984	4.7046	By matching	By MS/MS	By matching		By MS/MS	By MS/MS
AT1G10200.1	AT1G10200.1	1	1	1	GATA type zinc finger transcription factor family protein	1	1	1	1	1	1	1	1	1	1	1	1	1	1	1	1	1	1	1	1	1	1	1	1	1	1	1	1	7.9	7.9	7.9	21.04	190	190	1	8	0	48.993	By MS/MS	By MS/MS	By MS/MS	By MS/MS	By MS/MS	By MS/MS
AT1G10290.1	AT1G10290.1	11	2	2	dynamin-like protein 6	1	11	2	2	9	8	9	7	8	8	10	10	1	1	2	1	2	2	2	2	1	1	2	1	2	2	2	2	15	3.6	3.6	99.165	914	914	1	13	0.0018228	3.083	By matching	By matching	By MS/MS	By matching	By matching	By matching
AT1G10370.1	AT1G10370.1	5	5	5	Glutathione S-transferase family protein	1	5	5	5	3	4	4	4	3	3	3	4	3	4	4	4	3	3	3	4	3	4	4	4	3	3	3	4	28.2	28.2	28.2	25.307	227	227	1	29	0	23.781	By MS/MS	By MS/MS	By MS/MS	By MS/MS	By MS/MS	By MS/MS
AT1G10510.1	AT1G10510.1	3	3	3	RNI-like superfamily protein	1	3	3	3	2	2	3	2	3	2	3	3	2	2	3	2	3	2	3	3	2	2	3	2	3	2	3	3	9.1	9.1	9.1	64.722	605	605	1	26	0	13.387	By matching	By MS/MS	By matching	By matching	By MS/MS	By MS/MS
AT1G10522.2;AT1G10522.1	AT1G10522.2;AT1G10522.1	2;2	2;2	2;2	unknown protein; FUNCTIONS IN: molecular_function unknown; INVOLVED IN: biological_process unknown; LOCATED IN: chloroplast; EXPRESSED IN: 23 plant structures; EXPRESSED DURING: 13 growth stages; Has 24 Blast hits to 24 proteins in 8 species: Archae - 0;	2	2	2	2	2	2	2	2	2	2	2	2	2	2	2	2	2	2	2	2	2	2	2	2	2	2	2	2	17.9	17.9	17.9	20.252	179	179;179	1	18	0	8.8175	By MS/MS	By MS/MS	By MS/MS	By matching	By MS/MS	By MS/MS
AT1G10590.2;AT1G10590.1;AT1G10590.3	AT1G10590.2;AT1G10590.1;AT1G10590.3	3;3;2	3;3;2	3;3;2	Nucleic acid-binding, OB-fold-like protein ; Nucleic acid-binding, OB-fold-like protein ; Nucleic acid-binding, OB-fold-like protein	3	3	3	3	3	3	3	3	3	3	2	3	3	3	3	3	3	3	2	3	3	3	3	3	3	3	2	3	21.6	21.6	21.6	15.455	139	139;139;153	1	23	0	9.3973	By MS/MS	By MS/MS	By MS/MS	By MS/MS	By MS/MS	By MS/MS
AT2G47170.1;AT1G10630.1;AT3G62290.3;AT3G62290.2;AT3G62290.1;AT5G14670.1	AT2G47170.1;AT1G10630.1;AT3G62290.3;AT3G62290.2;AT3G62290.1;AT5G14670.1	9;9;8;8;8;8	9;9;8;8;8;8	1;1;0;0;0;0	Ras-related small GTP-binding family protein ; ADP-ribosylation factor A1F ; ADP-ribosylation factor A1E ; ADP-ribosylation factor A1E ; ADP-ribosylation factor A1E ; ADP-ribosylation factor A1B	6	9	9	1	8	8	8	8	8	9	7	8	8	8	8	8	8	9	7	8	1	1	1	1	1	1	1	1	70.7	70.7	16	20.608	181	181;181;181;181;181;188	1	82	0	107.5	By MS/MS	By MS/MS	By MS/MS	By MS/MS	By MS/MS	By MS/MS
AT1G10670.4;AT1G10670.2;AT1G10670.1;AT1G10670.3;AT1G60810.1	AT1G10670.4;AT1G10670.2;AT1G10670.1;AT1G10670.3;AT1G60810.1	10;10;10;10;6	10;10;10;10;6	6;6;6;6;3	ATP-citrate lyase A-1 ; ATP-citrate lyase A-1 ; ATP-citrate lyase A-1 ; ATP-citrate lyase A-1 ; ATP-citrate lyase A-2	5	10	10	6	9	8	9	7	9	10	9	9	9	8	9	7	9	10	9	9	6	5	6	4	5	6	6	6	26.2	26.2	19.6	46.678	423	423;423;423;443;423	1	82	0	52.23	By MS/MS	By MS/MS	By MS/MS	By MS/MS	By MS/MS	By MS/MS
AT1G60780.1;AT1G10730.1	AT1G60780.1;AT1G10730.1	2;2	2;2	2;2	Clathrin adaptor complexes medium subunit family protein ; Clathrin adaptor complexes medium subunit family protein	2	2	2	2	1	2	1	2	1	2	2	1	1	2	1	2	1	2	2	1	1	2	1	2	1	2	2	1	6.3	6.3	6.3	49.032	428	428;428	1	12	0	5.9484	By matching	By MS/MS	By matching	By matching	By matching	By matching
AT1G10760.1;AT4G24450.1	AT1G10760.1	18;1	18;1	18;1	Pyruvate phosphate dikinase, PEP/pyruvate binding domain	2	18	18	18	15	16	17	12	16	18	16	17	15	16	17	12	16	18	16	17	15	16	17	12	16	18	16	17	17.4	17.4	17.4	156.58	1399	1399;1278	1	128	0	86.661	By MS/MS	By MS/MS	By MS/MS	By MS/MS	By MS/MS	By MS/MS
AT1G10840.1;AT1G10840.2	AT1G10840.1;AT1G10840.2	9;6	9;6	9;6	translation initiation factor 3 subunit H1 ; translation initiation factor 3 subunit H1	2	9	9	9	9	9	9	5	9	9	9	7	9	9	9	5	9	9	9	7	9	9	9	5	9	9	9	7	32	32	32	38.372	337	337;250	1	67	0	43.364	By MS/MS	By MS/MS	By MS/MS	By MS/MS	By MS/MS	By MS/MS
AT1G60940.2;AT1G60940.1;AT1G10940.1;AT1G10940.2;AT4G33950.2;AT2G23030.1;AT5G66880.1;AT4G33950.1;AT3G50500.1;AT3G50500.2	AT1G60940.2;AT1G60940.1;AT1G10940.1;AT1G10940.2;AT4G33950.2;AT2G23030.1;AT5G66880.1;AT4G33950.1;AT3G50500.1;AT3G50500.2	2;2;2;2;1;1;1;1;1;1	2;2;2;2;1;1;1;1;1;1	1;1;1;1;1;1;1;1;1;1	SNF1-related protein kinase 2.10 ; SNF1-related protein kinase 2.10 ; Protein kinase superfamily protein ; Protein kinase superfamily protein ; Protein kinase superfamily protein ; SNF1-related protein kinase 2.9 ; sucrose nonfermenting 1(SNF1)-related pr	10	2	2	1	2	1	0	2	1	2	2	2	2	1	0	2	1	2	2	2	1	0	0	1	1	1	1	1	8	8	3.6	41.039	361	361;361;363;371;314;339;361;362;362;369	1	12	0	7.2112	By MS/MS	By matching		By matching	By MS/MS	By MS/MS
AT1G10950.1	AT1G10950.1	2	2	2	transmembrane nine 1	1	2	2	2	1	1	2	2	1	1	1	1	1	1	2	2	1	1	1	1	1	1	2	2	1	1	1	1	3.1	3.1	3.1	66.892	589	589	1	10	0	4.9162	By matching	By MS/MS	By MS/MS	By MS/MS	By MS/MS	By matching
AT1G10960.1	AT1G10960.1	2	2	2	ferredoxin 1	1	2	2	2	2	2	1	2	2	2	2	2	2	2	1	2	2	2	2	2	2	2	1	2	2	2	2	2	50.7	50.7	50.7	15.897	148	148	1	29	0	99.348	By MS/MS	By MS/MS	By MS/MS	By MS/MS	By MS/MS	By MS/MS
AT1G11430.1	AT1G11430.1	6	6	6	plastid developmental protein DAG, putative	1	6	6	6	6	5	6	3	5	6	6	5	6	5	6	3	5	6	6	5	6	5	6	3	5	6	6	5	33.2	33.2	33.2	26.2	232	232	1	50	0	106.85	By MS/MS	By MS/MS	By MS/MS	By matching	By MS/MS	By MS/MS
AT1G11650.2;AT1G11650.1	AT1G11650.2;AT1G11650.1	6;5	6;5	6;5	RNA-binding (RRM/RBD/RNP motifs) family protein ; RNA-binding (RRM/RBD/RNP motifs) family protein	2	6	6	6	6	6	6	6	5	5	6	6	6	6	6	6	5	5	6	6	6	6	6	6	5	5	6	6	20	20	20	44.114	405	405;306	1	54	0	68.029	By MS/MS	By MS/MS	By MS/MS	By MS/MS	By MS/MS	By MS/MS
AT1G11660.1	AT1G11660.1	1	1	1	heat shock protein 70 (Hsp 70) family protein	1	1	1	1	1	1	1	1	0	0	1	1	1	1	1	1	0	0	1	1	1	1	1	1	0	0	1	1	1.3	1.3	1.3	85.219	763	763	1	6	0.0011111	3.2887	By MS/MS	By MS/MS	By MS/MS	By matching
AT1G11720.1;AT1G11720.2	AT1G11720.1;AT1G11720.2	1;1	1;1	1;1	starch synthase 3 ; starch synthase 3	2	1	1	1	1	1	1	1	1	1	1	1	1	1	1	1	1	1	1	1	1	1	1	1	1	1	1	1	1.2	1.2	1.2	118.51	1042	1042;1094	1	8	0.0018215	3.0749	By MS/MS	By matching	By matching	By matching	By matching	By matching
AT1G11750.1;AT1G11750.2	AT1G11750.1;AT1G11750.2	6;6	6;6	6;6	CLP protease proteolytic subunit 6 ; CLP protease proteolytic subunit 6	2	6	6	6	5	5	5	4	5	6	6	6	5	5	5	4	5	6	6	6	5	5	5	4	5	6	6	6	33.2	33.2	33.2	29.382	271	271;289	1	42	0	21.441	By MS/MS	By MS/MS	By MS/MS	By MS/MS	By MS/MS	By MS/MS
AT1G11790.2;AT3G07630.2;AT3G07630.1;AT1G11790.1;AT1G08250.1;AT3G44720.1;AT5G22630.1	AT1G11790.2;AT3G07630.2;AT3G07630.1;AT1G11790.1;AT1G08250.1;AT3G44720.1;AT5G22630.1	2;2;2;2;1;1;1	2;2;2;2;1;1;1	1;1;1;1;0;0;0	arogenate dehydratase 1 ; arogenate dehydratase 2 ; arogenate dehydratase 2 ; arogenate dehydratase 1 ; arogenate dehydratase 6 ; arogenate dehydratase 4 ; arogenate dehydratase 5	7	2	2	1	2	2	2	1	2	2	2	2	2	2	2	1	2	2	2	2	1	1	1	1	1	1	1	1	4.4	4.4	2.3	37.614	341	341;381;381;392;413;424;425	1	15	0.0004065	4.6128	By MS/MS	By matching	By matching	By matching	By MS/MS	By MS/MS
AT1G11840.4;AT1G11840.3;AT1G11840.2;AT1G11840.1;AT1G11840.6;AT1G11840.5	AT1G11840.4;AT1G11840.3;AT1G11840.2;AT1G11840.1;AT1G11840.6;AT1G11840.5	10;10;10;10;9;7	8;8;8;8;7;6	8;8;8;8;7;6	glyoxalase I homolog ; glyoxalase I homolog ; glyoxalase I homolog ; glyoxalase I homolog ; glyoxalase I homolog ; glyoxalase I homolog	6	10	8	8	10	9	10	8	9	9	10	10	8	7	8	6	7	7	8	8	8	7	8	6	7	7	8	8	39.9	31.8	31.8	31.928	283	283;283;283;283;322;232	1	62	0	45.546	By MS/MS	By MS/MS	By MS/MS	By MS/MS	By MS/MS	By MS/MS
AT1G11860.3;AT1G11860.2;AT1G11860.1	AT1G11860.3;AT1G11860.2;AT1G11860.1	19;19;19	19;19;19	19;19;19	Glycine cleavage T-protein family ; Glycine cleavage T-protein family ; Glycine cleavage T-protein family	3	19	19	19	19	19	17	19	17	16	18	18	19	19	17	19	17	16	18	18	19	19	17	19	17	16	18	18	64.7	64.7	64.7	44.444	408	408;408;408	1	239	0	247.21	By MS/MS	By MS/MS	By MS/MS	By MS/MS	By MS/MS	By MS/MS
AT1G11870.3;AT1G11870.1;AT1G11870.2	AT1G11870.3;AT1G11870.1;AT1G11870.2	2;2;2	2;2;2	2;2;2	Seryl-tRNA synthetase ; Seryl-tRNA synthetase ; Seryl-tRNA synthetase	3	2	2	2	2	2	2	2	2	2	2	2	2	2	2	2	2	2	2	2	2	2	2	2	2	2	2	2	4.7	4.7	4.7	45.11	402	402;512;514	1	16	0.00040917	4.6782	By MS/MS	By MS/MS	By MS/MS	By matching	By MS/MS	By matching
AT1G11890.1	AT1G11890.1	1	1	1	Synaptobrevin family protein	1	1	1	1	1	1	1	1	1	1	1	1	1	1	1	1	1	1	1	1	1	1	1	1	1	1	1	1	4.6	4.6	4.6	25.332	218	218	1	8	0.0011058	3.226	By MS/MS	By MS/MS	By MS/MS	By MS/MS	By MS/MS	By MS/MS
AT1G11910.1;AT1G62290.2;AT1G62290.1	AT1G11910.1	12;2;2	12;2;2	12;2;2	aspartic proteinase A1	3	12	12	12	11	12	11	10	9	10	12	12	11	12	11	10	9	10	12	12	11	12	11	10	9	10	12	12	35.4	35.4	35.4	54.613	506	506;513;513	1	97	0	78.814	By MS/MS	By MS/MS	By MS/MS	By MS/MS	By MS/MS	By MS/MS
AT1G11930.2;AT1G11930.1	AT1G11930.2;AT1G11930.1	1;1	1;1	1;1	Predicted pyridoxal phosphate-dependent enzyme, YBL036C type ; Predicted pyridoxal phosphate-dependent enzyme, YBL036C type	2	1	1	1	0	0	0	1	0	0	0	1	0	0	0	1	0	0	0	1	0	0	0	1	0	0	0	1	5.1	5.1	5.1	27.766	255	255;257	1	2	0.0003992	4.4007				By MS/MS
AT1G12000.1	AT1G12000.1	9	9	6	Phosphofructokinase family protein	1	9	9	6	8	6	6	4	7	7	7	7	8	6	6	4	7	7	7	7	5	4	3	4	5	5	5	5	23	23	16.8	61.459	566	566	1	52	0	40.543	By MS/MS	By MS/MS	By MS/MS	By matching	By MS/MS	By MS/MS
AT1G12010.1	AT1G12010.1	2	1	1	2-oxoglutarate (2OG) and Fe(II)-dependent oxygenase superfamily protein	1	2	1	1	2	2	2	2	2	2	2	2	1	1	1	1	1	1	1	1	1	1	1	1	1	1	1	1	7.5	5	5	36.531	320	320	1	15	0	53.884	By MS/MS	By MS/MS	By MS/MS	By MS/MS	By MS/MS	By MS/MS
AT1G12050.1	AT1G12050.1	5	5	5	fumarylacetoacetase, putative	1	5	5	5	5	4	5	3	5	5	5	5	5	4	5	3	5	5	5	5	5	4	5	3	5	5	5	5	21.6	21.6	21.6	46.095	421	421	1	38	0	29.314	By MS/MS	By MS/MS	By MS/MS	By MS/MS	By MS/MS	By MS/MS
AT1G12230.1;AT1G12230.2	AT1G12230.1;AT1G12230.2	9;9	9;9	9;9	Aldolase superfamily protein ; Aldolase superfamily protein	2	9	9	9	5	6	6	7	4	4	6	6	5	6	6	7	4	4	6	6	5	6	6	7	4	4	6	6	25.9	25.9	25.9	43.994	405	405;427	1	47	0	38.168	By MS/MS	By MS/MS	By MS/MS	By MS/MS	By MS/MS	By MS/MS
AT1G12240.1;AT1G62660.1	AT1G12240.1	5;1	5;1	5;1	Glycosyl hydrolases family 32 protein	2	5	5	5	5	4	3	4	5	5	5	4	5	4	3	4	5	5	5	4	5	4	3	4	5	5	5	4	9.2	9.2	9.2	73.843	664	664;648	1	36	0	18.996	By MS/MS	By MS/MS	By MS/MS	By MS/MS	By MS/MS	By MS/MS
AT1G12250.2;AT1G12250.1	AT1G12250.2;AT1G12250.1	3;3	3;3	3;3	Pentapeptide repeat-containing protein ; Pentapeptide repeat-containing protein	2	3	3	3	2	2	2	2	2	3	3	3	2	2	2	2	2	3	3	3	2	2	2	2	2	3	3	3	19.9	19.9	19.9	21.768	206	206;280	1	19	0	27.559	By MS/MS	By MS/MS	By MS/MS	By matching	By MS/MS	By MS/MS
AT1G12270.1;AT4G12400.1;AT4G12400.2	AT1G12270.1	12;1;1	12;1;1	10;1;1	stress-inducible protein, putative	3	12	12	10	11	12	11	8	11	10	10	10	11	12	11	8	11	10	10	10	9	10	9	6	9	8	8	8	31.5	31.5	28.8	64.584	572	572;530;558	1	83	0	47.172	By MS/MS	By MS/MS	By MS/MS	By MS/MS	By MS/MS	By MS/MS
AT1G12310.1	AT1G12310.1	9	9	3	Calcium-binding EF-hand family protein	1	9	9	3	7	8	8	7	8	8	9	8	7	8	8	7	8	8	9	8	3	3	3	3	3	3	3	3	67.6	67.6	26.4	16.517	148	148	1	63	0	91.936	By MS/MS	By MS/MS	By MS/MS	By MS/MS	By MS/MS	By MS/MS
AT1G12410.1	AT1G12410.1	8	8	8	CLP protease proteolytic subunit 2	1	8	8	8	8	7	7	6	7	7	6	6	8	7	7	6	7	7	6	6	8	7	7	6	7	7	6	6	45.9	45.9	45.9	31.208	279	279	1	69	0	66.252	By MS/MS	By MS/MS	By MS/MS	By MS/MS	By MS/MS	By MS/MS
AT1G12770.1	AT1G12770.1	1	1	1	P-loop containing nucleoside triphosphate hydrolases superfamily protein	1	1	1	1	1	1	1	0	1	1	1	1	1	1	1	0	1	1	1	1	1	1	1	0	1	1	1	1	3.3	3.3	3.3	60.718	551	551	1	7	0.00075047	3.4839	By matching	By matching	By MS/MS		By matching	By matching
AT1G12780.1	AT1G12780.1	1	1	1	UDP-D-glucose/UDP-D-galactose 4-epimerase 1	1	1	1	1	1	1	1	1	1	1	1	1	1	1	1	1	1	1	1	1	1	1	1	1	1	1	1	1	4.8	4.8	4.8	39.157	351	351	1	9	0	12.418	By MS/MS	By MS/MS	By matching	By MS/MS	By MS/MS	By MS/MS
AT1G12800.1	AT1G12800.1	13	13	13	Nucleic acid-binding, OB-fold-like protein	1	13	13	13	12	10	10	9	9	9	12	9	12	10	10	9	9	9	12	9	12	10	10	9	9	9	12	9	20.2	20.2	20.2	85.667	767	767	1	80	0	50.226	By MS/MS	By MS/MS	By MS/MS	By MS/MS	By MS/MS	By MS/MS
AT1G12840.1	AT1G12840.1	17	17	17	vacuolar ATP synthase subunit C (VATC) / V-ATPase C subunit / vacuolar proton pump C subunit (DET3)	1	17	17	17	15	16	15	13	14	14	16	15	15	16	15	13	14	14	16	15	15	16	15	13	14	14	16	15	53.6	53.6	53.6	42.619	375	375	1	141	0	123.47	By MS/MS	By MS/MS	By MS/MS	By MS/MS	By MS/MS	By MS/MS
AT1G12900.4;AT1G12900.3;AT1G12900.1	AT1G12900.4;AT1G12900.3;AT1G12900.1	18;18;18	7;7;7	6;6;6	glyceraldehyde 3-phosphate dehydrogenase A subunit 2 ; glyceraldehyde 3-phosphate dehydrogenase A subunit 2 ; glyceraldehyde 3-phosphate dehydrogenase A subunit 2	3	18	7	6	18	17	16	18	17	17	16	16	7	6	5	7	6	6	5	5	6	5	4	6	5	5	4	4	68	32.3	21.7	37.667	350	350;350;399	1	63	0	261.05	By MS/MS	By MS/MS	By MS/MS	By MS/MS	By MS/MS	By MS/MS
AT1G12900.2	AT1G12900.2	11	1	1	glyceraldehyde 3-phosphate dehydrogenase A subunit 2	1	11	1	1	10	11	10	10	11	11	10	11	0	1	0	0	1	1	0	1	0	1	0	0	1	1	0	1	53.9	5.4	5.4	34.332	317	317	1	4	1	-2	By matching	By matching	By matching	By matching	By matching	By MS/MS
AT1G12920.1;AT5G47880.2;AT5G47880.1	AT1G12920.1	7;3;3	7;3;3	2;1;1	eukaryotic release factor 1-2	3	7	7	2	5	5	5	7	4	2	5	4	5	5	5	7	4	2	5	4	1	1	2	2	1	1	1	1	21	21	8.3	48.941	434	434;436;436	1	37	0	26.669	By MS/MS	By MS/MS	By MS/MS	By MS/MS	By MS/MS	By MS/MS
AT1G13020.1;AT3G26400.1	AT1G13020.1	5;1	5;1	5;1	eukaryotic initiation factor 4B2	2	5	5	5	3	4	3	2	5	3	4	5	3	4	3	2	5	3	4	5	3	4	3	2	5	3	4	5	9.7	9.7	9.7	59.324	549	549;532	1	29	0	8.7339	By matching	By MS/MS	By MS/MS	By matching	By MS/MS	By MS/MS
AT1G13060.1;AT1G13060.2;AT3G26340.1	AT1G13060.1;AT1G13060.2;AT3G26340.1	5;5;4	5;5;4	5;5;4	20S proteasome beta subunit E1 ; 20S proteasome beta subunit E1 ; N-terminal nucleophile aminohydrolases (Ntn hydrolases) superfamily protein	3	5	5	5	5	4	4	3	5	4	4	4	5	4	4	3	5	4	4	4	5	4	4	3	5	4	4	4	33.2	33.2	33.2	29.667	274	274;298;273	1	33	0	57.735	By MS/MS	By MS/MS	By MS/MS	By MS/MS	By MS/MS	By MS/MS
AT1G13080.2;AT1G13080.1	AT1G13080.2;AT1G13080.1	1;1	1;1	1;1	cytochrome P450, family 71, subfamily B, polypeptide 2 ; cytochrome P450, family 71, subfamily B, polypeptide 2	2	1	1	1	1	1	0	0	1	1	0	0	1	1	0	0	1	1	0	0	1	1	0	0	1	1	0	0	3.6	3.6	3.6	44.347	384	384;502	1	4	0.00039761	4.3395	By matching	By MS/MS			By MS/MS	By MS/MS
AT1G13110.1;AT1G13100.1;AT1G13090.1;AT5G25140.1;AT5G25130.1;AT3G26210.1	AT1G13110.1;AT1G13100.1;AT1G13090.1;AT5G25140.1;AT5G25130.1;AT3G26210.1	2;1;1;1;1;1	2;1;1;1;1;1	2;1;1;1;1;1	cytochrome P450, family 71 subfamily B, polypeptide 7 ; cytochrome P450, family 71, subfamily B, polypeptide 29 ; cytochrome P450, family 71, subfamily B, polypeptide 28 ; cytochrome P450, family 71, subfamily B, polypeptide 13 ; cytochrome P450, family 7	6	2	2	2	1	1	1	1	1	0	1	1	1	1	1	1	1	0	1	1	1	1	1	1	1	0	1	1	5.8	5.8	5.8	57.208	504	504;490;490;496;496;501	1	7	0.00039872	4.3835	By matching	By matching	By matching	By matching	By MS/MS
AT1G13270.1;AT1G13270.2	AT1G13270.1;AT1G13270.2	10;7	10;7	10;7	methionine aminopeptidase 1B ; methionine aminopeptidase 1B	2	10	10	10	10	9	9	10	10	10	9	9	10	9	9	10	10	10	9	9	10	9	9	10	10	10	9	9	40.9	40.9	40.9	40.424	369	369;283	1	76	0	65.318	By MS/MS	By MS/MS	By MS/MS	By MS/MS	By MS/MS	By MS/MS
AT1G13320.2;AT1G13320.3;AT1G13320.1	AT1G13320.2;AT1G13320.3;AT1G13320.1	12;12;12	8;8;8	6;6;6	protein phosphatase 2A subunit A3 ; protein phosphatase 2A subunit A3 ; protein phosphatase 2A subunit A3	3	12	8	6	9	12	9	7	11	10	10	9	5	8	6	4	7	7	7	6	4	6	4	3	5	5	5	4	35.4	23.6	17.7	59.998	537	537;587;587	1	58	0	51.311	By MS/MS	By MS/MS	By MS/MS	By MS/MS	By MS/MS	By MS/MS
AT1G13440.1;AT1G13440.2	AT1G13440.1;AT1G13440.2	22;18	2;2	2;2	glyceraldehyde-3-phosphate dehydrogenase C2 ; glyceraldehyde-3-phosphate dehydrogenase C2	2	22	2	2	19	20	22	20	20	19	20	21	2	2	2	2	2	2	2	2	2	2	2	2	2	2	2	2	74.9	9.8	9.8	36.913	338	338;310	1	35	0	20.584	By MS/MS	By MS/MS	By MS/MS	By MS/MS	By MS/MS	By MS/MS
AT1G13690.1	AT1G13690.1	2	2	2	ATPase E1	1	2	2	2	2	2	1	2	2	2	2	2	2	2	1	2	2	2	2	2	2	2	1	2	2	2	2	2	22	22	22	19.809	177	177	1	15	0	10.731	By MS/MS	By matching	By matching	By matching	By matching	By matching
AT1G13930.3;AT1G13930.2;AT1G13930.1	AT1G13930.3;AT1G13930.2;AT1G13930.1	4;4;4	4;4;4	4;4;4	Involved in response to salt stress. Knockout mutants are hypersensitive to salt stress. ; Involved in response to salt stress. Knockout mutants are hypersensitive to salt stress. ; Involved in response to salt stress. Knockout mutants are hypersensiti	3	4	4	4	4	4	4	3	3	4	4	4	4	4	4	3	3	4	4	4	4	4	4	3	3	4	4	4	31.6	31.6	31.6	16.163	155	155;155;155	1	30	0	12.753	By MS/MS	By MS/MS	By MS/MS	By MS/MS	By MS/MS	By MS/MS
AT1G14000.1	AT1G14000.1	3	3	3	VH1-interacting kinase	1	3	3	3	2	2	2	2	2	3	2	2	2	2	2	2	2	3	2	2	2	2	2	2	2	3	2	2	9.6	9.6	9.6	49.335	438	438	1	17	0	5.3146	By matching	By MS/MS	By matching	By matching	By matching	By MS/MS
AT1G14030.1	AT1G14030.1	7	7	7	Rubisco methyltransferase family protein	1	7	7	7	5	3	5	4	5	4	3	4	5	3	5	4	5	4	3	4	5	3	5	4	5	4	3	4	17.2	17.2	17.2	54.611	482	482	1	33	0	19.757	By MS/MS	By matching	By MS/MS	By MS/MS	By MS/MS	By MS/MS
AT1G14150.1	AT1G14150.1	2	2	2	PsbQ-like 2	1	2	2	2	2	2	2	1	2	2	2	2	2	2	2	1	2	2	2	2	2	2	2	1	2	2	2	2	10.5	10.5	10.5	22.157	190	190	1	15	0	9.7144	By MS/MS	By MS/MS	By MS/MS	By MS/MS	By MS/MS	By MS/MS
AT1G14320.1;AT1G14320.2	AT1G14320.1;AT1G14320.2	11;8	11;8	2;2	Ribosomal protein L16p/L10e family protein ; Ribosomal protein L16p/L10e family protein	2	11	11	2	11	11	11	10	10	10	11	11	11	11	11	10	10	10	11	11	2	2	2	2	2	2	2	2	49.1	49.1	9.5	24.917	220	220;163	1	108	0	49.676	By MS/MS	By MS/MS	By MS/MS	By MS/MS	By MS/MS	By MS/MS
AT1G14345.1	AT1G14345.1	2	2	2	NAD(P)-linked oxidoreductase superfamily protein	1	2	2	2	2	2	1	0	2	2	2	1	2	2	1	0	2	2	2	1	2	2	1	0	2	2	2	1	12.8	12.8	12.8	21.223	196	196	1	12	0	9.1891	By MS/MS	By MS/MS	By matching		By MS/MS	By MS/MS
AT1G14410.1	AT1G14410.1	5	5	4	ssDNA-binding transcriptional regulator	1	5	5	4	4	4	5	5	3	4	5	5	4	4	5	5	3	4	5	5	3	3	4	4	2	3	4	4	28.5	28.5	24.3	29.058	263	263	1	43	0	27.792	By MS/MS	By MS/MS	By MS/MS	By MS/MS	By MS/MS	By MS/MS
AT2G02510.1;AT1G14450.1	AT2G02510.1;AT1G14450.1	1;1	1;1	1;1	NADH dehydrogenase (ubiquinone)s ; NADH dehydrogenase (ubiquinone)s	2	1	1	1	1	1	1	0	1	1	0	1	1	1	1	0	1	1	0	1	1	1	1	0	1	1	0	1	13.9	13.9	13.9	8.0512	72	72;73	1	6	0.001107	3.2276	By matching	By MS/MS	By matching		By matching	By matching
AT1G14610.1	AT1G14610.1	17	17	17	valyl-tRNA synthetase / valine--tRNA ligase (VALRS)	1	17	17	17	15	16	15	15	16	15	16	15	15	16	15	15	16	15	16	15	15	16	15	15	16	15	16	15	20.5	20.5	20.5	125.92	1108	1108	1	128	0	115.03	By MS/MS	By MS/MS	By MS/MS	By MS/MS	By MS/MS	By MS/MS
AT1G14650.2;AT1G14650.1	AT1G14650.2;AT1G14650.1	1;1	1;1	1;1	SWAP (Suppressor-of-White-APricot)/surp domain-containing protein / ubiquitin family protein ; SWAP (Suppressor-of-White-APricot)/surp domain-containing protein / ubiquitin family protein	2	1	1	1	0	1	0	0	1	1	1	1	0	1	0	0	1	1	1	1	0	1	0	0	1	1	1	1	2.9	2.9	2.9	87.593	785	785;785	1	5	0.0004008	4.4917		By matching			By matching	By matching
AT1G14710.2;AT1G14710.1	AT1G14710.2;AT1G14710.1	1;1	1;1	1;1	hydroxyproline-rich glycoprotein family protein ; hydroxyproline-rich glycoprotein family protein	2	1	1	1	1	1	1	0	1	1	1	1	1	1	1	0	1	1	1	1	1	1	1	0	1	1	1	1	3	3	3	66.203	601	601;601	1	7	0	13.018	By MS/MS	By MS/MS	By MS/MS		By matching	By MS/MS
AT1G14810.1	AT1G14810.1	10	10	10	semialdehyde dehydrogenase family protein	1	10	10	10	8	7	8	7	8	7	7	9	8	7	8	7	8	7	7	9	8	7	8	7	8	7	7	9	49.3	49.3	49.3	40.745	375	375	1	76	0	125.62	By MS/MS	By MS/MS	By MS/MS	By MS/MS	By MS/MS	By MS/MS
AT1G14830.1	AT1G14830.1	5	2	2	DYNAMIN-like 1C	1	5	2	2	4	5	4	4	4	4	4	5	1	2	2	2	1	1	1	2	1	2	2	2	1	1	1	2	10.3	5	5	68.722	614	614	1	12	0	6.0108	By matching	By matching	By MS/MS	By matching	By MS/MS	By matching
AT1G14850.1	AT1G14850.1	2	2	2	nucleoporin 155	1	2	2	2	1	2	2	1	2	2	2	2	1	2	2	1	2	2	2	2	1	2	2	1	2	2	2	2	1.9	1.9	1.9	160.01	1464	1464	1	14	0	6.1627	By MS/MS	By matching	By MS/MS	By matching	By MS/MS	By MS/MS
AT1G14980.1	AT1G14980.1	5	5	5	chaperonin 10	1	5	5	5	5	5	5	5	5	5	5	5	5	5	5	5	5	5	5	5	5	5	5	5	5	5	5	5	65.3	65.3	65.3	10.812	98	98	1	49	0	42.978	By MS/MS	By MS/MS	By MS/MS	By MS/MS	By MS/MS	By MS/MS
AT1G15140.1;AT1G15140.3;AT1G15140.2	AT1G15140.1;AT1G15140.3;AT1G15140.2	6;4;4	6;4;4	6;4;4	FAD/NAD(P)-binding oxidoreductase ; FAD/NAD(P)-binding oxidoreductase ; FAD/NAD(P)-binding oxidoreductase	3	6	6	6	5	4	5	6	3	5	5	5	5	4	5	6	3	5	5	5	5	4	5	6	3	5	5	5	18.6	18.6	18.6	31.923	295	295;271;271	1	38	0	21.244	By MS/MS	By matching	By MS/MS	By MS/MS	By MS/MS	By MS/MS
AT3G16080.1;AT1G52300.1;AT1G15250.1	AT3G16080.1;AT1G52300.1;AT1G15250.1	3;3;3	3;3;3	3;3;3	Zinc-binding ribosomal protein family protein ; Zinc-binding ribosomal protein family protein ; Zinc-binding ribosomal protein family protein	3	3	3	3	3	3	3	3	3	3	3	3	3	3	3	3	3	3	3	3	3	3	3	3	3	3	3	3	26.3	26.3	26.3	10.771	95	95;95;95	1	25	0	12.006	By MS/MS	By MS/MS	By MS/MS	By MS/MS	By MS/MS	By MS/MS
AT1G15290.1	AT1G15290.1	5	3	3	Tetratricopeptide repeat (TPR)-like superfamily protein	1	5	3	3	5	4	4	4	5	5	5	5	3	2	2	2	3	3	3	3	3	2	2	2	3	3	3	3	3.8	2.1	2.1	177.63	1608	1608	1	21	0	8.8552	By MS/MS	By MS/MS	By MS/MS	By MS/MS	By MS/MS	By MS/MS
AT1G15340.1;AT1G15340.2	AT1G15340.1;AT1G15340.2	7;5	7;5	7;5	methyl-CPG-binding domain 10 ; methyl-CPG-binding domain 10	2	7	7	7	6	6	7	5	5	5	6	4	6	6	7	5	5	5	6	4	6	6	7	5	5	5	6	4	21.9	21.9	21.9	42.357	384	384;332	1	44	0	31.685	By MS/MS	By MS/MS	By MS/MS	By MS/MS	By MS/MS	By MS/MS
AT1G15390.1	AT1G15390.1	4	4	4	peptide deformylase 1A	1	4	4	4	2	3	3	2	4	2	1	2	2	3	3	2	4	2	1	2	2	3	3	2	4	2	1	2	17.1	17.1	17.1	29.995	269	269	1	19	0	5.457	By matching	By MS/MS	By MS/MS	By matching	By MS/MS	By matching
AT1G15500.1	AT1G15500.1	7	7	2	TLC ATP/ADP transporter	1	7	7	2	7	7	7	7	6	6	6	5	7	7	7	7	6	6	6	5	2	2	2	2	2	2	2	1	14.9	14.9	5	67.529	618	618	1	63	0	49.211	By MS/MS	By MS/MS	By MS/MS	By MS/MS	By MS/MS	By MS/MS
AT1G15540.1	AT1G15540.1	1	1	1	2-oxoglutarate (2OG) and Fe(II)-dependent oxygenase superfamily protein	1	1	1	1	1	1	0	1	1	1	1	0	1	1	0	1	1	1	1	0	1	1	0	1	1	1	1	0	3.1	3.1	3.1	37.334	320	320	1	6	0.0052539	2.5652	By MS/MS	By MS/MS		By matching	By MS/MS	By MS/MS
AT1G15690.1;AT1G15690.2	AT1G15690.1;AT1G15690.2	17;11	17;11	17;11	Inorganic H pyrophosphatase family protein ; Inorganic H pyrophosphatase family protein	2	17	17	17	13	15	16	15	16	14	13	16	13	15	16	15	16	14	13	16	13	15	16	15	16	14	13	16	26.8	26.8	26.8	80.819	770	770;642	1	134	0	186.34	By MS/MS	By MS/MS	By MS/MS	By MS/MS	By MS/MS	By MS/MS
AT1G15710.1	AT1G15710.1	1	1	1	prephenate dehydrogenase family protein	1	1	1	1	1	1	1	1	1	1	1	1	1	1	1	1	1	1	1	1	1	1	1	1	1	1	1	1	4.2	4.2	4.2	40.633	358	358	1	8	0.0018308	3.1324	By MS/MS	By MS/MS	By matching	By matching	By MS/MS	By MS/MS
AT1G15730.1	AT1G15730.1	5	4	4	Cobalamin biosynthesis CobW-like protein	1	5	4	4	4	4	5	4	4	2	4	5	3	3	4	3	3	1	3	4	3	3	4	3	3	1	3	4	15.2	12.7	12.7	50.258	448	448	1	24	0	11.395	By MS/MS	By MS/MS	By MS/MS	By MS/MS	By matching	By MS/MS
AT1G15750.4;AT1G15750.3;AT1G15750.2;AT1G15750.1;AT1G80490.1;AT1G80490.2;AT3G15880.3;AT3G15880.1;AT3G15880.2;AT3G16830.1;AT5G27030.1;AT5G27030.2	AT1G15750.4;AT1G15750.3;AT1G15750.2;AT1G15750.1;AT1G80490.1;AT1G80490.2;AT3G15880.3;AT3G15880.1;AT3G15880.2	10;10;10;10;8;8;6;6;6;4;3;3	10;10;10;10;8;8;6;6;6;4;3;3	10;10;10;10;8;8;6;6;6;4;3;3	Transducin family protein / WD-40 repeat family protein ; Transducin family protein / WD-40 repeat family protein ; Transducin family protein / WD-40 repeat family protein ; Transducin family protein / WD-40 repeat family protein ; TOPLESS-related 1 ; TOP	12	10	10	10	8	10	7	6	8	8	8	8	8	10	7	6	8	8	8	8	8	10	7	6	8	8	8	8	11.1	11.1	11.1	124.3	1131	1131;1131;1131;1131;1119;1120;1125;1135;1137;1131;1108;1134	1	63	0	60.142	By MS/MS	By MS/MS	By MS/MS	By MS/MS	By MS/MS	By MS/MS
AT1G15820.1	AT1G15820.1	8	8	8	light harvesting complex photosystem II subunit 6	1	8	8	8	8	7	7	7	7	7	7	7	8	7	7	7	7	7	7	7	8	7	7	7	7	7	7	7	39.5	39.5	39.5	27.522	258	258	1	86	0	261.45	By MS/MS	By MS/MS	By MS/MS	By MS/MS	By MS/MS	By MS/MS
AT1G15930.2;AT1G15930.1	AT1G15930.2;AT1G15930.1	7;7	5;5	5;5	Ribosomal protein L7Ae/L30e/S12e/Gadd45 family protein ; Ribosomal protein L7Ae/L30e/S12e/Gadd45 family protein	2	7	5	5	7	7	7	6	7	6	7	7	5	5	5	4	5	4	5	5	5	5	5	4	5	4	5	5	73.6	61.1	61.1	15.377	144	144;144	1	47	0	59.381	By MS/MS	By MS/MS	By MS/MS	By MS/MS	By MS/MS	By MS/MS
AT1G15950.2;AT1G15950.1	AT1G15950.2;AT1G15950.1	2;2	2;2	2;2	cinnamoyl coa reductase 1 ; cinnamoyl coa reductase 1	2	2	2	2	0	0	2	2	0	1	1	1	0	0	2	2	0	1	1	1	0	0	2	2	0	1	1	1	6.2	6.2	6.2	37.186	337	337;344	1	7	0.00038153	3.7165			By MS/MS	By matching		By matching
AT1G15980.1	AT1G15980.1	7	7	7	NDH-dependent cyclic electron flow 1	1	7	7	7	5	4	5	2	5	5	4	5	5	4	5	2	5	5	4	5	5	4	5	2	5	5	4	5	23.2	23.2	23.2	51.022	461	461	1	35	0	17.284	By MS/MS	By matching	By MS/MS	By matching	By MS/MS	By MS/MS
AT1G16080.1	AT1G16080.1	12	12	12	unknown protein; LOCATED IN: apoplast, chloroplast stroma, chloroplast, chloroplast envelope; EXPRESSED IN: 23 plant structures; EXPRESSED DURING: 14 growth stages; Has 81 Blast hits to 81 proteins in 28 species: Archae - 0; Bacteria - 2; Metazoa - 0; Fun	1	12	12	12	11	12	12	9	10	11	12	12	11	12	12	9	10	11	12	12	11	12	12	9	10	11	12	12	51.8	51.8	51.8	34.13	313	313	1	109	0	92.405	By MS/MS	By MS/MS	By MS/MS	By MS/MS	By MS/MS	By MS/MS
AT1G16300.1;AT1G79530.1	AT1G16300.1;AT1G79530.1	3;3	2;2	2;2	glyceraldehyde-3-phosphate dehydrogenase of plastid 2 ; glyceraldehyde-3-phosphate dehydrogenase of plastid 1	2	3	2	2	2	2	3	2	3	3	3	3	2	2	2	2	2	2	2	2	2	2	2	2	2	2	2	2	8.8	6.9	6.9	44.845	420	420;422	1	16	0.00075415	3.545	By MS/MS	By matching	By matching	By matching	By MS/MS	By matching
AT1G16350.1;AT1G79470.1	AT1G16350.1	8;1	8;1	8;1	Aldolase-type TIM barrel family protein	2	8	8	8	6	8	7	4	8	8	8	6	6	8	7	4	8	8	8	6	6	8	7	4	8	8	8	6	20.3	20.3	20.3	54.051	502	502;503	1	55	0	27.393	By MS/MS	By MS/MS	By MS/MS	By MS/MS	By MS/MS	By MS/MS
AT1G16460.4;AT1G16460.3;AT1G16460.1;AT1G16460.2	AT1G16460.4;AT1G16460.3;AT1G16460.1;AT1G16460.2	2;2;2;2	2;2;2;2	2;2;2;2	rhodanese homologue 2 ; rhodanese homologue 2 ; rhodanese homologue 2 ; rhodanese homologue 2	4	2	2	2	1	1	1	1	0	1	0	2	1	1	1	1	0	1	0	2	1	1	1	1	0	1	0	2	7.9	7.9	7.9	34.717	318	318;318;318;342	1	7	0	7.6814	By matching	By matching	By matching	By MS/MS		By matching
AT1G16470.2;AT1G16470.1;AT1G79210.3;AT1G79210.2;AT1G79210.1	AT1G16470.2;AT1G16470.1;AT1G79210.3;AT1G79210.2;AT1G79210.1	9;9;8;8;8	9;9;8;8;8	9;9;8;8;8	proteasome subunit PAB1 ; proteasome subunit PAB1 ; N-terminal nucleophile aminohydrolases (Ntn hydrolases) superfamily protein ; N-terminal nucleophile aminohydrolases (Ntn hydrolases) superfamily protein ; N-terminal nucleophile aminohydrolases (Ntn hyd	5	9	9	9	6	9	8	8	9	9	8	7	6	9	8	8	9	9	8	7	6	9	8	8	9	9	8	7	66.8	66.8	66.8	25.701	235	235;235;235;235;235	1	64	0	88.306	By MS/MS	By MS/MS	By MS/MS	By MS/MS	By MS/MS	By MS/MS
AT1G16720.1	AT1G16720.1	6	6	6	high chlorophyll fluorescence phenotype 173	1	6	6	6	5	5	4	3	4	6	5	5	5	5	4	3	4	6	5	5	5	5	4	3	4	6	5	5	17.1	17.1	17.1	65.708	598	598	1	37	0	34.662	By MS/MS	By MS/MS	By MS/MS	By matching	By MS/MS	By MS/MS
AT1G16880.1;AT1G16880.2	AT1G16880.1;AT1G16880.2	9;6	9;6	9;6	uridylyltransferase-related ; uridylyltransferase-related	2	9	9	9	9	8	7	7	8	9	8	9	9	8	7	7	8	9	8	9	9	8	7	7	8	9	8	9	36.9	36.9	36.9	31.294	290	290;213	1	75	0	63.276	By MS/MS	By MS/MS	By MS/MS	By MS/MS	By MS/MS	By MS/MS
AT1G16890.2;AT1G16890.1;AT1G16890.3	AT1G16890.2;AT1G16890.1;AT1G16890.3	7;6;6	7;6;6	2;1;1	ubiquitin-conjugating enzyme 36 ; ubiquitin-conjugating enzyme 36 ; ubiquitin-conjugating enzyme 36	3	7	7	2	6	7	4	4	6	7	7	7	6	7	4	4	6	7	7	7	2	2	2	2	2	2	2	2	68.6	68.6	19.6	17.22	153	153;120;162	1	48	0	55.441	By MS/MS	By MS/MS	By MS/MS	By MS/MS	By MS/MS	By MS/MS
AT1G16920.1	AT1G16920.1	3	2	2	RAB GTPase homolog A1B	1	3	2	2	3	3	3	3	3	3	3	2	2	2	2	2	2	2	2	1	2	2	2	2	2	2	2	1	18.1	13	13	24.02	216	216	1	15	0	7.9521	By matching	By matching	By MS/MS	By MS/MS	By MS/MS	By matching
AT1G17050.1	AT1G17050.1	4	4	4	solanesyl diphosphate synthase 2	1	4	4	4	4	4	3	3	3	4	2	2	4	4	3	3	3	4	2	2	4	4	3	3	3	4	2	2	20.9	20.9	20.9	46.044	417	417	1	29	0	39.932	By MS/MS	By MS/MS	By MS/MS	By MS/MS	By MS/MS	By MS/MS
AT1G17100.1	AT1G17100.1	6	6	6	SOUL heme-binding family protein	1	6	6	6	6	6	6	6	5	5	6	6	6	6	6	6	5	5	6	6	6	6	6	6	5	5	6	6	39.2	39.2	39.2	25.388	232	232	1	66	0	73.498	By MS/MS	By MS/MS	By MS/MS	By MS/MS	By MS/MS	By MS/MS
AT1G17220.1	AT1G17220.1	20	20	20	Translation initiation factor 2, small GTP-binding protein	1	20	20	20	16	17	20	16	17	17	18	20	16	17	20	16	17	17	18	20	16	17	20	16	17	17	18	20	25.9	25.9	25.9	109.75	1026	1026	1	141	0	94.766	By MS/MS	By MS/MS	By MS/MS	By MS/MS	By MS/MS	By MS/MS
AT1G17290.1;AT1G72330.2;AT1G72330.1;AT1G72330.3	AT1G17290.1	17;4;4;4	17;4;4;4	16;4;4;4	alanine aminotransferas	4	17	17	16	15	13	16	11	14	13	15	13	15	13	16	11	14	13	15	13	14	12	15	10	13	12	14	12	45.3	45.3	43.6	59.82	543	543;431;540;553	1	131	0	142.31	By MS/MS	By MS/MS	By MS/MS	By MS/MS	By MS/MS	By MS/MS
AT1G17370.2;AT1G17370.1;AT3G14100.1	AT1G17370.2;AT1G17370.1;AT3G14100.1	3;3;2	3;3;2	2;2;1	oligouridylate binding protein 1B ; oligouridylate binding protein 1B ; RNA-binding (RRM/RBD/RNP motifs) family protein	3	3	3	2	2	2	2	1	3	2	2	2	2	2	2	1	3	2	2	2	2	2	2	1	2	2	2	2	7.5	7.5	5.5	45.733	416	416;419;427	1	16	0	10.18	By MS/MS	By matching	By MS/MS	By matching	By MS/MS	By MS/MS
AT1G17650.1	AT1G17650.1	7	7	7	glyoxylate reductase 2	1	7	7	7	5	6	6	3	6	7	7	7	5	6	6	3	6	7	7	7	5	6	6	3	6	7	7	7	32.7	32.7	32.7	37.781	358	358	1	47	0	41.402	By MS/MS	By MS/MS	By MS/MS	By MS/MS	By MS/MS	By MS/MS
AT1G17720.2;AT1G17720.1	AT1G17720.2;AT1G17720.1	2;2	1;1	1;1	Protein phosphatase 2A, regulatory subunit PR55 ; Protein phosphatase 2A, regulatory subunit PR55	2	2	1	1	2	2	1	2	2	2	2	2	1	1	1	1	1	1	1	1	1	1	1	1	1	1	1	1	5.4	2.8	2.8	56.175	500	500;501	1	13	0	6.6656	By MS/MS	By MS/MS	By MS/MS	By MS/MS	By MS/MS	By MS/MS
AT1G17745.1;AT1G17745.2	AT1G17745.1;AT1G17745.2	6;6	4;4	4;4	D-3-phosphoglycerate dehydrogenase ; D-3-phosphoglycerate dehydrogenase	2	6	4	4	5	6	5	5	5	5	5	5	3	4	3	3	3	3	3	3	3	4	3	3	3	3	3	3	11.7	8.5	8.5	66.453	624	624;651	1	33	0	18.893	By MS/MS	By MS/MS	By MS/MS	By MS/MS	By MS/MS	By matching
AT1G17860.1	AT1G17860.1	2	2	2	Kunitz family trypsin and protease inhibitor protein	1	2	2	2	2	2	2	2	2	2	2	2	2	2	2	2	2	2	2	2	2	2	2	2	2	2	2	2	16.3	16.3	16.3	22.081	196	196	1	16	0	18.782	By MS/MS	By MS/MS	By MS/MS	By MS/MS	By MS/MS	By MS/MS
AT1G17880.1	AT1G17880.1	8	5	5	basic transcription factor 3	1	8	5	5	6	6	5	5	7	6	5	6	3	3	2	2	4	3	3	3	3	3	2	2	4	3	3	3	60	51.5	51.5	17.946	165	165	1	32	0	43.711	By MS/MS	By MS/MS	By MS/MS	By MS/MS	By MS/MS	By MS/MS
AT1G17890.3;AT1G17890.2;AT1G17890.1;AT1G73250.1	AT1G17890.3;AT1G17890.2;AT1G17890.1;AT1G73250.1	3;3;3;2	3;3;3;2	3;3;3;2	NAD(P)-binding Rossmann-fold superfamily protein ; NAD(P)-binding Rossmann-fold superfamily protein ; NAD(P)-binding Rossmann-fold superfamily protein ; GDP-4-keto-6-deoxymannose-3,5-epimerase-4-reductase 1	4	3	3	3	3	3	3	2	1	2	3	3	3	3	3	2	1	2	3	3	3	3	3	2	1	2	3	3	10.3	10.3	10.3	35.421	320	320;320;328;323	1	20	0	9.7597	By MS/MS	By MS/MS	By MS/MS	By MS/MS	By MS/MS	By MS/MS
AT1G18060.1	AT1G18060.1	2	2	2	unknown protein; INVOLVED IN: biological_process unknown; LOCATED IN: chloroplast; EXPRESSED IN: 22 plant structures; EXPRESSED DURING: 13 growth stages; Has 74 Blast hits to 74 proteins in 29 species: Archae - 0; Bacteria - 19; Metazoa - 0; Fungi - 0; Pl	1	2	2	2	1	1	2	2	1	1	1	1	1	1	2	2	1	1	1	1	1	1	2	2	1	1	1	1	11.1	11.1	11.1	25.198	226	226	1	10	0	4.9635	By matching	By matching	By MS/MS	By MS/MS	By MS/MS	By matching
AT1G18070.2;AT1G18070.1;AT1G18070.3	AT1G18070.2;AT1G18070.1;AT1G18070.3	10;10;10	10;10;10	10;10;10	Translation elongation factor EF1A/initiation factor IF2gamma family protein ; Translation elongation factor EF1A/initiation factor IF2gamma family protein ; Translation elongation factor EF1A/initiation factor IF2gamma family protein	3	10	10	10	8	9	9	7	9	9	9	8	8	9	9	7	9	9	9	8	8	9	9	7	9	9	9	8	17.9	17.9	17.9	59.242	532	532;532;543	1	76	0	33.909	By MS/MS	By MS/MS	By MS/MS	By MS/MS	By MS/MS	By MS/MS
AT1G18080.1	AT1G18080.1	17	17	14	Transducin/WD40 repeat-like superfamily protein	1	17	17	14	17	17	16	16	17	17	17	17	17	17	16	16	17	17	17	17	14	14	13	14	14	14	14	14	58.7	58.7	51.7	35.747	327	327	1	211	0	196.91	By MS/MS	By MS/MS	By MS/MS	By MS/MS	By MS/MS	By MS/MS
AT1G18210.2;AT1G18210.1	AT1G18210.2;AT1G18210.1	1;1	1;1	1;1	Calcium-binding EF-hand family protein ; Calcium-binding EF-hand family protein	2	1	1	1	1	1	1	1	1	1	1	1	1	1	1	1	1	1	1	1	1	1	1	1	1	1	1	1	6.5	6.5	6.5	18.35	170	170;170	1	8	0	6.6291	By MS/MS	By matching	By MS/MS	By matching	By MS/MS	By MS/MS
AT1G18270.1;AT1G18270.2;AT1G18270.3	AT1G18270.1;AT1G18270.2;AT1G18270.3	1;1;1	1;1;1	1;1;1	ketose-bisphosphate aldolase class-II family protein ; ketose-bisphosphate aldolase class-II family protein ; ketose-bisphosphate aldolase class-II family protein	3	1	1	1	1	1	1	1	1	1	1	1	1	1	1	1	1	1	1	1	1	1	1	1	1	1	1	1	1.1	1.1	1.1	147.04	1373	1373;1374;1393	1	8	0.00038565	3.8441	By matching	By matching	By matching	By matching	By matching	By MS/MS
AT1G18450.1	AT1G18450.1	3	3	3	actin-related protein 4	1	3	3	3	3	3	3	3	3	3	3	3	3	3	3	3	3	3	3	3	3	3	3	3	3	3	3	3	11.3	11.3	11.3	48.936	441	441	1	24	0	8.5204	By MS/MS	By MS/MS	By MS/MS	By matching	By MS/MS	By MS/MS
AT1G18500.1	AT1G18500.1	15	15	6	methylthioalkylmalate synthase-like 4	1	15	15	6	12	11	13	12	13	12	12	12	12	11	13	12	13	12	12	12	4	5	5	4	5	5	4	5	34.4	34.4	15.5	68.675	631	631	1	97	0	108.17	By MS/MS	By MS/MS	By MS/MS	By MS/MS	By MS/MS	By MS/MS
AT1G18540.1	AT1G18540.1	11	4	4	Ribosomal protein L6 family protein	1	11	4	4	10	10	10	9	10	10	11	10	3	3	3	2	3	3	4	3	3	3	3	2	3	3	4	3	40.8	16.7	16.7	26.152	233	233	1	24	0	14.834	By MS/MS	By MS/MS	By MS/MS	By MS/MS	By MS/MS	By MS/MS
AT1G18800.1	AT1G18800.1	6	3	3	NAP1-related protein 2	1	6	3	3	4	4	5	3	5	5	5	5	1	1	2	0	2	2	2	2	1	1	2	0	2	2	2	2	29.7	17.2	17.2	29.482	256	256	1	12	0	19.345	By matching	By MS/MS	By MS/MS	By matching	By MS/MS	By MS/MS
AT1G19570.1;AT1G19570.2;AT1G19550.1	AT1G19570.1;AT1G19570.2	12;10;3	12;10;3	12;10;3	dehydroascorbate reductase ; dehydroascorbate reductase	3	12	12	12	10	10	11	9	10	9	10	10	10	10	11	9	10	9	10	10	10	10	11	9	10	9	10	10	68.5	68.5	68.5	23.641	213	213;212;153	1	105	0	135.01	By MS/MS	By MS/MS	By MS/MS	By MS/MS	By MS/MS	By MS/MS
AT1G19670.1	AT1G19670.1	2	2	2	chlorophyllase 1	1	2	2	2	1	2	1	1	2	2	2	1	1	2	1	1	2	2	2	1	1	2	1	1	2	2	2	1	10.5	10.5	10.5	34.854	324	324	1	12	0	7.6029	By MS/MS	By MS/MS	By matching	By matching	By MS/MS	By MS/MS
AT1G19740.1;AT1G75460.1	AT1G19740.1;AT1G75460.1	2;1	2;1	2;1	ATP-dependent protease La (LON) domain protein ; ATP-dependent protease La (LON) domain protein	2	2	2	2	2	2	1	2	2	2	2	2	2	2	1	2	2	2	2	2	2	2	1	2	2	2	2	2	14	14	14	31.371	278	278;278	1	15	0	27.842	By MS/MS	By MS/MS	By MS/MS	By matching	By MS/MS	By MS/MS
AT1G19870.1	AT1G19870.1	2	2	2	IQ-domain 32	1	2	2	2	2	1	2	1	1	1	2	1	2	1	2	1	1	1	2	1	2	1	2	1	1	1	2	1	4	4	4	86.881	794	794	1	12	0	5.8224	By MS/MS	By matching	By matching	By matching	By matching	By matching
AT1G19880.1	AT1G19880.1	1	1	1	Regulator of chromosome condensation (RCC1) family protein	1	1	1	1	0	1	1	1	1	1	1	1	0	1	1	1	1	1	1	1	0	1	1	1	1	1	1	1	2.4	2.4	2.4	57.841	538	538	1	7	0	4.9051		By matching	By MS/MS	By matching	By MS/MS	By matching
AT4G38920.1;AT4G34720.1;AT2G16510.1;AT1G19910.1;AT1G75630.1;AT1G75630.2	AT4G38920.1;AT4G34720.1;AT2G16510.1;AT1G19910.1;AT1G75630.1;AT1G75630.2	1;1;1;1;1;1	1;1;1;1;1;1	1;1;1;1;1;1	vacuolar-type H(+)-ATPase C3 ; ATPase, F0/V0 complex, subunit C protein ; ATPase, F0/V0 complex, subunit C protein ; ATPase, F0/V0 complex, subunit C protein ; vacuolar H+-pumping ATPase 16 kDa proteolipid subunit 4 ; vacuolar H+-pumping ATPase 16 kDa pro	6	1	1	1	1	1	1	0	1	1	1	1	1	1	1	0	1	1	1	1	1	1	1	0	1	1	1	1	11	11	11	16.571	164	164;164;164;165;166;200	1	7	0.0042298	2.6353	By matching	By matching	By matching		By MS/MS	By matching
AT1G19920.1	AT1G19920.1	12	8	7	Pseudouridine synthase/archaeosine transglycosylase-like family protein	1	12	8	7	12	12	12	9	12	12	9	11	8	8	8	6	8	8	6	7	7	7	7	5	7	7	5	6	29	21.8	19.5	53.638	476	476	1	68	0	36.129	By MS/MS	By MS/MS	By MS/MS	By MS/MS	By MS/MS	By MS/MS
AT1G20010.1;CON__ENSEMBL:ENSBTAP00000025008	AT1G20010.1	20;1	6;0	5;0	tubulin beta-5 chain	2	20	6	5	20	20	19	18	20	20	18	20	6	6	6	5	6	6	5	6	5	5	5	4	5	5	4	5	67.9	21.2	15.6	50.342	449	449;536	1	46	0	46.537	By MS/MS	By MS/MS	By MS/MS	By MS/MS	By MS/MS	By MS/MS
AT1G20020.2;AT1G20020.1;AT1G20020.3	AT1G20020.2;AT1G20020.1;AT1G20020.3	13;13;12	12;12;11	12;12;11	ferredoxin-NADP(+)-oxidoreductase 2 ; ferredoxin-NADP(+)-oxidoreductase 2 ; ferredoxin-NADP(+)-oxidoreductase 2	3	13	12	12	12	11	12	11	11	12	12	11	11	10	11	10	10	11	11	10	11	10	11	10	10	11	11	10	50	46.9	46.9	39.233	350	350;369;369	1	131	0	168.37	By MS/MS	By MS/MS	By MS/MS	By MS/MS	By MS/MS	By MS/MS
AT1G20090.1;AT1G75840.1;AT4G35950.1;AT3G51300.1;AT2G17800.2;AT2G17800.1;AT4G35020.3;AT4G35020.2;AT4G35020.1;AT5G45970.1;AT3G48040.1;AT4G28950.1;AT2G44690.1;AT5G62880.1	AT1G20090.1;AT1G75840.1;AT4G35950.1;AT3G51300.1;AT2G17800.2;AT2G17800.1;AT4G35020.3;AT4G35020.2;AT4G35020.1;AT5G45970.1;AT3G48040.1;AT4G28950.1;AT2G44690.1;AT5G62880.1	1;1;1;1;1;1;1;1;1;1;1;1;1;1	1;1;1;1;1;1;1;1;1;1;1;1;1;1	1;1;1;1;1;1;1;1;1;1;1;1;1;1	RHO-related protein from plants 2 ; RAC-like GTP binding protein 5 ; RAC-like 6 ; RHO-related protein from plants 1 ; Arabidopsis RAC-like 1 ; Arabidopsis RAC-like 1 ; RAC-like 3 ; RAC-like 3 ; RAC-like 3 ; RAC-like 2 ; RHO-related protein from plants 10	14	1	1	1	0	1	1	0	0	0	0	0	0	1	1	0	0	0	0	0	0	1	1	0	0	0	0	0	5.6	5.6	5.6	21.636	195	195;196;197;197;197;197;198;198;198;201;208;209;209;215	1	2	0.00037965	3.6444		By MS/MS	By MS/MS
AT1G20110.1	AT1G20110.1	1	1	1	RING/FYVE/PHD zinc finger superfamily protein	1	1	1	1	0	0	0	0	0	1	1	1	0	0	0	0	0	1	1	1	0	0	0	0	0	1	1	1	2.2	2.2	2.2	65.395	601	601	1	3	0.0025117	2.865						By MS/MS
AT1G20200.1	AT1G20200.1	18	18	8	PAM domain (PCI/PINT associated module) protein	1	18	18	8	16	16	14	15	13	15	15	14	16	16	14	15	13	15	15	14	7	7	6	6	6	7	7	6	44.9	44.9	21.9	55.582	488	488	1	128	0	89.321	By MS/MS	By MS/MS	By MS/MS	By MS/MS	By MS/MS	By MS/MS
AT1G20220.1	AT1G20220.1	4	3	3	Alba DNA/RNA-binding protein	1	4	3	3	4	4	4	3	4	4	4	4	3	3	3	2	3	3	3	3	3	3	3	2	3	3	3	3	21.9	18.4	18.4	33.763	315	315	1	23	0	35.964	By MS/MS	By MS/MS	By MS/MS	By MS/MS	By MS/MS	By MS/MS
AT1G20225.1	AT1G20225.1	1	1	1	Thioredoxin superfamily protein	1	1	1	1	1	1	1	1	1	1	1	1	1	1	1	1	1	1	1	1	1	1	1	1	1	1	1	1	9	9	9	26.052	233	233	1	8	0	11.113	By MS/MS	By matching	By matching	By matching	By MS/MS	By MS/MS
AT1G76030.1;AT1G20260.1	AT1G76030.1;AT1G20260.1	20;20	20;20	2;2	ATPase, V1 complex, subunit B protein ; ATPase, V1 complex, subunit B protein	2	20	20	2	18	17	15	19	18	18	18	18	18	17	15	19	18	18	18	18	1	2	0	1	2	2	2	2	58.8	58.8	4.9	54.107	486	486;487	1	170	0	206.38	By MS/MS	By MS/MS	By MS/MS	By MS/MS	By MS/MS	By MS/MS
AT1G20330.1	AT1G20330.1	3	3	3	sterol methyltransferase 2	1	3	3	3	3	3	1	1	3	2	2	2	3	3	1	1	3	2	2	2	3	3	1	1	3	2	2	2	11.4	11.4	11.4	40.45	361	361	1	17	0	28.031	By MS/MS	By MS/MS	By matching	By matching	By MS/MS	By MS/MS
AT1G20340.1	AT1G20340.1	2	2	2	Cupredoxin superfamily protein	1	2	2	2	2	2	2	1	2	2	2	2	2	2	2	1	2	2	2	2	2	2	2	1	2	2	2	2	38.9	38.9	38.9	16.984	167	167	1	26	0	98.274	By MS/MS	By MS/MS	By MS/MS	By MS/MS	By MS/MS	By MS/MS
AT1G20440.1	AT1G20440.1	6	6	5	cold-regulated 47	1	6	6	5	4	6	4	5	5	4	6	6	4	6	4	5	5	4	6	6	3	5	3	4	4	3	5	5	37	37	34	29.896	265	265	1	48	0	19.077	By MS/MS	By MS/MS	By MS/MS	By MS/MS	By MS/MS	By MS/MS
AT1G20450.2;AT1G20450.1	AT1G20450.2;AT1G20450.1	2;2	2;2	2;2	Dehydrin family protein ; Dehydrin family protein	2	2	2	2	2	2	1	1	2	2	2	2	2	2	1	1	2	2	2	2	2	2	1	1	2	2	2	2	8.5	8.5	8.5	29.443	259	259;260	1	14	0	6.3098	By MS/MS	By MS/MS	By matching	By matching	By matching	By matching
AT1G20580.1;AT1G76300.1;AT1G20600.1	AT1G20580.1;AT1G76300.1;AT1G20600.1	2;1;1	2;1;1	2;1;1	Small nuclear ribonucleoprotein family protein ; snRNP core protein SMD3 ; AP2/B3-like transcriptional factor family protein	3	2	2	2	2	2	2	2	2	2	2	2	2	2	2	2	2	2	2	2	2	2	2	2	2	2	2	2	14.5	14.5	14.5	14.237	131	131;128;237	1	16	0	5.5652	By MS/MS	By MS/MS	By MS/MS	By MS/MS	By MS/MS	By MS/MS
AT1G20620.1;AT1G20620.5;AT1G20620.2;AT1G20620.4	AT1G20620.1;AT1G20620.5;AT1G20620.2;AT1G20620.4	20;19;18;16	20;19;18;16	15;14;13;13	catalase 3 ; catalase 3 ; catalase 3 ; catalase 3	4	20	20	15	19	19	18	18	18	19	20	19	19	19	18	18	18	19	20	19	14	14	13	13	13	14	15	14	50.2	50.2	38.4	56.695	492	492;485;427;377	1	227	0	293.93	By MS/MS	By MS/MS	By MS/MS	By MS/MS	By MS/MS	By MS/MS
AT1G20630.1	AT1G20630.1	10	3	3	catalase 1	1	10	3	3	10	9	9	9	8	8	8	9	3	3	3	3	1	1	1	2	3	3	3	3	1	1	1	2	25.4	10	10	56.761	492	492	1	17	0	37.193	By MS/MS	By MS/MS	By MS/MS	By MS/MS	By MS/MS	By matching
AT1G20696.3;AT1G20696.1;AT1G20693.2;AT1G20693.3;AT1G20693.1;AT1G20696.2	AT1G20696.3;AT1G20696.1;AT1G20693.2;AT1G20693.3;AT1G20693.1;AT1G20696.2	2;2;1;1;1;1	2;2;1;1;1;1	2;2;1;1;1;1	high mobility group B3 ; high mobility group B3 ; high mobility group B2 ; high mobility group B2 ; high mobility group B2 ; high mobility group B3	6	2	2	2	2	2	2	2	2	2	2	2	2	2	2	2	2	2	2	2	2	2	2	2	2	2	2	2	20	20	20	15.645	140	140;141;142;143;144;147	1	16	0	6.8238	By MS/MS	By MS/MS	By MS/MS	By MS/MS	By MS/MS	By MS/MS
AT1G20810.1	AT1G20810.1	1	1	1	FKBP-like peptidyl-prolyl cis-trans isomerase family protein	1	1	1	1	1	1	1	1	1	1	1	1	1	1	1	1	1	1	1	1	1	1	1	1	1	1	1	1	6.5	6.5	6.5	25.53	232	232	1	8	0.00040683	4.6193	By matching	By matching	By MS/MS	By matching	By matching	By MS/MS
AT1G20850.1;AT4G35350.1	AT1G20850.1;AT4G35350.1	2;1	2;1	2;1	xylem cysteine peptidase 2 ; xylem cysteine peptidase 1	2	2	2	2	2	2	2	0	2	2	1	1	2	2	2	0	2	2	1	1	2	2	2	0	2	2	1	1	7.9	7.9	7.9	39.707	356	356;355	1	12	0	7.9974	By MS/MS	By matching	By MS/MS		By MS/MS	By MS/MS
AT1G20950.1	AT1G20950.1	19	19	10	Phosphofructokinase family protein	1	19	19	10	17	17	17	12	17	17	13	17	17	17	17	12	17	17	13	17	9	9	9	7	9	9	7	9	41	41	24.8	67.118	614	614	1	133	0	110.22	By MS/MS	By MS/MS	By MS/MS	By MS/MS	By MS/MS	By MS/MS
AT1G20960.2;AT1G20960.1;AT2G42270.1	AT1G20960.2;AT1G20960.1	11;11;3	11;11;3	11;11;3	U5 small nuclear ribonucleoprotein helicase, putative ; U5 small nuclear ribonucleoprotein helicase, putative	3	11	11	11	8	8	6	5	6	7	8	7	8	8	6	5	6	7	8	7	8	8	6	5	6	7	8	7	8.2	8.2	8.2	247.1	2171	2171;2171;2172	1	55	0	48.682	By MS/MS	By MS/MS	By MS/MS	By MS/MS	By MS/MS	By MS/MS
AT1G21350.2;AT1G21350.3;AT1G21350.1	AT1G21350.2;AT1G21350.3;AT1G21350.1	5;5;3	5;5;3	5;5;3	Thioredoxin superfamily protein ; Thioredoxin superfamily protein ; Thioredoxin superfamily protein	3	5	5	5	2	2	3	4	4	5	3	2	2	2	3	4	4	5	3	2	2	2	3	4	4	5	3	2	34.7	34.7	34.7	24.822	225	225;252;151	1	25	0	17.886	By MS/MS	By MS/MS	By MS/MS	By MS/MS	By MS/MS	By MS/MS
AT1G76970.1;AT1G21380.1	AT1G76970.1;AT1G21380.1	1;1	1;1	1;1	Target of Myb protein 1 ; Target of Myb protein 1	2	1	1	1	1	1	1	1	1	1	1	1	1	1	1	1	1	1	1	1	1	1	1	1	1	1	1	1	3.1	3.1	3.1	49.254	446	446;506	1	8	0.00041017	4.7302	By MS/MS	By MS/MS	By matching	By matching	By MS/MS	By MS/MS
AT1G21440.1	AT1G21440.1	2	2	2	Phosphoenolpyruvate carboxylase family protein	1	2	2	2	2	2	2	0	2	2	2	2	2	2	2	0	2	2	2	2	2	2	2	0	2	2	2	2	6.5	6.5	6.5	36.306	336	336	1	14	0	6.7544	By matching	By MS/MS	By MS/MS		By MS/MS	By matching
AT1G21500.1	AT1G21500.1	2	2	2	unknown protein; Has 29 Blast hits to 29 proteins in 12 species: Archae - 0; Bacteria - 0; Metazoa - 0; Fungi - 2; Plants - 27; Viruses - 0; Other Eukaryotes - 0 (source: NCBI BLink).	1	2	2	2	2	1	2	1	2	2	2	2	2	1	2	1	2	2	2	2	2	1	2	1	2	2	2	2	8.7	8.7	8.7	13.258	126	126	1	14	0	8.3226	By MS/MS	By MS/MS	By MS/MS	By MS/MS	By MS/MS	By MS/MS
AT1G21600.2;AT1G21600.1	AT1G21600.2;AT1G21600.1	3;3	3;3	3;3	plastid transcriptionally active 6 ; plastid transcriptionally active 6	2	3	3	3	2	3	3	3	3	3	3	3	2	3	3	3	3	3	3	3	2	3	3	3	3	3	3	3	8.5	8.5	8.5	37.376	328	328;328	1	23	0	6.8566	By MS/MS	By MS/MS	By MS/MS	By MS/MS	By MS/MS	By MS/MS
AT1G21640.1;AT1G21640.2	AT1G21640.1;AT1G21640.2	1;1	1;1	1;1	NAD kinase 2 ; NAD kinase 2	2	1	1	1	1	1	1	1	1	1	1	1	1	1	1	1	1	1	1	1	1	1	1	1	1	1	1	1	1.4	1.4	1.4	109.19	985	985;999	1	8	0.00040733	4.6343	By MS/MS	By matching	By matching	By matching	By MS/MS	By matching
AT1G21670.1	AT1G21670.1	2	2	2	LOCATED IN: cell wall, plant-type cell wall; EXPRESSED IN: 23 plant structures; EXPRESSED DURING: 14 growth stages; CONTAINS InterPro DOMAIN/s: WD40-like Beta Propeller (InterPro:IPR011659), Six-bladed beta-propeller, TolB-like (InterPro:IPR011042); BEST	1	2	2	2	2	1	2	0	2	2	1	2	2	1	2	0	2	2	1	2	2	1	2	0	2	2	1	2	3.7	3.7	3.7	77.288	703	703	1	12	0.0075575	2.3238	By matching	By MS/MS	By matching		By MS/MS	By matching
AT1G21720.1;AT1G77440.2;AT1G77440.1	AT1G21720.1;AT1G77440.2;AT1G77440.1	6;5;5	6;5;5	6;5;5	proteasome beta subunit C1 ; 20S proteasome beta subunit C2 ; 20S proteasome beta subunit C2	3	6	6	6	6	6	6	5	6	6	5	6	6	6	6	5	6	6	5	6	6	6	6	5	6	6	5	6	29.4	29.4	29.4	22.798	204	204;204;204	1	68	0	29.827	By MS/MS	By MS/MS	By MS/MS	By MS/MS	By MS/MS	By MS/MS
AT1G21750.1;AT1G21750.2	AT1G21750.1;AT1G21750.2	25;23	25;23	22;20	PDI-like 1-1 ; PDI-like 1-1	2	25	25	22	24	24	25	21	22	22	24	24	24	24	25	21	22	22	24	24	21	21	22	18	19	19	21	21	54.1	54.1	46.9	55.601	501	501;487	1	205	0	158.88	By MS/MS	By MS/MS	By MS/MS	By MS/MS	By MS/MS	By MS/MS
AT1G21880.1;AT1G21880.2	AT1G21880.1;AT1G21880.2	1;1	1;1	1;1	lysm domain GPI-anchored protein 1 precursor ; lysm domain GPI-anchored protein 1 precursor	2	1	1	1	1	1	1	1	1	1	1	1	1	1	1	1	1	1	1	1	1	1	1	1	1	1	1	1	3.2	3.2	3.2	33.401	316	316;416	1	8	0.0011074	3.2342	By matching	By matching	By matching	By MS/MS	By matching	By matching
AT1G22300.2;AT1G22300.1;AT1G22300.3;AT1G22290.1;AT1G22290.2	AT1G22300.2;AT1G22300.1;AT1G22300.3	11;11;10;1;1	10;10;9;1;1	9;9;8;1;1	general regulatory factor 10 ; general regulatory factor 10 ; general regulatory factor 10	5	11	10	9	11	11	11	10	10	11	11	10	10	10	10	9	9	10	10	9	9	9	9	8	8	9	9	8	53.9	50	46.9	28.9	254	254;254;251;196;216	1	102	0	135.76	By MS/MS	By MS/MS	By MS/MS	By MS/MS	By MS/MS	By MS/MS
AT1G22360.1;AT1G22360.2	AT1G22360.1;AT1G22360.2	2;1	1;1	1;1	UDP-glucosyl transferase 85A2 ; UDP-glucosyl transferase 85A2	2	2	1	1	1	2	1	1	2	2	2	2	0	1	0	0	1	1	1	1	0	1	0	0	1	1	1	1	6.2	4.4	4.4	54.364	481	481;469	1	7	0	6.1005	By matching	By MS/MS	By matching	By matching	By matching	By MS/MS
AT1G22400.1;AT1G22370.1;AT1G22370.2;AT1G22340.1	AT1G22400.1	4;1;1;1	4;1;1;1	3;1;1;1	UDP-Glycosyltransferase superfamily protein	4	4	4	3	4	4	3	2	4	4	3	4	4	4	3	2	4	4	3	4	3	3	2	1	3	3	2	3	9.4	9.4	7.6	55.01	489	489;309;479;487	1	28	0	18.194	By MS/MS	By MS/MS	By MS/MS	By MS/MS	By MS/MS	By MS/MS
AT1G22410.1	AT1G22410.1	11	7	7	Class-II DAHP synthetase family protein	1	11	7	7	9	10	9	5	8	9	9	9	6	6	6	3	4	5	6	7	6	6	6	3	4	5	6	7	23.9	16.5	16.5	58.326	527	527	1	43	0	78.486	By MS/MS	By MS/MS	By MS/MS	By matching	By MS/MS	By MS/MS
AT1G22430.2;AT1G22430.1;AT4G22110.2;AT4G22110.1	AT1G22430.2;AT1G22430.1	6;6;1;1	6;6;1;1	6;6;1;1	GroES-like zinc-binding dehydrogenase family protein ; GroES-like zinc-binding dehydrogenase family protein	4	6	6	6	5	6	5	6	3	6	5	5	5	6	5	6	3	6	5	5	5	6	5	6	3	6	5	5	26.5	26.5	26.5	42.529	388	388;388;389;389	1	41	0	30.386	By MS/MS	By MS/MS	By MS/MS	By MS/MS	By MS/MS	By MS/MS
AT1G22450.1	AT1G22450.1	3	3	3	cytochrome C oxidase 6B	1	3	3	3	3	3	3	3	3	3	3	2	3	3	3	3	3	3	3	2	3	3	3	3	3	3	3	2	26.2	26.2	26.2	21.195	191	191	1	23	0	26.818	By MS/MS	By MS/MS	By MS/MS	By MS/MS	By MS/MS	By MS/MS
AT1G22530.1	AT1G22530.1	5	3	3	PATELLIN 2	1	5	3	3	5	5	4	3	4	4	4	4	3	3	2	1	2	2	2	2	3	3	2	1	2	2	2	2	8.8	5.9	5.9	76.007	683	683	1	17	0	12.852	By MS/MS	By MS/MS	By MS/MS	By matching	By MS/MS	By MS/MS
AT1G22630.1	AT1G22630.1	1	1	1	unknown protein; LOCATED IN: chloroplast; EXPRESSED IN: 21 plant structures; EXPRESSED DURING: 13 growth stages; Has 87 Blast hits to 86 proteins in 34 species: Archae - 0; Bacteria - 13; Metazoa - 27; Fungi - 0; Plants - 40; Viruses - 0; Other Eukaryotes	1	1	1	1	1	1	1	1	1	1	1	1	1	1	1	1	1	1	1	1	1	1	1	1	1	1	1	1	10	10	10	11.879	110	110	1	8	0.0038856	2.6591	By matching	By matching	By matching	By matching	By MS/MS	By matching
AT1G22700.3;AT1G22700.2;AT1G22700.1	AT1G22700.3;AT1G22700.2;AT1G22700.1	4;4;4	4;4;4	4;4;4	Tetratricopeptide repeat (TPR)-like superfamily protein ; Tetratricopeptide repeat (TPR)-like superfamily protein ; Tetratricopeptide repeat (TPR)-like superfamily protein	3	4	4	4	3	3	4	2	4	2	3	3	3	3	4	2	4	2	3	3	3	3	4	2	4	2	3	3	30.3	30.3	30.3	23.811	211	211;296;301	1	32	0	64.956	By MS/MS	By MS/MS	By MS/MS	By MS/MS	By MS/MS	By MS/MS
AT4G09800.1;AT1G34030.1;AT1G22780.1	AT4G09800.1;AT1G34030.1;AT1G22780.1	9;9;9	9;9;9	9;9;9	S18 ribosomal protein ; Ribosomal protein S13/S18 family ; Ribosomal protein S13/S18 family	3	9	9	9	8	9	7	8	9	9	9	9	8	9	7	8	9	9	9	9	8	9	7	8	9	9	9	9	57.2	57.2	57.2	17.545	152	152;152;152	1	91	0	68.78	By MS/MS	By MS/MS	By MS/MS	By MS/MS	By MS/MS	By MS/MS
AT1G22840.1;AT1G22840.2;AT4G10040.1	AT1G22840.1;AT1G22840.2;AT4G10040.1	4;3;2	4;3;2	4;3;2	CYTOCHROME C-1 ; CYTOCHROME C-1 ; cytochrome c-2	3	4	4	4	2	4	4	2	2	3	3	4	2	4	4	2	2	3	3	4	2	4	4	2	2	3	3	4	40.4	40.4	40.4	12.394	114	114;102;112	1	24	0	12.778	By MS/MS	By MS/MS	By MS/MS	By MS/MS	By MS/MS	By MS/MS
AT1G71410.1;AT1G22870.1	AT1G71410.1;AT1G22870.1	1;1	1;1	1;1	ARM repeat superfamily protein ; Protein kinase family protein with ARM repeat domain	2	1	1	1	1	1	1	1	1	1	1	1	1	1	1	1	1	1	1	1	1	1	1	1	1	1	1	1	1.8	1.8	1.8	98.763	909	909;913	1	14	0	5.8133	By MS/MS	By MS/MS	By MS/MS	By matching	By MS/MS	By MS/MS
AT1G22920.2;AT1G22920.1	AT1G22920.2;AT1G22920.1	2;2	2;2	2;2	COP9 signalosome 5A ; COP9 signalosome 5A	2	2	2	2	1	1	1	2	2	1	1	1	1	1	1	2	2	1	1	1	1	1	1	2	2	1	1	1	12.3	12.3	12.3	39.105	351	351;357	1	10	0	6.4478	By matching	By matching	By matching	By matching	By MS/MS	By matching
AT1G22940.1	AT1G22940.1	1	1	1	thiamin biosynthesis protein, putative	1	1	1	1	1	1	0	0	1	1	0	0	1	1	0	0	1	1	0	0	1	1	0	0	1	1	0	0	4.4	4.4	4.4	55.812	522	522	1	4	0.0021723	2.976	By MS/MS	By MS/MS			By MS/MS	By matching
AT1G23130.1	AT1G23130.1	2	2	2	Polyketide cyclase/dehydrase and lipid transport superfamily protein	1	2	2	2	2	2	1	1	2	2	2	2	2	2	1	1	2	2	2	2	2	2	1	1	2	2	2	2	16.9	16.9	16.9	17.859	160	160	1	14	0	7.3195	By MS/MS	By MS/MS	By matching	By matching	By MS/MS	By MS/MS
AT1G23180.1	AT1G23180.1	2	2	2	ARM repeat superfamily protein	1	2	2	2	2	2	2	0	2	1	1	1	2	2	2	0	2	1	1	1	2	2	2	0	2	1	1	1	4.8	4.8	4.8	91.693	834	834	1	11	0.0042283	2.6352	By matching	By matching	By MS/MS		By matching	By matching
AT1G23190.1	AT1G23190.1	24	24	14	Phosphoglucomutase/phosphomannomutase family protein	1	24	24	14	24	23	21	21	22	23	22	21	24	23	21	21	22	23	22	21	14	14	12	12	14	14	13	12	59.9	59.9	34.5	63.17	583	583	1	204	0	180.98	By MS/MS	By MS/MS	By MS/MS	By MS/MS	By MS/MS	By MS/MS
AT1G70600.1;AT1G23290.1	AT1G70600.1;AT1G23290.1	5;5	5;5	5;5	Ribosomal protein L18e/L15 superfamily protein ; Ribosomal protein L18e/L15 superfamily protein	2	5	5	5	5	5	5	5	5	5	5	5	5	5	5	5	5	5	5	5	5	5	5	5	5	5	5	5	37.7	37.7	37.7	16.455	146	146;146	1	52	0	20.971	By MS/MS	By MS/MS	By MS/MS	By MS/MS	By MS/MS	By MS/MS
AT1G23310.1;AT1G23310.2	AT1G23310.1;AT1G23310.2	24;22	24;22	14;12	glutamate:glyoxylate aminotransferase ; glutamate:glyoxylate aminotransferase	2	24	24	14	23	23	22	22	24	23	22	23	23	23	22	22	24	23	22	23	13	13	12	12	14	13	12	13	72.3	72.3	41.2	53.301	481	481;441	1	275	0	323.31	By MS/MS	By MS/MS	By MS/MS	By MS/MS	By MS/MS	By MS/MS
AT1G70490.3;AT1G70490.2;AT1G70490.1;AT1G23490.1	AT1G70490.3;AT1G70490.2;AT1G70490.1;AT1G23490.1	9;9;9;9	1;1;1;1	1;1;1;1	Ras-related small GTP-binding family protein ; Ras-related small GTP-binding family protein ; Ras-related small GTP-binding family protein ; ADP-ribosylation factor 1	4	9	1	1	8	8	8	8	8	9	7	8	1	1	1	1	1	1	1	1	1	1	1	1	1	1	1	1	70.7	16	16	20.592	181	181;181;181;181	1	8	0	29.89	By MS/MS	By MS/MS	By matching	By matching	By MS/MS	By MS/MS
AT1G23730.1	AT1G23730.1	2	1	1	beta carbonic anhydrase 3	1	2	1	1	1	1	1	0	1	1	1	2	0	0	0	0	0	0	0	1	0	0	0	0	0	0	0	1	8.5	4.3	4.3	28.829	258	258	1	1	0.0088767	2.2632	By matching	By matching	By matching		By matching	By matching
AT1G23740.1	AT1G23740.1	14	14	14	Oxidoreductase, zinc-binding dehydrogenase family protein	1	14	14	14	13	13	14	13	14	13	13	14	13	13	14	13	14	13	13	14	13	13	14	13	14	13	13	14	46.9	46.9	46.9	40.986	386	386	1	134	0	92.738	By MS/MS	By MS/MS	By MS/MS	By MS/MS	By MS/MS	By MS/MS
AT1G23820.1;AT1G23820.2	AT1G23820.1;AT1G23820.2	10;8	10;8	7;5	spermidine synthase 1 ; spermidine synthase 1	2	10	10	7	10	10	10	9	8	8	9	10	10	10	10	9	8	8	9	10	7	7	7	6	6	6	7	7	47.6	47.6	32	41.679	378	378;327	1	75	0	142.27	By MS/MS	By MS/MS	By MS/MS	By MS/MS	By MS/MS	By MS/MS
AT1G24020.2;AT1G24020.1	AT1G24020.2;AT1G24020.1	10;10	10;10	10;10	MLP-like protein 423 ; MLP-like protein 423	2	10	10	10	9	9	9	10	8	9	8	8	9	9	9	10	8	9	8	8	9	9	9	10	8	9	8	8	69	69	69	17.054	155	155;155	1	83	0	43.783	By MS/MS	By MS/MS	By MS/MS	By MS/MS	By MS/MS	By MS/MS
AT1G24050.1	AT1G24050.1	2	2	2	RNA-processing, Lsm domain	1	2	2	2	2	1	2	0	2	2	1	2	2	1	2	0	2	2	1	2	2	1	2	0	2	2	1	2	12.2	12.2	12.2	20.491	188	188	1	12	0.00039293	4.1412	By MS/MS	By matching	By matching		By MS/MS	By MS/MS
AT1G24100.1	AT1G24100.1	1	1	1	UDP-glucosyl transferase 74B1	1	1	1	1	1	1	1	1	0	0	1	0	1	1	1	1	0	0	1	0	1	1	1	1	0	0	1	0	3.5	3.5	3.5	51.002	460	460	1	5	0.00040306	4.5422	By MS/MS	By MS/MS	By MS/MS	By matching
AT1G24180.1	AT1G24180.1	6	5	5	Thiamin diphosphate-binding fold (THDP-binding) superfamily protein	1	6	5	5	6	6	6	6	6	5	6	6	5	5	5	5	5	4	5	5	5	5	5	5	5	4	5	5	17.3	14.8	14.8	43.358	393	393	1	53	0	18.592	By MS/MS	By MS/MS	By MS/MS	By MS/MS	By MS/MS	By MS/MS
AT1G24360.1	AT1G24360.1	5	5	5	NAD(P)-binding Rossmann-fold superfamily protein	1	5	5	5	4	4	4	3	4	5	4	4	4	4	4	3	4	5	4	4	4	4	4	3	4	5	4	4	21.3	21.3	21.3	33.548	319	319	1	40	0	68.669	By MS/MS	By MS/MS	By MS/MS	By MS/MS	By MS/MS	By MS/MS
AT1G24510.1;AT1G24510.2;AT1G67760.1	AT1G24510.1;AT1G24510.2	13;12;1	13;12;1	13;12;1	TCP-1/cpn60 chaperonin family protein ; TCP-1/cpn60 chaperonin family protein	3	13	13	13	11	10	13	8	11	11	9	11	11	10	13	8	11	11	9	11	11	10	13	8	11	11	9	11	34.6	34.6	34.6	59.384	535	535;459;120	1	92	0	32.577	By MS/MS	By MS/MS	By MS/MS	By MS/MS	By MS/MS	By MS/MS
AT1G25350.1;AT1G25350.2	AT1G25350.1;AT1G25350.2	2;2	2;2	2;2	glutamine-tRNA ligase, putative / glutaminyl-tRNA synthetase, putative / GlnRS, putative ; glutamine-tRNA ligase, putative / glutaminyl-tRNA synthetase, putative / GlnRS, putative	2	2	2	2	0	1	0	1	1	1	0	2	0	1	0	1	1	1	0	2	0	1	0	1	1	1	0	2	3.5	3.5	3.5	91.246	795	795;800	1	6	0.0021567	2.8904		By matching		By matching	By matching	By matching
AT1G25490.1	AT1G25490.1	17	17	11	ARM repeat superfamily protein	1	17	17	11	17	17	12	12	13	13	15	14	17	17	12	12	13	13	15	14	11	11	7	7	8	9	10	9	41.5	41.5	27.9	65.493	588	588	1	153	0	99.103	By MS/MS	By MS/MS	By MS/MS	By MS/MS	By MS/MS	By MS/MS
AT1G25520.1	AT1G25520.1	1	1	1	Uncharacterized protein family (UPF0016)	1	1	1	1	1	1	1	1	1	1	1	1	1	1	1	1	1	1	1	1	1	1	1	1	1	1	1	1	5.7	5.7	5.7	24.808	230	230	1	8	0.000407	4.6194	By MS/MS	By matching	By MS/MS	By matching	By MS/MS	By matching
AT1G26110.2;AT1G26110.1	AT1G26110.2;AT1G26110.1	4;4	4;4	4;4	decapping 5 ; decapping 5	2	4	4	4	3	4	2	3	2	2	4	3	3	4	2	3	2	2	4	3	3	4	2	3	2	2	4	3	10.7	10.7	10.7	63.66	605	605;611	1	24	0	33.946	By matching	By MS/MS	By matching	By MS/MS	By MS/MS	By MS/MS
AT1G26160.1	AT1G26160.1	3	3	3	Metal-dependent phosphohydrolase	1	3	3	3	2	1	2	1	2	2	2	2	2	1	2	1	2	2	2	2	2	1	2	1	2	2	2	2	17.8	17.8	17.8	28.695	258	258	1	14	0	11.031	By MS/MS	By MS/MS	By MS/MS	By matching	By MS/MS	By matching
AT1G26230.2;AT1G26230.1	AT1G26230.2;AT1G26230.1	2;2	1;1	1;1	TCP-1/cpn60 chaperonin family protein ; TCP-1/cpn60 chaperonin family protein	2	2	1	1	0	2	1	1	2	2	0	1	0	1	0	0	1	1	0	1	0	1	0	0	1	1	0	1	5.5	3.9	3.9	61.162	559	559;611	1	4	0.0021684	2.9487		By MS/MS	By matching	By matching	By MS/MS	By MS/MS
AT1G26460.1	AT1G26460.1	1	1	1	Tetratricopeptide repeat (TPR)-like superfamily protein	1	1	1	1	0	1	0	0	0	0	0	0	0	1	0	0	0	0	0	0	0	1	0	0	0	0	0	0	1.7	1.7	1.7	70.234	630	630	1	1	0.00075103	3.4871		By MS/MS
AT1G26550.1	AT1G26550.1	3	3	3	FKBP-like peptidyl-prolyl cis-trans isomerase family protein	1	3	3	3	3	2	3	2	3	3	3	3	3	2	3	2	3	3	3	3	3	2	3	2	3	3	3	3	26.1	26.1	26.1	14.857	142	142	1	22	0	11.883	By MS/MS	By MS/MS	By MS/MS	By MS/MS	By MS/MS	By MS/MS
AT1G26630.1;AT1G26630.2;AT1G13950.1	AT1G26630.1;AT1G26630.2	8;7;2	8;7;2	6;5;0	Eukaryotic translation initiation factor 5A-1 (eIF-5A 1) protein ; Eukaryotic translation initiation factor 5A-1 (eIF-5A 1) protein	3	8	8	6	8	8	8	8	8	8	8	8	8	8	8	8	8	8	8	8	6	6	6	6	6	6	6	6	64.2	64.2	47.2	17.14	159	159;138;158	1	129	0	204.96	By MS/MS	By MS/MS	By MS/MS	By MS/MS	By MS/MS	By MS/MS
AT1G26850.2;AT1G26850.1;AT1G26850.3;AT4G10440.1;AT1G33170.1	AT1G26850.2;AT1G26850.1;AT1G26850.3	6;6;5;1;1	6;6;5;1;1	6;6;5;1;1	S-adenosyl-L-methionine-dependent methyltransferases superfamily protein ; S-adenosyl-L-methionine-dependent methyltransferases superfamily protein ; S-adenosyl-L-methionine-dependent methyltransferases superfamily protein	5	6	6	6	5	5	5	4	3	2	4	5	5	5	5	4	3	2	4	5	5	5	5	4	3	2	4	5	14.8	14.8	14.8	69.622	616	616;616;506;633;639	1	36	0	21.149	By MS/MS	By MS/MS	By MS/MS	By matching	By MS/MS	By matching
AT1G26880.1;AT1G26880.2	AT1G26880.1;AT1G26880.2	4;3	2;2	2;2	Ribosomal protein L34e superfamily protein ; Ribosomal protein L34e superfamily protein	2	4	2	2	4	3	4	4	3	4	3	3	2	1	2	2	1	2	1	1	2	1	2	2	1	2	1	1	34.2	17.5	17.5	13.705	120	120;96	1	12	0.00039825	4.3798	By matching	By MS/MS	By MS/MS	By MS/MS	By matching	By matching
AT1G27020.1	AT1G27020.1	1	1	1	unknown protein; BEST Arabidopsis thaliana protein match is: unknown protein (TAIR:AT1G27030.1); Has 514 Blast hits to 514 proteins in 175 species: Archae - 0; Bacteria - 311; Metazoa - 0; Fungi - 0; Plants - 65; Viruses - 0; Other Eukaryotes - 138 (sourc	1	1	1	1	1	1	1	1	1	1	1	1	1	1	1	1	1	1	1	1	1	1	1	1	1	1	1	1	5.2	5.2	5.2	35.079	308	308	1	8	0.00038926	3.9903	By MS/MS	By MS/MS	By MS/MS	By MS/MS	By MS/MS	By MS/MS
AT1G27090.1	AT1G27090.1	7	7	7	glycine-rich protein	1	7	7	7	7	7	6	5	6	5	6	5	7	7	6	5	6	5	6	5	7	7	6	5	6	5	6	5	25.2	25.2	25.2	46.018	420	420	1	51	0	90.78	By MS/MS	By MS/MS	By MS/MS	By MS/MS	By MS/MS	By MS/MS
AT1G27130.1;AT1G27140.1	AT1G27130.1	4;1	4;1	4;1	glutathione S-transferase tau 13	2	4	4	4	3	3	3	3	4	3	3	4	3	3	3	3	4	3	3	4	3	3	3	3	4	3	3	4	21.1	21.1	21.1	25.131	227	227;243	1	35	0	9.7205	By MS/MS	By MS/MS	By MS/MS	By matching	By MS/MS	By MS/MS
AT1G27310.1	AT1G27310.1	4	4	4	nuclear transport factor 2A	1	4	4	4	2	4	3	2	4	4	4	4	2	4	3	2	4	4	4	4	2	4	3	2	4	4	4	4	61.5	61.5	61.5	13.527	122	122	1	27	0	53.542	By MS/MS	By MS/MS	By MS/MS	By MS/MS	By MS/MS	By MS/MS
AT1G27385.2;AT1G27385.1;AT1G27385.3;AT1G27385.4	AT1G27385.2;AT1G27385.1;AT1G27385.3;AT1G27385.4	1;1;1;1	1;1;1;1	1;1;1;1	unknown protein; FUNCTIONS IN: molecular_function unknown; INVOLVED IN: biological_process unknown; EXPRESSED IN: 24 plant structures; EXPRESSED DURING: 13 growth stages; CONTAINS InterPro DOMAIN/s: Protein of unknown function DUF493 (InterPro:IPR007454);	4	1	1	1	1	1	0	0	1	1	0	0	1	1	0	0	1	1	0	0	1	1	0	0	1	1	0	0	12.9	12.9	12.9	21.928	201	201;202;230;254	1	4	0	8.8516	By MS/MS	By MS/MS			By MS/MS	By MS/MS
AT1G27390.1	AT1G27390.1	2	2	2	translocase outer membrane 20-2	1	2	2	2	2	2	2	2	2	2	2	2	2	2	2	2	2	2	2	2	2	2	2	2	2	2	2	2	14.8	14.8	14.8	23.17	210	210	1	16	0	21.535	By MS/MS	By MS/MS	By MS/MS	By MS/MS	By MS/MS	By MS/MS
AT1G27400.1;AT1G67430.1;AT1G67430.2	AT1G27400.1;AT1G67430.1;AT1G67430.2	9;8;6	9;8;6	9;8;6	Ribosomal protein L22p/L17e family protein ; Ribosomal protein L22p/L17e family protein ; Ribosomal protein L22p/L17e family protein	3	9	9	9	9	9	9	9	9	9	8	9	9	9	9	9	9	9	8	9	9	9	9	9	9	9	8	9	47.7	47.7	47.7	19.897	176	176;175;131	1	90	0	66.226	By MS/MS	By MS/MS	By MS/MS	By MS/MS	By MS/MS	By MS/MS
AT1G27430.1	AT1G27430.1	3	3	1	GYF domain-containing protein	1	3	3	1	2	3	3	3	3	3	3	3	2	3	3	3	3	3	3	3	1	1	1	1	1	1	1	1	2.1	2.1	0.8	165.43	1492	1492	1	23	0	6.9781	By MS/MS	By MS/MS	By MS/MS	By matching	By MS/MS	By MS/MS
AT1G27450.2;AT1G27450.1;AT1G27450.3	AT1G27450.2;AT1G27450.1;AT1G27450.3	5;4;4	5;4;4	5;4;4	adenine phosphoribosyl transferase 1 ; adenine phosphoribosyl transferase 1 ; adenine phosphoribosyl transferase 1	3	5	5	5	5	5	4	4	5	5	5	5	5	5	4	4	5	5	5	5	5	5	4	4	5	5	5	5	36.6	36.6	36.6	19.739	183	183;243;284	1	64	0	49.91	By MS/MS	By MS/MS	By MS/MS	By MS/MS	By MS/MS	By MS/MS
AT1G27930.1	AT1G27930.1	2	2	2	Protein of unknown function (DUF579)	1	2	2	2	1	1	1	2	1	1	1	1	1	1	1	2	1	1	1	1	1	1	1	2	1	1	1	1	8.3	8.3	8.3	32.356	289	289	1	9	0	6.1013	By matching	By MS/MS	By MS/MS	By MS/MS	By matching	By MS/MS
AT1G27970.1;AT1G27970.2	AT1G27970.1;AT1G27970.2	5;4	5;4	5;4	nuclear transport factor 2B ; nuclear transport factor 2B	2	5	5	5	4	5	5	3	5	5	5	5	4	5	5	3	5	5	5	5	4	5	5	3	5	5	5	5	60.3	60.3	60.3	14.002	126	126;134	1	48	0	36.036	By MS/MS	By MS/MS	By MS/MS	By MS/MS	By MS/MS	By MS/MS
AT1G28200.1	AT1G28200.1	1	1	1	FH interacting protein 1	1	1	1	1	1	1	1	1	1	1	1	1	1	1	1	1	1	1	1	1	1	1	1	1	1	1	1	1	4.6	4.6	4.6	27.958	259	259	1	8	0.0021786	3.0207	By matching	By MS/MS	By matching	By matching	By MS/MS	By MS/MS
AT1G28290.2;AT1G28290.1	AT1G28290.2;AT1G28290.1	4;4	4;4	4;4	arabinogalactan protein 31 ; arabinogalactan protein 31	2	4	4	4	3	3	3	4	3	3	3	3	3	3	3	4	3	3	3	3	3	3	3	4	3	3	3	3	16.5	16.5	16.5	33.932	315	315;359	1	26	0	22.574	By MS/MS	By MS/MS	By MS/MS	By MS/MS	By MS/MS	By MS/MS
AT1G28350.1	AT1G28350.1	3	2	2	Nucleotidylyl transferase superfamily protein	1	3	2	2	2	3	2	2	2	3	2	2	1	2	1	1	1	2	2	2	1	2	1	1	1	2	2	2	6.6	4.8	4.8	84.717	748	748	1	12	0	5.211	By MS/MS	By MS/MS	By matching	By matching	By matching	By matching
AT1G28670.1;AT1G28650.1;AT1G28640.1	AT1G28670.1;AT1G28650.1;AT1G28640.1	1;1;1	1;1;1	1;1;1	GDSL-like Lipase/Acylhydrolase superfamily protein ; GDSL-like Lipase/Acylhydrolase superfamily protein ; GDSL-like Lipase/Acylhydrolase superfamily protein	3	1	1	1	1	1	1	1	1	1	1	1	1	1	1	1	1	1	1	1	1	1	1	1	1	1	1	1	3.9	3.9	3.9	42.427	384	384;385;389	1	8	0	6.7923	By MS/MS	By MS/MS	By MS/MS	By MS/MS	By matching	By MS/MS
AT1G29150.1	AT1G29150.1	13	13	13	non-ATPase subunit 9	1	13	13	13	12	11	13	10	12	13	13	12	12	11	13	10	12	13	13	12	12	11	13	10	12	13	13	12	39.1	39.1	39.1	46.749	419	419	1	125	0	69.918	By MS/MS	By MS/MS	By MS/MS	By MS/MS	By MS/MS	By MS/MS
AT2G34160.1;AT1G29250.1;AT3G04620.1	AT2G34160.1;AT1G29250.1;AT3G04620.1	2;2;1	2;2;1	2;2;1	Alba DNA/RNA-binding protein ; Alba DNA/RNA-binding protein ; Alba DNA/RNA-binding protein	3	2	2	2	1	1	1	1	2	2	1	1	1	1	1	1	2	2	1	1	1	1	1	1	2	2	1	1	17.7	17.7	17.7	14.617	130	130;130;164	1	10	0.0038842	2.6591	By matching	By MS/MS	By MS/MS	By matching	By MS/MS	By MS/MS
AT2G34250.2;AT2G34250.1;AT1G29310.1	AT2G34250.2;AT2G34250.1;AT1G29310.1	4;4;4	4;4;4	4;4;4	SecY protein transport family protein ; SecY protein transport family protein ; SecY protein transport family protein	3	4	4	4	2	2	3	2	3	3	2	3	2	2	3	2	3	3	2	3	2	2	3	2	3	3	2	3	12.8	12.8	12.8	52.097	475	475;475;475	1	20	0	12.283	By MS/MS	By MS/MS	By MS/MS	By MS/MS	By MS/MS	By MS/MS
AT1G29350.1	AT1G29350.1	4	4	1	Kinase-related protein of unknown function (DUF1296)	1	4	4	1	4	4	3	2	4	3	4	4	4	4	3	2	4	3	4	4	1	1	1	0	1	1	1	1	9.7	9.7	2.9	90.878	831	831	1	28	0	23.513	By MS/MS	By MS/MS	By matching	By matching	By MS/MS	By MS/MS
AT1G29470.2;AT1G29470.1;AT2G34300.2;AT2G34300.1	AT1G29470.2;AT1G29470.1	7;7;2;2	7;7;2;2	6;6;1;1	S-adenosyl-L-methionine-dependent methyltransferases superfamily protein ; S-adenosyl-L-methionine-dependent methyltransferases superfamily protein	4	7	7	6	6	6	5	5	5	6	6	6	6	6	5	5	5	6	6	6	5	5	4	5	5	5	6	6	12.5	12.5	11.6	87.204	770	770;770;770;770	1	45	0	90.056	By MS/MS	By MS/MS	By MS/MS	By matching	By MS/MS	By MS/MS
AT1G29660.1	AT1G29660.1	4	4	4	GDSL-like Lipase/Acylhydrolase superfamily protein	1	4	4	4	4	4	3	4	2	3	4	4	4	4	3	4	2	3	4	4	4	4	3	4	2	3	4	4	16.5	16.5	16.5	40.141	364	364	1	31	0	28.305	By MS/MS	By MS/MS	By MS/MS	By MS/MS	By MS/MS	By MS/MS
AT1G29670.1	AT1G29670.1	15	15	15	GDSL-like Lipase/Acylhydrolase superfamily protein	1	15	15	15	13	14	13	11	14	14	13	13	13	14	13	11	14	14	13	13	13	14	13	11	14	14	13	13	66.7	66.7	66.7	39.871	363	363	1	127	0	205.98	By MS/MS	By MS/MS	By MS/MS	By MS/MS	By MS/MS	By MS/MS
AT1G29850.1;AT1G29850.2;AT1G29850.3	AT1G29850.1;AT1G29850.2;AT1G29850.3	2;2;2	2;2;2	2;2;2	double-stranded DNA-binding family protein ; double-stranded DNA-binding family protein ; double-stranded DNA-binding family protein	3	2	2	2	1	2	2	2	2	2	2	2	1	2	2	2	2	2	2	2	1	2	2	2	2	2	2	2	17.1	17.1	17.1	14.975	129	129;130;151	1	15	0.0018268	3.1014	By matching	By matching	By MS/MS	By MS/MS	By matching	By matching
AT1G29880.1;AT3G44740.1;AT1G29870.1	AT1G29880.1	21;1;1	21;1;1	21;1;1	glycyl-tRNA synthetase / glycine--tRNA ligase	3	21	21	21	19	20	20	18	19	18	17	19	19	20	20	18	19	18	17	19	19	20	20	18	19	18	17	19	35.1	35.1	35.1	81.943	729	729;244;463	1	162	0	98.937	By MS/MS	By MS/MS	By MS/MS	By MS/MS	By MS/MS	By MS/MS
AT1G29900.1	AT1G29900.1	30	30	30	carbamoyl phosphate synthetase B	1	30	30	30	27	28	27	24	29	27	28	26	27	28	27	24	29	27	28	26	27	28	27	24	29	27	28	26	32.4	32.4	32.4	129.96	1187	1187	1	234	0	215.83	By MS/MS	By MS/MS	By MS/MS	By MS/MS	By MS/MS	By MS/MS
AT1G29930.1;AT1G29920.1;AT1G29910.1	AT1G29930.1;AT1G29920.1;AT1G29910.1	12;11;11	12;11;11	4;3;3	chlorophyll A/B binding protein 1 ; chlorophyll A/B-binding protein 2 ; chlorophyll A/B binding protein 3	3	12	12	4	11	12	9	10	10	10	8	11	11	12	9	10	10	10	8	11	4	4	4	3	3	3	3	4	79	79	37.8	28.241	267	267;267;267	1	863	0	232.03	By MS/MS	By MS/MS	By MS/MS	By MS/MS	By MS/MS	By MS/MS
AT1G30120.1	AT1G30120.1	5	1	1	pyruvate dehydrogenase E1 beta	1	5	1	1	5	5	5	4	4	5	4	5	1	1	1	1	1	1	1	1	1	1	1	1	1	1	1	1	13.8	3	3	44.244	406	406	1	8	0.000387	3.9038	By matching	By matching	By matching	By matching	By MS/MS	By matching
AT1G30230.1;AT1G30230.2	AT1G30230.1;AT1G30230.2	13;13	13;13	8;8	Glutathione S-transferase, C-terminal-like;Translation elongation factor EF1B/ribosomal protein S6 ; Glutathione S-transferase, C-terminal-like;Translation elongation factor EF1B/ribosomal protein S6	2	13	13	8	11	12	13	10	12	12	12	12	11	12	13	10	12	12	12	12	7	8	8	5	7	8	8	8	61.9	61.9	44.2	25.132	231	231;260	1	121	0	88.465	By MS/MS	By MS/MS	By MS/MS	By MS/MS	By MS/MS	By MS/MS
AT1G30360.1	AT1G30360.1	6	6	6	Early-responsive to dehydration stress protein (ERD4)	1	6	6	6	4	5	5	4	5	6	5	4	4	5	5	4	5	6	5	4	4	5	5	4	5	6	5	4	9.8	9.8	9.8	81.934	724	724	1	47	0	16.223	By MS/MS	By MS/MS	By MS/MS	By MS/MS	By MS/MS	By MS/MS
AT1G30380.1	AT1G30380.1	3	3	3	photosystem I subunit K	1	3	3	3	2	2	2	2	2	3	2	2	2	2	2	2	2	3	2	2	2	2	2	2	2	3	2	2	35.4	35.4	35.4	13.206	130	130	1	27	0	82.992	By MS/MS	By MS/MS	By MS/MS	By MS/MS	By MS/MS	By MS/MS
AT1G30400.2;AT1G30400.1;AT2G34660.2;AT2G34660.1	AT1G30400.2;AT1G30400.1	3;3;1;1	3;3;1;1	3;3;1;1	multidrug resistance-associated protein 1 ; multidrug resistance-associated protein 1	4	3	3	3	2	2	2	2	2	2	3	2	2	2	2	2	2	2	3	2	2	2	2	2	2	2	3	2	2.3	2.3	2.3	181.92	1622	1622;1622;1623;1623	1	17	0	5.1043	By matching	By matching	By MS/MS	By matching	By matching	By matching
AT1G30470.3;AT1G30470.2;AT1G30470.1	AT1G30470.3;AT1G30470.2;AT1G30470.1	3;3;3	3;3;3	3;3;3	SIT4 phosphatase-associated family protein ; SIT4 phosphatase-associated family protein ; SIT4 phosphatase-associated family protein	3	3	3	3	3	2	2	2	2	2	1	1	3	2	2	2	2	2	1	1	3	2	2	2	2	2	1	1	5.1	5.1	5.1	84.28	764	764;805;811	1	15	0	10.847	By MS/MS	By MS/MS	By MS/MS	By matching	By MS/MS	By MS/MS
AT1G30530.1	AT1G30530.1	10	10	8	UDP-glucosyl transferase 78D1	1	10	10	8	10	10	8	8	10	10	9	10	10	10	8	8	10	10	9	10	8	8	6	6	8	8	7	8	39.7	39.7	34.4	50.094	453	453	1	84	0	42.581	By MS/MS	By MS/MS	By MS/MS	By MS/MS	By MS/MS	By MS/MS
AT1G30580.1	AT1G30580.1	17	17	17	GTP binding	1	17	17	17	16	16	17	13	16	16	15	15	16	16	17	13	16	16	15	15	16	16	17	13	16	16	15	15	57.4	57.4	57.4	44.471	394	394	1	155	0	139.23	By MS/MS	By MS/MS	By MS/MS	By MS/MS	By MS/MS	By MS/MS
AT1G30630.1;AT2G34840.2;AT2G34840.1	AT1G30630.1	8;2;2	8;2;2	8;2;2	Coatomer epsilon subunit	3	8	8	8	8	7	8	6	6	6	8	6	8	7	8	6	6	6	8	6	8	7	8	6	6	6	8	6	47.6	47.6	47.6	32.602	292	292;214;293	1	56	0	70.695	By MS/MS	By MS/MS	By MS/MS	By MS/MS	By MS/MS	By MS/MS
AT1G30690.2;AT1G30690.1	AT1G30690.2;AT1G30690.1	10;10	10;10	10;10	Sec14p-like phosphatidylinositol transfer family protein ; Sec14p-like phosphatidylinositol transfer family protein	2	10	10	10	9	10	9	6	10	10	10	8	9	10	9	6	10	10	10	8	9	10	9	6	10	10	10	8	20.7	20.7	20.7	61.189	540	540;540	1	72	0	34.748	By MS/MS	By MS/MS	By MS/MS	By matching	By MS/MS	By MS/MS
AT1G31070.2	AT1G31070.2	1	1	1	N-acetylglucosamine-1-phosphate uridylyltransferase 1	1	1	1	1	1	0	0	0	1	1	0	0	1	0	0	0	1	1	0	0	1	0	0	0	1	1	0	0	5.9	5.9	5.9	55.991	505	505	1	3	0.00038329	3.7804	By matching				By matching	By MS/MS
AT1G31160.1	AT1G31160.1	4	4	4	HISTIDINE TRIAD NUCLEOTIDE-BINDING 2	1	4	4	4	4	4	4	2	4	4	4	4	4	4	4	2	4	4	4	4	4	4	4	2	4	4	4	4	27.8	27.8	27.8	20.4	187	187	1	30	0	15.727	By MS/MS	By MS/MS	By matching	By matching	By MS/MS	By MS/MS
AT1G31180.1	AT1G31180.1	9	6	6	isopropylmalate dehydrogenase 3	1	9	6	6	7	8	7	7	8	7	5	7	4	5	4	5	5	4	3	4	4	5	4	5	5	4	3	4	32.2	23.5	23.5	43.847	404	404	1	39	0	42.891	By MS/MS	By MS/MS	By MS/MS	By MS/MS	By MS/MS	By MS/MS
AT1G31190.1	AT1G31190.1	6	6	6	myo-inositol monophosphatase like 1	1	6	6	6	4	4	4	4	5	4	3	4	4	4	4	4	5	4	3	4	4	4	4	4	5	4	3	4	21.3	21.3	21.3	40.445	371	371	1	36	0	26.981	By MS/MS	By MS/MS	By MS/MS	By MS/MS	By MS/MS	By MS/MS
AT1G31230.1	AT1G31230.1	8	6	6	aspartate kinase-homoserine dehydrogenase i	1	8	6	6	6	6	5	4	6	5	4	6	4	4	3	3	5	4	4	5	4	4	3	3	5	4	4	5	12.3	9.3	9.3	99.403	911	911	1	32	0	23.07	By MS/MS	By MS/MS	By MS/MS	By MS/MS	By MS/MS	By MS/MS
AT1G31330.1	AT1G31330.1	8	8	8	photosystem I subunit F	1	8	8	8	8	8	8	7	8	8	8	8	8	8	8	7	8	8	8	8	8	8	8	7	8	8	8	8	42.1	42.1	42.1	24.173	221	221	1	78	0	45.505	By MS/MS	By MS/MS	By MS/MS	By MS/MS	By MS/MS	By MS/MS
AT2G35635.1;AT1G31340.1;AT3G52590.1;AT2G36170.1;AT4G05050.4;AT4G05050.3;AT4G05050.2;AT4G05050.1;AT4G02890.2;AT4G02890.1;AT1G55060.1;AT4G05320.5;AT4G02890.4;AT4G02890.3;AT5G03240.3;AT5G03240.2;AT5G03240.1;AT5G37640.1;AT4G05320.6;AT4G05320.3;AT4G05320.1;AT5G20620.1;AT4G05320.4;AT4G05320.2;AT3G09790.1	AT2G35635.1;AT1G31340.1;AT3G52590.1;AT2G36170.1;AT4G05050.4;AT4G05050.3;AT4G05050.2;AT4G05050.1;AT4G02890.2;AT4G02890.1;AT1G55060.1;AT4G05320.5;AT4G02890.4;AT4G02890.3;AT5G03240.3;AT5G03240.2;AT5G03240.1;AT5G37640.1;AT4G05320.6;AT4G05320.3;AT4G05320.1;AT5G20620.1;AT4G05320.4;AT4G05320.2;AT3G09790.1	5;5;4;4;4;4;4;4;4;4;4;4;4;4;4;4;4;4;4;4;4;4;4;4;3	1;1;0;0;0;0;0;0;0;0;0;0;0;0;0;0;0;0;0;0;0;0;0;0;0	1;1;0;0;0;0;0;0;0;0;0;0;0;0;0;0;0;0;0;0;0;0;0;0;0	ubiquitin 7 ; related to ubiquitin 1 ; ubiquitin extension protein 1 ; Ubiquitin supergroup;Ribosomal protein L40e ; ubiquitin 11 ; ubiquitin 11 ; ubiquitin 11 ; ubiquitin 11 ; Ubiquitin family protein ; Ubiquitin family protein ; ubiquitin 12 ; polyubiqu	25	5	1	1	5	5	5	5	5	4	5	5	1	1	1	1	1	0	1	1	1	1	1	1	1	0	1	1	37	9.1	9.1	17.15	154	154;156;128;128;153;229;229;229;229;229;230;305;305;305;306;306;306;322;381;381;381;382;457;457;631	1	7	0	15.139	By matching	By matching	By MS/MS	By MS/MS	By matching	By matching
AT1G31690.1;AT1G31710.1;AT1G31670.1	AT1G31690.1	5;1;1	5;1;1	5;1;1	Copper amine oxidase family protein	3	5	5	5	3	3	2	2	5	4	4	4	3	3	2	2	5	4	4	4	3	3	2	2	5	4	4	4	9.2	9.2	9.2	76.673	677	677;681;741	1	27	0	16.453	By MS/MS	By MS/MS	By MS/MS	By matching	By MS/MS	By MS/MS
AT1G31730.1	AT1G31730.1	3	3	3	Adaptin family protein	1	3	3	3	1	2	1	1	3	2	2	1	1	2	1	1	3	2	2	1	1	2	1	1	3	2	2	1	5.4	5.4	5.4	103.73	938	938	1	13	0	12.274	By MS/MS	By MS/MS	By MS/MS	By MS/MS	By MS/MS	By MS/MS
AT1G31780.1	AT1G31780.1	1	1	1	CONTAINS InterPro DOMAIN/s: Conserved oligomeric complex COG6 (InterPro:IPR010490); Has 384 Blast hits to 379 proteins in 190 species: Archae - 0; Bacteria - 4; Metazoa - 151; Fungi - 156; Plants - 42; Viruses - 0; Other Eukaryotes - 31 (source: NCBI BLin	1	1	1	1	1	1	1	0	1	1	1	1	1	1	1	0	1	1	1	1	1	1	1	0	1	1	1	1	2.4	2.4	2.4	75.792	680	680	1	7	0	4.9917	By matching	By matching	By matching		By matching	By matching
AT1G31800.1	AT1G31800.1	6	6	6	cytochrome P450, family 97, subfamily A, polypeptide 3	1	6	6	6	6	6	5	1	5	5	6	5	6	6	5	1	5	5	6	5	6	6	5	1	5	5	6	5	11.8	11.8	11.8	66.845	595	595	1	39	0	18.747	By MS/MS	By MS/MS	By MS/MS	By MS/MS	By MS/MS	By MS/MS
AT1G31812.1	AT1G31812.1	4	4	4	acyl-CoA-binding protein 6	1	4	4	4	4	4	4	4	4	4	4	4	4	4	4	4	4	4	4	4	4	4	4	4	4	4	4	4	55.4	55.4	55.4	10.386	92	92	1	40	0	37.468	By MS/MS	By MS/MS	By MS/MS	By MS/MS	By MS/MS	By MS/MS
AT1G31850.3;AT1G31850.2;AT1G31850.1;AT4G19120.2;AT4G19120.1	AT1G31850.3;AT1G31850.2;AT1G31850.1;AT4G19120.2;AT4G19120.1	2;2;2;1;1	2;2;2;1;1	2;2;2;1;1	S-adenosyl-L-methionine-dependent methyltransferases superfamily protein ; S-adenosyl-L-methionine-dependent methyltransferases superfamily protein ; S-adenosyl-L-methionine-dependent methyltransferases superfamily protein ; S-adenosyl-L-methionine-depend	5	2	2	2	2	1	1	1	1	1	1	1	2	1	1	1	1	1	1	1	2	1	1	1	1	1	1	1	4.3	4.3	4.3	68.796	603	603;603;603;600;600	1	9	0.00037908	3.6291	By MS/MS	By matching	By MS/MS	By matching	By matching	By matching
AT1G31860.1	AT1G31860.1	7	7	7	histidine biosynthesis bifunctional protein (HISIE)	1	7	7	7	5	3	2	3	3	3	3	3	5	3	2	3	3	3	3	3	5	3	2	3	3	3	3	3	29.5	29.5	29.5	31.667	281	281	1	25	0	27.476	By MS/MS	By MS/MS	By MS/MS	By MS/MS	By MS/MS	By MS/MS
AT1G31910.2;AT1G31910.1	AT1G31910.2;AT1G31910.1	2;2	2;2	2;2	GHMP kinase family protein ; GHMP kinase family protein	2	2	2	2	2	2	1	0	2	0	1	1	2	2	1	0	2	0	1	1	2	2	1	0	2	0	1	1	10.7	10.7	10.7	49.24	450	450;505	1	9	0	14.942	By MS/MS	By MS/MS	By MS/MS		By MS/MS
AT1G32050.1	AT1G32050.1	2	2	2	SCAMP family protein	1	2	2	2	2	1	2	1	1	1	1	1	2	1	2	1	1	1	1	1	2	1	2	1	1	1	1	1	4.2	4.2	4.2	30.06	264	264	1	10	0.0035474	2.7002	By MS/MS	By matching	By MS/MS	By matching	By matching	By matching
AT1G32060.1	AT1G32060.1	16	16	16	phosphoribulokinase	1	16	16	16	16	16	16	16	16	15	16	16	16	16	16	16	16	15	16	16	16	16	16	16	16	15	16	16	55.7	55.7	55.7	44.463	395	395	1	238	0	323.31	By MS/MS	By MS/MS	By MS/MS	By MS/MS	By MS/MS	By MS/MS
AT1G32070.3;AT1G32070.1;AT1G32070.2	AT1G32070.3;AT1G32070.1;AT1G32070.2	1;1;1	1;1;1	1;1;1	nuclear shuttle interacting ; nuclear shuttle interacting ; nuclear shuttle interacting	3	1	1	1	1	1	1	1	1	0	1	1	1	1	1	1	1	0	1	1	1	1	1	1	1	0	1	1	10.5	10.5	10.5	28.52	257	257;257;258	1	7	0	12.544	By MS/MS	By MS/MS	By matching	By matching	By matching
AT1G32080.1	AT1G32080.1	3	3	3	membrane protein, putative	1	3	3	3	3	3	3	2	3	3	3	3	3	3	3	2	3	3	3	3	3	3	3	2	3	3	3	3	12.1	12.1	12.1	54.016	512	512	1	36	0	27.221	By MS/MS	By MS/MS	By MS/MS	By matching	By MS/MS	By MS/MS
AT1G32160.1	AT1G32160.1	2	2	2	Protein of unknown function (DUF760)	1	2	2	2	1	1	2	1	1	1	1	1	1	1	2	1	1	1	1	1	1	1	2	1	1	1	1	1	5.9	5.9	5.9	45.867	406	406	1	10	0	7.5646	By MS/MS	By MS/MS	By MS/MS	By MS/MS	By MS/MS	By MS/MS
AT1G32200.2;AT1G32200.1	AT1G32200.2;AT1G32200.1	14;14	14;14	14;14	phospholipid/glycerol acyltransferase family protein ; phospholipid/glycerol acyltransferase family protein	2	14	14	14	12	12	10	8	11	12	10	13	12	12	10	8	11	12	10	13	12	12	10	8	11	12	10	13	51.2	51.2	51.2	50.421	459	459;459	1	97	0	145.32	By MS/MS	By MS/MS	By MS/MS	By MS/MS	By MS/MS	By MS/MS
AT1G32210.1	AT1G32210.1	1	1	1	Defender against death (DAD family) protein	1	1	1	1	1	1	1	0	1	1	1	1	1	1	1	0	1	1	1	1	1	1	1	0	1	1	1	1	9.6	9.6	9.6	12.695	115	115	1	7	0.0018242	3.0868	By MS/MS	By matching	By matching		By matching	By MS/MS
AT1G32220.1	AT1G32220.1	4	4	4	NAD(P)-binding Rossmann-fold superfamily protein	1	4	4	4	4	4	4	4	3	4	4	3	4	4	4	4	3	4	4	3	4	4	4	4	3	4	4	3	23.6	23.6	23.6	31.978	296	296	1	30	0	21.115	By MS/MS	By MS/MS	By MS/MS	By matching	By MS/MS	By MS/MS
AT2G35390.1;AT1G32380.1;AT2G35390.2;AT2G35390.3	AT2G35390.1;AT1G32380.1;AT2G35390.2;AT2G35390.3	5;5;5;4	5;5;5;4	4;4;4;3	Phosphoribosyltransferase family protein ; phosphoribosyl pyrophosphate (PRPP) synthase 2 ; Phosphoribosyltransferase family protein ; Phosphoribosyltransferase family protein	4	5	5	4	4	4	4	1	4	3	3	3	4	4	4	1	4	3	3	3	3	3	3	1	3	2	2	2	26.1	26.1	23	38.272	352	352;400;403;344	1	26	0	27.411	By matching	By MS/MS	By MS/MS	By matching	By MS/MS	By MS/MS
AT1G32470.1	AT1G32470.1	6	6	3	Single hybrid motif superfamily protein	1	6	6	3	6	6	6	5	6	6	6	6	6	6	6	5	6	6	6	6	3	3	3	2	3	3	3	3	53.6	53.6	30.7	17.897	166	166	1	80	0	95.548	By MS/MS	By MS/MS	By MS/MS	By MS/MS	By MS/MS	By MS/MS
AT1G32500.1	AT1G32500.1	2	2	2	non-intrinsic ABC protein 6	1	2	2	2	2	1	2	2	2	1	2	1	2	1	2	2	2	1	2	1	2	1	2	2	2	1	2	1	4.8	4.8	4.8	52.824	475	475	1	21	0	9.1199	By MS/MS	By MS/MS	By MS/MS	By MS/MS	By MS/MS	By MS/MS
AT1G32550.1;AT1G32550.2	AT1G32550.1;AT1G32550.2	2;1	2;1	2;1	2Fe-2S ferredoxin-like superfamily protein ; 2Fe-2S ferredoxin-like superfamily protein	2	2	2	2	2	1	0	1	1	2	1	1	2	1	0	1	1	2	1	1	2	1	0	1	1	2	1	1	22.7	22.7	22.7	20.377	181	181;194	1	9	0	40.303	By MS/MS	By matching		By matching	By matching	By MS/MS
AT1G32900.1	AT1G32900.1	7	7	7	UDP-Glycosyltransferase superfamily protein	1	7	7	7	6	7	7	4	7	6	6	5	6	7	7	4	7	6	6	5	6	7	7	4	7	6	6	5	20.2	20.2	20.2	66.879	610	610	1	56	0	30.406	By MS/MS	By MS/MS	By MS/MS	By MS/MS	By MS/MS	By MS/MS
AT1G32990.1	AT1G32990.1	7	7	7	plastid ribosomal protein l11	1	7	7	7	6	7	7	6	7	7	7	7	6	7	7	6	7	7	7	7	6	7	7	6	7	7	7	7	41	41	41	23.148	222	222	1	69	0	86.198	By MS/MS	By MS/MS	By MS/MS	By MS/MS	By MS/MS	By MS/MS
AT1G33040.1	AT1G33040.1	4	4	4	nascent polypeptide-associated complex subunit alpha-like protein 5	1	4	4	4	3	4	3	3	3	4	4	4	3	4	3	3	3	4	4	4	3	4	3	3	3	4	4	4	24.4	24.4	24.4	22.78	209	209	1	28	0	43.825	By MS/MS	By MS/MS	By MS/MS	By matching	By matching	By MS/MS
AT1G33140.1;AT1G33120.1	AT1G33140.1;AT1G33120.1	11;11	11;11	7;7	Ribosomal protein L6 family ; Ribosomal protein L6 family	2	11	11	7	11	11	11	11	11	9	11	11	11	11	11	11	11	9	11	11	7	7	7	7	7	6	7	7	62.4	62.4	43.8	22.017	194	194;194	1	114	0	107.26	By MS/MS	By MS/MS	By MS/MS	By MS/MS	By MS/MS	By MS/MS
AT1G33590.1;AT1G33612.1	AT1G33590.1	19;1	19;1	18;1	Leucine-rich repeat (LRR) family protein	2	19	19	18	18	18	16	17	16	17	19	19	18	18	16	17	16	17	19	19	17	17	15	17	15	16	18	18	58.5	58.5	54.1	51.741	477	477;455	1	173	0	278.64	By MS/MS	By MS/MS	By MS/MS	By MS/MS	By MS/MS	By MS/MS
AT1G33600.1	AT1G33600.1	2	1	1	Leucine-rich repeat (LRR) family protein	1	2	1	1	2	1	1	0	2	2	2	2	1	0	0	0	1	1	1	1	1	0	0	0	1	1	1	1	6.5	2.1	2.1	52.47	478	478	1	5	0.00954	2.2271	By MS/MS	By matching	By matching		By matching	By matching
AT1G33610.1	AT1G33610.1	1	1	1	Leucine-rich repeat (LRR) family protein	1	1	1	1	1	1	0	0	0	0	0	0	1	1	0	0	0	0	0	0	1	1	0	0	0	0	0	0	5	5	5	52.666	478	478	1	2	0.0018202	3.0573	By matching	By MS/MS
AT1G33680.1	AT1G33680.1	3	3	3	KH domain-containing protein	1	3	3	3	2	3	2	2	3	2	2	1	2	3	2	2	3	2	2	1	2	3	2	2	3	2	2	1	6.4	6.4	6.4	80.438	763	763	1	17	0	6.778	By MS/MS	By MS/MS	By matching	By matching	By MS/MS	By matching
AT1G33810.1	AT1G33810.1	3	3	3	unknown protein; FUNCTIONS IN: molecular_function unknown; INVOLVED IN: biological_process unknown; LOCATED IN: chloroplast thylakoid membrane, chloroplast, chloroplast envelope; EXPRESSED IN: 22 plant structures; EXPRESSED DURING: 13 growth stages; Has 3	1	3	3	3	3	3	3	2	3	3	3	2	3	3	3	2	3	3	3	2	3	3	3	2	3	3	3	2	28.3	28.3	28.3	15.698	138	138	1	22	0	16.538	By MS/MS	By MS/MS	By MS/MS	By MS/MS	By MS/MS	By MS/MS
AT1G33811.1	AT1G33811.1	5	5	5	GDSL-like Lipase/Acylhydrolase superfamily protein	1	5	5	5	5	5	5	4	4	5	5	5	5	5	5	4	4	5	5	5	5	5	5	4	4	5	5	5	19.2	19.2	19.2	41.697	370	370	1	45	0	24.833	By MS/MS	By MS/MS	By MS/MS	By MS/MS	By MS/MS	By MS/MS
AT1G34000.1	AT1G34000.1	2	2	2	one-helix protein 2	1	2	2	2	2	2	2	2	2	2	2	2	2	2	2	2	2	2	2	2	2	2	2	2	2	2	2	2	16.3	16.3	16.3	18.665	172	172	1	16	0	5.7415	By MS/MS	By MS/MS	By MS/MS	By MS/MS	By MS/MS	By MS/MS
AT1G34130.1	AT1G34130.1	1	1	1	staurosporin and temperature sensitive 3-like b	1	1	1	1	0	0	1	1	0	0	0	0	0	0	1	1	0	0	0	0	0	0	1	1	0	0	0	0	1.5	1.5	1.5	82.979	735	735	1	2	0.0035348	2.6625			By MS/MS	By MS/MS
AT1G34430.1	AT1G34430.1	11	8	8	2-oxoacid dehydrogenases acyltransferase family protein	1	11	8	8	9	11	9	7	10	9	8	9	8	8	7	6	8	7	7	7	8	8	7	6	8	7	7	7	29	23.2	23.2	48.306	465	465	1	78	0	44.281	By MS/MS	By MS/MS	By MS/MS	By MS/MS	By MS/MS	By MS/MS
AT1G35160.1;AT1G35160.2	AT1G35160.1;AT1G35160.2	14;14	5;5	5;5	GF14 protein phi chain ; GF14 protein phi chain	2	14	5	5	13	13	14	13	13	12	13	12	5	5	5	5	5	4	5	4	5	5	5	5	5	4	5	4	47.2	20.2	20.2	30.194	267	267;295	1	46	0	16.792	By MS/MS	By MS/MS	By MS/MS	By MS/MS	By MS/MS	By MS/MS
AT1G35420.1;AT1G35420.2	AT1G35420.1;AT1G35420.2	2;2	2;2	2;2	alpha/beta-Hydrolases superfamily protein ; alpha/beta-Hydrolases superfamily protein	2	2	2	2	1	1	2	1	1	1	2	2	1	1	2	1	1	1	2	2	1	1	2	1	1	1	2	2	8.7	8.7	8.7	34.167	310	310;315	1	11	0.00040404	4.5621	By matching	By matching	By MS/MS	By MS/MS	By matching	By matching
AT1G35580.3;AT1G35580.2;AT1G35580.1;AT4G09510.2;AT4G09510.1;AT1G72000.1;AT1G22650.1;AT4G34860.2;AT4G34860.1	AT1G35580.3;AT1G35580.2;AT1G35580.1;AT4G09510.2;AT4G09510.1	3;3;3;2;2;1;1;1;1	3;3;3;2;2;1;1;1;1	3;3;3;2;2;1;1;1;1	cytosolic invertase 1 ; cytosolic invertase 1 ; cytosolic invertase 1 ; cytosolic invertase 2 ; cytosolic invertase 2	9	3	3	3	1	1	2	1	2	1	1	1	1	1	2	1	2	1	1	1	1	1	2	1	2	1	1	1	8.3	8.3	8.3	52.215	460	460;551;551;461;558;499;534;571;571	1	14	0	8.1534	By MS/MS	By MS/MS	By MS/MS	By MS/MS	By MS/MS	By MS/MS
AT1G35680.1	AT1G35680.1	7	7	7	Ribosomal protein L21	1	7	7	7	6	7	6	6	5	5	6	5	6	7	6	6	5	5	6	5	6	7	6	6	5	5	6	5	45.5	45.5	45.5	24.038	220	220	1	52	0	71.72	By MS/MS	By MS/MS	By MS/MS	By MS/MS	By MS/MS	By MS/MS
AT1G35720.1	AT1G35720.1	18	18	18	annexin 1	1	18	18	18	17	17	17	14	18	18	17	18	17	17	17	14	18	18	17	18	17	17	17	14	18	18	17	18	62.1	62.1	62.1	36.203	317	317	1	146	0	100.31	By MS/MS	By MS/MS	By MS/MS	By MS/MS	By MS/MS	By MS/MS
AT1G36160.2;AT1G36160.1;AT1G36180.1;AT1G36180.2	AT1G36160.2;AT1G36160.1	16;16;2;1	16;16;2;1	16;16;2;1	acetyl-CoA carboxylase 1 ; acetyl-CoA carboxylase 1	4	16	16	16	15	14	16	10	10	12	12	13	15	14	16	10	10	12	12	13	15	14	16	10	10	12	12	13	14.1	14.1	14.1	251.38	2254	2254;2254;2355;427	1	110	0	110.04	By MS/MS	By MS/MS	By MS/MS	By MS/MS	By MS/MS	By MS/MS
AT1G36280.1;AT1G36280.2	AT1G36280.1;AT1G36280.2	4;3	2;2	2;2	L-Aspartase-like family protein ; L-Aspartase-like family protein	2	4	2	2	4	4	4	3	2	1	3	3	2	2	2	1	1	0	2	2	2	2	2	1	1	0	2	2	12.9	7.8	7.8	58.815	527	527;519	1	12	0	8.2195	By MS/MS	By MS/MS	By matching	By matching	By MS/MS	By matching
AT1G36390.2;AT1G36390.1	AT1G36390.2;AT1G36390.1	7;7	7;7	7;7	Co-chaperone GrpE family protein ; Co-chaperone GrpE family protein	2	7	7	7	6	4	7	4	5	6	6	6	6	4	7	4	5	6	6	6	6	4	7	4	5	6	6	6	23.3	23.3	23.3	31.223	279	279;279	1	55	0	19.926	By MS/MS	By MS/MS	By MS/MS	By MS/MS	By MS/MS	By MS/MS
AT1G36730.1;AT1G77840.1	AT1G36730.1	5;2	5;2	5;2	Translation initiation factor IF2/IF5	2	5	5	5	4	5	4	1	4	5	5	5	4	5	4	1	4	5	5	5	4	5	4	1	4	5	5	5	13.9	13.9	13.9	48.622	439	439;437	1	33	0	12.813	By MS/MS	By MS/MS	By MS/MS	By MS/MS	By MS/MS	By MS/MS
AT1G37130.1;AT1G77760.1	AT1G37130.1	13;1	13;1	13;1	nitrate reductase 2	2	13	13	13	11	11	10	10	12	11	10	11	11	11	10	10	12	11	10	11	11	11	10	10	12	11	10	11	17.6	17.6	17.6	102.84	917	917;917	1	90	0	43.505	By MS/MS	By MS/MS	By MS/MS	By MS/MS	By MS/MS	By MS/MS
AT1G41830.1	AT1G41830.1	8	8	5	SKU5-similar 6	1	8	8	5	6	7	8	6	7	7	7	6	6	7	8	6	7	7	7	6	3	4	5	3	4	4	4	3	19.2	19.2	12	60.577	542	542	1	62	0	47.005	By MS/MS	By MS/MS	By MS/MS	By MS/MS	By MS/MS	By MS/MS
AT1G41880.1;AT3G55750.1;AT1G74270.1;AT1G07070.1	AT1G41880.1;AT3G55750.1;AT1G74270.1;AT1G07070.1	4;3;3;3	4;3;3;3	4;3;3;3	Ribosomal protein L35Ae family protein ; Ribosomal protein L35Ae family protein ; Ribosomal protein L35Ae family protein ; Ribosomal protein L35Ae family protein	4	4	4	4	4	4	4	4	4	4	4	4	4	4	4	4	4	4	4	4	4	4	4	4	4	4	4	4	47.7	47.7	47.7	12.799	111	111;111;112;112	1	52	0	41.471	By MS/MS	By MS/MS	By MS/MS	By MS/MS	By MS/MS	By MS/MS
AT1G42480.3;AT1G42480.1	AT1G42480.3;AT1G42480.1	1;1	1;1	1;1	unknown protein; FUNCTIONS IN: molecular_function unknown; INVOLVED IN: biological_process unknown; LOCATED IN: endomembrane system; EXPRESSED IN: 24 plant structures; EXPRESSED DURING: 13 growth stages; CONTAINS InterPro DOMAIN/s: Protein of unknown func	2	1	1	1	1	1	0	0	1	1	0	0	1	1	0	0	1	1	0	0	1	1	0	0	1	1	0	0	7.7	7.7	7.7	20.218	182	182;182	1	4	0.0098707	2.211	By matching	By matching			By MS/MS	By matching
AT1G42550.1	AT1G42550.1	5	5	5	plastid movement impaired1	1	5	5	5	3	3	2	1	2	2	2	1	3	3	2	1	2	2	2	1	3	3	2	1	2	2	2	1	8.2	8.2	8.2	93.874	843	843	1	16	0	19.903	By MS/MS	By MS/MS	By matching	By matching	By MS/MS	By MS/MS
AT1G42960.1	AT1G42960.1	1	1	1	expressed protein localized to the inner membrane of the chloroplast.	1	1	1	1	1	1	1	1	1	1	1	1	1	1	1	1	1	1	1	1	1	1	1	1	1	1	1	1	9.5	9.5	9.5	17.829	168	168	1	8	0	5.912	By MS/MS	By MS/MS	By MS/MS	By MS/MS	By MS/MS	By MS/MS
AT1G42970.1	AT1G42970.1	19	19	15	glyceraldehyde-3-phosphate dehydrogenase B subunit	1	19	19	15	19	19	19	19	19	19	19	19	19	19	19	19	19	19	19	19	15	15	15	15	15	15	15	15	55	55	45.2	47.659	447	447	1	300	0	235.34	By MS/MS	By MS/MS	By MS/MS	By MS/MS	By MS/MS	By MS/MS
AT1G43170.9;AT1G43170.8;AT1G43170.7;AT1G43170.6;AT1G43170.5;AT1G43170.3;AT1G43170.2;AT1G43170.1;AT1G43170.4;AT1G61580.1	AT1G43170.9;AT1G43170.8;AT1G43170.7;AT1G43170.6;AT1G43170.5;AT1G43170.3;AT1G43170.2;AT1G43170.1;AT1G43170.4	23;23;23;23;23;23;23;23;19;7	23;23;23;23;23;23;23;23;19;7	23;23;23;23;23;23;23;23;19;7	ribosomal protein 1 ; ribosomal protein 1 ; ribosomal protein 1 ; ribosomal protein 1 ; ribosomal protein 1 ; ribosomal protein 1 ; ribosomal protein 1 ; ribosomal protein 1 ; ribosomal protein 1	10	23	23	23	22	22	22	22	22	20	21	20	22	22	22	22	22	20	21	20	22	22	22	22	22	20	21	20	54.8	54.8	54.8	44.559	389	389;389;389;389;389;389;389;389;306;390	1	272	0	164.54	By MS/MS	By MS/MS	By MS/MS	By MS/MS	By MS/MS	By MS/MS
AT1G43190.3;AT1G43190.2;AT1G43190.1	AT1G43190.3;AT1G43190.2;AT1G43190.1	3;3;3	3;3;3	3;3;3	polypyrimidine tract-binding protein 3 ; polypyrimidine tract-binding protein 3 ; polypyrimidine tract-binding protein 3	3	3	3	3	3	3	3	2	3	3	3	2	3	3	3	2	3	3	3	2	3	3	3	2	3	3	3	2	13	13	13	48.02	430	430;432;432	1	22	0	9.8946	By MS/MS	By MS/MS	By MS/MS	By MS/MS	By MS/MS	By MS/MS
AT1G43560.1	AT1G43560.1	3	3	3	thioredoxin Y2	1	3	3	3	3	2	3	2	2	3	2	3	3	2	3	2	2	3	2	3	3	2	3	2	2	3	2	3	22.8	22.8	22.8	18.592	167	167	1	20	0	10.224	By MS/MS	By MS/MS	By MS/MS	By MS/MS	By MS/MS	By MS/MS
AT1G43620.3;AT1G43620.2;AT1G43620.1	AT1G43620.3;AT1G43620.2;AT1G43620.1	1;1;1	1;1;1	1;1;1	UDP-Glycosyltransferase superfamily protein ; UDP-Glycosyltransferase superfamily protein ; UDP-Glycosyltransferase superfamily protein	3	1	1	1	0	0	0	0	1	0	0	0	0	0	0	0	1	0	0	0	0	0	0	0	1	0	0	0	1.8	1.8	1.8	68.344	615	615;615;615	1	1	1	-2					By MS/MS
AT1G43670.1	AT1G43670.1	13	13	13	Inositol monophosphatase family protein	1	13	13	13	13	13	13	12	13	13	13	13	13	13	13	12	13	13	13	13	13	13	13	12	13	13	13	13	51.3	51.3	51.3	37.287	341	341	1	119	0	197.96	By MS/MS	By MS/MS	By MS/MS	By MS/MS	By MS/MS	By MS/MS
AT1G43690.1	AT1G43690.1	2	2	2	ubiquitin interaction motif-containing protein	1	2	2	2	2	2	2	2	1	1	2	2	2	2	2	2	1	1	2	2	2	2	2	2	1	1	2	2	3.2	3.2	3.2	65.463	599	599	1	14	0	5.8489	By matching	By MS/MS	By MS/MS	By matching	By matching	By matching
AT1G43890.3;AT1G43890.2;AT1G43890.1;AT5G03530.1	AT1G43890.3;AT1G43890.2;AT1G43890.1	3;3;3;1	3;3;3;1	3;3;3;1	RAB GTPASE HOMOLOG B18 ; RAB GTPASE HOMOLOG B18 ; RAB GTPASE HOMOLOG B18	4	3	3	3	2	3	3	2	2	3	3	2	2	3	3	2	2	3	3	2	2	3	3	2	2	3	3	2	14.2	14.2	14.2	23.53	212	212;212;212;210	1	24	0	5.1436	By MS/MS	By MS/MS	By MS/MS	By matching	By MS/MS	By MS/MS
AT1G44170.3;AT1G44170.2;AT1G44170.1	AT1G44170.3;AT1G44170.2;AT1G44170.1	1;1;1	1;1;1	1;1;1	aldehyde dehydrogenase 3H1 ; aldehyde dehydrogenase 3H1 ; aldehyde dehydrogenase 3H1	3	1	1	1	1	1	1	0	1	1	1	1	1	1	1	0	1	1	1	1	1	1	1	0	1	1	1	1	2.9	2.9	2.9	46.214	421	421;484;484	1	7	0.0035562	2.7321	By matching	By matching	By matching		By MS/MS	By matching
AT1G44446.3;AT1G44446.2;AT1G44446.1	AT1G44446.3;AT1G44446.2;AT1G44446.1	2;2;2	2;2;2	2;2;2	Pheophorbide a oxygenase family protein with Rieske [2Fe-2S] domain ; Pheophorbide a oxygenase family protein with Rieske [2Fe-2S] domain ; Pheophorbide a oxygenase family protein with Rieske [2Fe-2S] domain	3	2	2	2	2	2	2	1	2	2	2	2	2	2	2	1	2	2	2	2	2	2	2	1	2	2	2	2	4.8	4.8	4.8	48.396	433	433;511;536	1	15	0.00074878	3.4543	By matching	By MS/MS	By matching	By matching	By MS/MS	By MS/MS
AT1G44575.1;AT1G44575.2	AT1G44575.1;AT1G44575.2	8;5	8;5	8;5	Chlorophyll A-B binding family protein ; Chlorophyll A-B binding family protein	2	8	8	8	8	8	7	8	8	8	8	8	8	8	7	8	8	8	8	8	8	8	7	8	8	8	8	8	37.7	37.7	37.7	28.007	265	265;205	1	105	0	47.676	By MS/MS	By MS/MS	By MS/MS	By MS/MS	By MS/MS	By MS/MS
AT1G44790.1	AT1G44790.1	1	1	1	ChaC-like family protein	1	1	1	1	1	1	0	0	1	1	0	1	1	1	0	0	1	1	0	1	1	1	0	0	1	1	0	1	8	8	8	22.229	199	199	1	9	0	5.565	By MS/MS	By MS/MS			By MS/MS	By MS/MS
AT1G44835.1;AT1G44835.2	AT1G44835.1;AT1G44835.2	4;4	4;4	4;4	YbaK/aminoacyl-tRNA synthetase-associated domain ; YbaK/aminoacyl-tRNA synthetase-associated domain	2	4	4	4	2	4	3	3	3	4	4	4	2	4	3	3	3	4	4	4	2	4	3	3	3	4	4	4	17.3	17.3	17.3	33.71	307	307;308	1	28	0	10.78	By matching	By MS/MS	By MS/MS	By MS/MS	By MS/MS	By MS/MS
AT1G44920.1	AT1G44920.1	2	2	2	unknown protein; FUNCTIONS IN: molecular_function unknown; INVOLVED IN: biological_process unknown; LOCATED IN: chloroplast; EXPRESSED IN: 22 plant structures; EXPRESSED DURING: 13 growth stages; CONTAINS InterPro DOMAIN/s: Protein of unknown function DUF	1	2	2	2	2	2	1	1	2	2	1	1	2	2	1	1	2	2	1	1	2	2	1	1	2	2	1	1	10.9	10.9	10.9	27.715	258	258	1	16	0.00038402	3.8004	By matching	By matching	By matching	By matching	By MS/MS	By MS/MS
AT1G45000.2;AT1G45000.1;AT5G43010.1	AT1G45000.2;AT1G45000.1;AT5G43010.1	9;9;8	8;8;7	8;8;7	AAA-type ATPase family protein ; AAA-type ATPase family protein ; regulatory particle triple-A ATPase 4A	3	9	8	8	9	8	9	7	9	8	9	8	8	7	8	6	8	7	8	7	8	7	8	6	8	7	8	7	40.9	37.3	37.3	37.572	335	335;399;399	1	66	0	110.99	By MS/MS	By MS/MS	By MS/MS	By MS/MS	By MS/MS	By MS/MS
AT1G45201.2;AT1G45201.1	AT1G45201.2;AT1G45201.1	7;7	7;7	7;7	triacylglycerol lipase-like 1 ; triacylglycerol lipase-like 1	2	7	7	7	6	7	6	4	6	7	6	4	6	7	6	4	6	7	6	4	6	7	6	4	6	7	6	4	23.8	23.8	23.8	44.118	387	387;479	1	47	0	29.272	By MS/MS	By MS/MS	By MS/MS	By matching	By MS/MS	By MS/MS
AT1G45230.2;AT1G45230.1	AT1G45230.2;AT1G45230.1	2;2	2;2	2;2	Protein of unknown function (DUF3223) ; Protein of unknown function (DUF3223)	2	2	2	2	1	1	1	1	2	2	2	1	1	1	1	1	2	2	2	1	1	1	1	1	2	2	2	1	11.9	11.9	11.9	25.577	219	219;219	1	11	0.00038037	3.675	By matching	By matching	By matching	By MS/MS	By matching	By MS/MS
AT1G45474.2;AT1G45474.1	AT1G45474.2;AT1G45474.1	1;1	1;1	1;1	photosystem I light harvesting complex gene 5 ; photosystem I light harvesting complex gene 5	2	1	1	1	0	1	1	1	1	1	1	1	0	1	1	1	1	1	1	1	0	1	1	1	1	1	1	1	4.3	4.3	4.3	27.802	256	256;256	1	7	0.0018208	3.0729		By MS/MS	By matching	By matching	By MS/MS	By MS/MS
AT1G47128.1	AT1G47128.1	5	5	5	Granulin repeat cysteine protease family protein	1	5	5	5	5	5	4	5	4	5	3	5	5	5	4	5	4	5	3	5	5	5	4	5	4	5	3	5	11.9	11.9	11.9	50.966	462	462	1	39	0	58.75	By MS/MS	By MS/MS	By MS/MS	By MS/MS	By MS/MS	By MS/MS
AT1G47250.1	AT1G47250.1	8	1	1	20S proteasome alpha subunit F2	1	8	1	1	8	6	8	7	8	7	5	6	1	1	1	0	1	1	1	1	1	1	1	0	1	1	1	1	39	9	9	30.41	277	277	1	7	0	10.854	By matching	By MS/MS	By matching	By matching	By MS/MS	By matching
AT1G47260.1;AT1G19580.2;AT1G19580.1	AT1G47260.1	11;2;2	11;2;2	9;0;0	gamma carbonic anhydrase 2	3	11	11	9	9	9	9	6	9	10	8	8	9	9	9	6	9	10	8	8	7	7	7	5	7	8	6	6	48.9	48.9	42.1	30.065	278	278;220;275	1	68	0	39.696	By MS/MS	By MS/MS	By MS/MS	By MS/MS	By MS/MS	By MS/MS
AT1G47420.1	AT1G47420.1	2	2	2	succinate dehydrogenase 5	1	2	2	2	2	2	2	2	2	2	2	2	2	2	2	2	2	2	2	2	2	2	2	2	2	2	2	2	12.8	12.8	12.8	28.106	257	257	1	16	0	20.653	By MS/MS	By MS/MS	By MS/MS	By MS/MS	By MS/MS	By MS/MS
AT1G48030.2;AT1G48030.1;AT3G17240.2	AT1G48030.2;AT1G48030.1	21;21;1	21;21;1	11;11;0	mitochondrial lipoamide dehydrogenase 1 ; mitochondrial lipoamide dehydrogenase 1	3	21	21	11	16	19	18	16	20	18	16	19	16	19	18	16	20	18	16	19	11	11	9	8	11	11	9	11	62.5	62.5	39.4	53.987	507	507;507;127	1	178	0	163.45	By MS/MS	By MS/MS	By MS/MS	By MS/MS	By MS/MS	By MS/MS
AT1G48350.1	AT1G48350.1	6	6	6	Ribosomal L18p/L5e family protein	1	6	6	6	5	5	5	4	5	5	4	4	5	5	5	4	5	5	4	4	5	5	5	4	5	5	4	4	33.5	33.5	33.5	18.726	170	170	1	46	0	131.14	By MS/MS	By MS/MS	By MS/MS	By MS/MS	By MS/MS	By MS/MS
AT1G48410.1;AT1G48410.3;AT1G48410.2;AT5G43810.2;AT5G43810.1	AT1G48410.1;AT1G48410.3;AT1G48410.2	5;5;5;2;2	5;5;5;2;2	4;4;4;1;1	Stabilizer of iron transporter SufD / Polynucleotidyl transferase ; Stabilizer of iron transporter SufD / Polynucleotidyl transferase ; Stabilizer of iron transporter SufD / Polynucleotidyl transferase	5	5	5	4	4	4	4	4	5	4	4	4	4	4	4	4	5	4	4	4	3	3	3	3	4	3	3	3	6	6	4.4	116.19	1048	1048;1050;1050;988;988	1	33	0	16.654	By MS/MS	By MS/MS	By MS/MS	By matching	By MS/MS	By MS/MS
AT1G48420.1	AT1G48420.1	2	2	2	D-cysteine desulfhydrase	1	2	2	2	1	2	2	2	2	2	2	2	1	2	2	2	2	2	2	2	1	2	2	2	2	2	2	2	7	7	7	43.9	401	401	1	15	0	10.949	By MS/MS	By MS/MS	By MS/MS	By matching	By MS/MS	By MS/MS
AT1G48440.1	AT1G48440.1	1	1	1	B-cell receptor-associated 31-like	1	1	1	1	1	1	1	1	1	1	1	1	1	1	1	1	1	1	1	1	1	1	1	1	1	1	1	1	10.1	10.1	10.1	14.978	129	129	1	8	0	21.533	By MS/MS	By MS/MS	By MS/MS	By MS/MS	By MS/MS	By MS/MS
AT1G48480.1	AT1G48480.1	2	2	2	receptor-like kinase 1	1	2	2	2	2	2	2	2	2	2	2	2	2	2	2	2	2	2	2	2	2	2	2	2	2	2	2	2	4.3	4.3	4.3	71.13	655	655	1	17	0.00039968	4.4468	By MS/MS	By MS/MS	By MS/MS	By matching	By matching	By matching
AT1G48520.1;AT1G48520.3;AT1G48520.2	AT1G48520.1;AT1G48520.3;AT1G48520.2	16;13;12	16;13;12	16;13;12	GLU-ADT subunit B ; GLU-ADT subunit B ; GLU-ADT subunit B	3	16	16	16	12	16	13	14	10	11	14	14	12	16	13	14	10	11	14	14	12	16	13	14	10	11	14	14	36.7	36.7	36.7	60.94	550	550;488;475	1	124	0	58.308	By MS/MS	By MS/MS	By MS/MS	By MS/MS	By MS/MS	By MS/MS
AT1G48570.1	AT1G48570.1	1	1	1	zinc finger (Ran-binding) family protein	1	1	1	1	1	1	1	1	1	1	1	1	1	1	1	1	1	1	1	1	1	1	1	1	1	1	1	1	3.1	3.1	3.1	51.817	455	455	1	8	0.00039651	4.312	By MS/MS	By matching	By matching	By matching	By matching	By matching
AT1G48600.1;AT1G48600.2;AT1G73600.1;AT1G73600.2	AT1G48600.1;AT1G48600.2	6;6;1;1	3;3;1;1	3;3;1;1	S-adenosyl-L-methionine-dependent methyltransferases superfamily protein ; S-adenosyl-L-methionine-dependent methyltransferases superfamily protein	4	6	3	3	6	6	6	5	5	5	5	4	3	3	3	2	3	3	2	2	3	3	3	2	3	3	2	2	14.1	8	8	54.018	475	475;491;490;504	1	21	0	9.3264	By MS/MS	By MS/MS	By MS/MS	By matching	By MS/MS	By MS/MS
AT1G48610.1;AT1G48610.2	AT1G48610.1;AT1G48610.2	4;3	4;3	4;3	AT hook motif-containing protein ; AT hook motif-containing protein	2	4	4	4	3	2	3	4	2	2	4	3	3	2	3	4	2	2	4	3	3	2	3	4	2	2	4	3	30.7	30.7	30.7	21.674	212	212;198	1	23	0	22.52	By MS/MS	By MS/MS	By MS/MS	By MS/MS	By MS/MS	By MS/MS
AT1G48620.1	AT1G48620.1	3	3	3	high mobility group A5	1	3	3	3	3	3	3	2	2	3	2	3	3	3	3	2	2	3	2	3	3	3	3	2	2	3	2	3	10.9	10.9	10.9	51.391	479	479	1	21	0	17.694	By MS/MS	By MS/MS	By MS/MS	By MS/MS	By MS/MS	By MS/MS
AT1G48630.1	AT1G48630.1	14	11	4	receptor for activated C kinase 1B	1	14	11	4	13	13	14	12	13	13	13	13	10	10	11	10	10	10	10	10	3	3	4	3	3	3	3	3	45.7	38.7	15	35.8	326	326	1	91	0	117.83	By MS/MS	By MS/MS	By MS/MS	By MS/MS	By MS/MS	By MS/MS
AT1G48830.2;AT1G48830.1	AT1G48830.2;AT1G48830.1	6;6	6;6	6;6	Ribosomal protein S7e family protein ; Ribosomal protein S7e family protein	2	6	6	6	6	6	6	6	6	6	6	6	6	6	6	6	6	6	6	6	6	6	6	6	6	6	6	6	44.5	44.5	44.5	21.922	191	191;191	1	57	0	83.873	By MS/MS	By MS/MS	By MS/MS	By MS/MS	By MS/MS	By MS/MS
AT1G48850.1;AT1G48850.3;AT1G48850.2	AT1G48850.1;AT1G48850.3;AT1G48850.2	6;5;5	6;5;5	6;5;5	chorismate synthase, putative / 5-enolpyruvylshikimate-3-phosphate phospholyase, putative ; chorismate synthase, putative / 5-enolpyruvylshikimate-3-phosphate phospholyase, putative ; chorismate synthase, putative / 5-enolpyruvylshikimate-3-phosphate phos	3	6	6	6	5	5	4	3	5	5	5	5	5	5	4	3	5	5	5	5	5	5	4	3	5	5	5	5	26.8	26.8	26.8	47.317	436	436;380;380	1	37	0	60.518	By MS/MS	By MS/MS	By MS/MS	By MS/MS	By MS/MS	By MS/MS
AT1G48860.2;AT1G48860.1	AT1G48860.2;AT1G48860.1	7;7	2;2	2;2	RNA 3-terminal phosphate cyclase/enolpyruvate transferase, alpha/beta ; RNA 3-terminal phosphate cyclase/enolpyruvate transferase, alpha/beta	2	7	2	2	6	7	6	6	7	7	6	7	2	2	2	2	2	2	2	2	2	2	2	2	2	2	2	2	19	6.3	6.3	52.407	489	489;521	1	16	0	16.534	By MS/MS	By MS/MS	By MS/MS	By MS/MS	By MS/MS	By MS/MS
AT1G48920.1;AT3G18610.1	AT1G48920.1	14;1	14;1	14;1	nucleolin like 1	2	14	14	14	13	13	12	13	12	13	13	13	13	13	12	13	12	13	13	13	13	13	12	13	12	13	13	13	24.4	24.4	24.4	58.773	557	557;636	1	129	0	48.087	By MS/MS	By MS/MS	By MS/MS	By MS/MS	By MS/MS	By MS/MS
AT3G18780.2;AT1G49240.1;AT3G18780.1	AT3G18780.2;AT1G49240.1;AT3G18780.1	18;18;17	10;10;9	6;6;5	actin 2 ; actin 8 ; actin 2	3	18	10	6	16	16	18	13	16	16	17	18	8	8	10	6	8	8	9	10	5	5	6	5	5	5	6	6	62.3	40.1	30.8	41.876	377	377;377;371	1	115	0	145.94	By MS/MS	By MS/MS	By MS/MS	By MS/MS	By MS/MS	By MS/MS
AT1G49600.1;AT1G47490.2;AT1G47490.1;AT1G47500.1;AT3G19130.1	AT1G49600.1;AT1G47490.2;AT1G47490.1;AT1G47500.1;AT3G19130.1	2;1;1;1;1	2;1;1;1;1	2;1;1;1;1	RNA-binding protein 47A ; RNA-binding protein 47C ; RNA-binding protein 47C ; RNA-binding protein 47C ; RNA-binding protein 47B	5	2	2	2	2	2	2	2	1	1	2	2	2	2	2	2	1	1	2	2	2	2	2	2	1	1	2	2	4.5	4.5	4.5	48.483	445	445;310;432;434;435	1	14	0	5.9715	By MS/MS	By MS/MS	By matching	By MS/MS	By MS/MS	By MS/MS
AT1G49630.3;AT1G49630.2;AT1G49630.1	AT1G49630.3;AT1G49630.2;AT1G49630.1	17;17;17	1;1;1	1;1;1	presequence protease 2 ; presequence protease 2 ; presequence protease 2	3	17	1	1	15	16	16	11	15	16	15	14	1	1	1	0	0	1	1	1	1	1	1	0	0	1	1	1	19	1.5	1.5	121.13	1080	1080;1080;1080	1	6	0.0055885	2.5349	By matching	By MS/MS	By matching	By matching	By matching	By matching
AT1G49650.1	AT1G49650.1	2	2	2	alpha/beta-Hydrolases superfamily protein	1	2	2	2	1	2	2	1	1	1	2	2	1	2	2	1	1	1	2	2	1	2	2	1	1	1	2	2	5.6	5.6	5.6	41.693	374	374	1	12	0.0018403	3.1769	By MS/MS	By MS/MS	By MS/MS	By matching	By matching	By matching
AT1G49660.1	AT1G49660.1	1	1	1	carboxyesterase 5	1	1	1	1	1	1	1	1	1	1	1	1	1	1	1	1	1	1	1	1	1	1	1	1	1	1	1	1	4.4	4.4	4.4	35.196	319	319	1	8	0	4.9739	By matching	By MS/MS	By MS/MS	By matching	By MS/MS	By MS/MS
AT1G49670.1;AT1G49670.2	AT1G49670.1;AT1G49670.2	1;1	1;1	1;1	ARP protein (REF) ; ARP protein (REF)	2	1	1	1	1	1	1	1	1	1	1	1	1	1	1	1	1	1	1	1	1	1	1	1	1	1	1	1	2.9	2.9	2.9	67.943	629	629;652	1	8	0	8.1245	By MS/MS	By MS/MS	By MS/MS	By matching	By MS/MS	By MS/MS
AT1G49750.1	AT1G49750.1	3	3	3	Leucine-rich repeat (LRR) family protein	1	3	3	3	3	2	1	2	3	3	3	3	3	2	1	2	3	3	3	3	3	2	1	2	3	3	3	3	8.7	8.7	8.7	54.407	494	494	1	20	0	8.3736	By MS/MS	By MS/MS	By MS/MS	By MS/MS	By MS/MS	By MS/MS
AT1G49760.2;AT1G49760.1	AT1G49760.2;AT1G49760.1	12;12	10;10	10;10	poly(A) binding protein 8 ; poly(A) binding protein 8	2	12	10	10	10	12	12	11	10	9	12	12	8	10	10	9	8	7	10	10	8	10	10	9	8	7	10	10	24.6	19.7	19.7	72.779	671	671;671	1	76	0	49.259	By MS/MS	By MS/MS	By MS/MS	By MS/MS	By MS/MS	By MS/MS
AT1G49970.1	AT1G49970.1	6	6	6	CLP protease proteolytic subunit 1	1	6	6	6	6	6	6	5	6	6	6	6	6	6	6	5	6	6	6	6	6	6	6	5	6	6	6	6	19.1	19.1	19.1	42.627	387	387	1	47	0	33.434	By MS/MS	By MS/MS	By MS/MS	By MS/MS	By MS/MS	By MS/MS
AT1G49975.1	AT1G49975.1	2	2	2	INVOLVED IN: photosynthesis; LOCATED IN: photosystem I, chloroplast, thylakoid membrane; EXPRESSED IN: 20 plant structures; EXPRESSED DURING: 13 growth stages; CONTAINS InterPro DOMAIN/s: Photosystem I reaction centre subunit N (InterPro:IPR008796); Has 3	1	2	2	2	2	2	1	2	2	2	2	2	2	2	1	2	2	2	2	2	2	2	1	2	2	2	2	2	16.3	16.3	16.3	14.73	129	129	1	17	0	9.5557	By MS/MS	By MS/MS	By MS/MS	By MS/MS	By MS/MS	By MS/MS
AT1G50200.1	AT1G50200.1	29	29	1	Alanyl-tRNA synthetase	1	29	29	1	25	23	27	21	24	22	22	25	25	23	27	21	24	22	22	25	1	1	1	1	1	1	1	1	34.7	34.7	0.9	110.49	1003	1003	1	201	0	215.61	By MS/MS	By MS/MS	By MS/MS	By MS/MS	By MS/MS	By MS/MS
AT1G50250.1	AT1G50250.1	19	3	3	FTSH protease 1	1	19	3	3	17	17	17	16	17	18	16	16	2	2	3	2	2	2	2	2	2	2	3	2	2	2	2	2	37	7.1	7.1	76.758	716	716	1	18	0	24.653	By MS/MS	By MS/MS	By MS/MS	By MS/MS	By MS/MS	By MS/MS
AT1G50320.1	AT1G50320.1	3	3	3	thioredoxin X	1	3	3	3	2	2	2	2	1	2	2	3	2	2	2	2	1	2	2	3	2	2	2	2	1	2	2	3	22	22	22	19.648	182	182	1	22	0	11.34	By MS/MS	By MS/MS	By MS/MS	By MS/MS	By MS/MS	By MS/MS
AT1G50370.1;AT3G19980.1	AT1G50370.1;AT3G19980.1	2;1	2;1	2;1	Calcineurin-like metallo-phosphoesterase superfamily protein ; flower-specific, phytochrome-associated protein phosphatase 3	2	2	2	2	1	1	1	2	2	1	2	1	1	1	1	2	2	1	2	1	1	1	1	2	2	1	2	1	9.9	9.9	9.9	34.819	303	303;303	1	11	0	8.5358	By matching	By MS/MS	By matching	By matching	By MS/MS	By MS/MS
AT1G50430.2;AT1G50430.1	AT1G50430.2;AT1G50430.1	1;1	1;1	1;1	Ergosterol biosynthesis ERG4/ERG24 family ; Ergosterol biosynthesis ERG4/ERG24 family	2	1	1	1	1	1	1	0	1	1	1	1	1	1	1	0	1	1	1	1	1	1	1	0	1	1	1	1	3.2	3.2	3.2	49.404	431	431;432	1	7	0.00037722	3.5507	By matching	By MS/MS	By matching		By matching	By matching
AT1G50480.1;AT2G12280.1	AT1G50480.1	18;2	18;2	18;2	10-formyltetrahydrofolate synthetase	2	18	18	18	18	17	17	14	16	17	16	16	18	17	17	14	16	17	16	16	18	17	17	14	16	17	16	16	44.2	44.2	44.2	67.801	634	634;90	1	138	0	129.74	By MS/MS	By MS/MS	By MS/MS	By MS/MS	By MS/MS	By MS/MS
AT1G50900.1	AT1G50900.1	4	4	4	Ankyrin repeat family protein	1	4	4	4	4	3	3	3	3	2	3	3	4	3	3	3	3	2	3	3	4	3	3	3	3	2	3	3	34.3	34.3	34.3	19.189	175	175	1	32	0	105.35	By MS/MS	By MS/MS	By MS/MS	By MS/MS	By MS/MS	By MS/MS
AT5G54640.1;AT4G27230.2;AT4G27230.1;AT1G51060.1;AT3G20670.1;AT1G54690.1;AT1G08880.1	AT5G54640.1;AT4G27230.2;AT4G27230.1;AT1G51060.1;AT3G20670.1;AT1G54690.1;AT1G08880.1	3;3;3;3;2;2;2	2;2;2;2;1;1;1	2;2;2;2;1;1;1	Histone superfamily protein ; histone H2A 2 ; histone H2A 2 ; histone H2A 10 ; histone H2A 13 ; gamma histone variant H2AX ; Histone superfamily protein	7	3	2	2	3	3	3	3	3	3	3	3	2	2	2	2	2	2	2	2	2	2	2	2	2	2	2	2	30	23.1	23.1	13.658	130	130;131;131;132;132;142;142	1	16	0	7.2726	By MS/MS	By MS/MS	By MS/MS	By MS/MS	By MS/MS	By MS/MS
AT1G51100.1	AT1G51100.1	2	2	2	unknown protein; FUNCTIONS IN: molecular_function unknown; INVOLVED IN: biological_process unknown; LOCATED IN: chloroplast, chloroplast stroma; EXPRESSED IN: 22 plant structures; EXPRESSED DURING: 13 growth stages; Has 26 Blast hits to 26 proteins in 9 s	1	2	2	2	2	2	2	2	2	2	2	2	2	2	2	2	2	2	2	2	2	2	2	2	2	2	2	2	13.3	13.3	13.3	24.161	211	211	1	16	0	6.2937	By matching	By matching	By MS/MS	By MS/MS	By MS/MS	By MS/MS
AT1G51110.1	AT1G51110.1	3	3	3	Plastid-lipid associated protein PAP / fibrillin family protein	1	3	3	3	1	3	1	2	3	2	1	2	1	3	1	2	3	2	1	2	1	3	1	2	3	2	1	2	8.8	8.8	8.8	45.765	409	409	1	15	0	12.866	By MS/MS	By MS/MS	By MS/MS	By MS/MS	By MS/MS	By matching
AT1G51410.1	AT1G51410.1	1	1	1	NAD(P)-binding Rossmann-fold superfamily protein	1	1	1	1	1	1	1	1	1	1	1	1	1	1	1	1	1	1	1	1	1	1	1	1	1	1	1	1	3.7	3.7	3.7	35.919	325	325	1	8	0.002159	2.8971	By MS/MS	By matching	By matching	By matching	By matching	By matching
AT1G51510.1	AT1G51510.1	1	1	1	RNA-binding (RRM/RBD/RNP motifs) family protein	1	1	1	1	0	0	0	1	0	1	1	0	0	0	0	1	0	1	1	0	0	0	0	1	0	1	1	0	7.4	7.4	7.4	22.438	202	202	1	3	0.0088889	2.2709				By matching		By MS/MS
AT1G51570.1;AT3G57880.1	AT1G51570.1;AT3G57880.1	2;1	2;1	2;1	Calcium-dependent lipid-binding (CaLB domain) plant phosphoribosyltransferase family protein ; Calcium-dependent lipid-binding (CaLB domain) plant phosphoribosyltransferase family protein	2	2	2	2	0	1	1	0	2	2	0	0	0	1	1	0	2	2	0	0	0	1	1	0	2	2	0	0	3.1	3.1	3.1	89.153	776	776;773	1	6	0.0045742	2.6075		By MS/MS	By matching		By MS/MS	By MS/MS
AT1G51630.1;AT3G21190.1	AT1G51630.1;AT3G21190.1	2;1	2;1	2;1	O-fucosyltransferase family protein ; O-fucosyltransferase family protein	2	2	2	2	2	2	2	2	2	1	2	2	2	2	2	2	2	1	2	2	2	2	2	2	2	1	2	2	5	5	5	47.142	423	423;422	1	15	0.0035461	2.7001	By matching	By matching	By matching	By matching	By matching	By matching
AT1G51650.1	AT1G51650.1	2	2	2	ATP synthase epsilon chain, mitochondrial	1	2	2	2	2	2	2	2	2	2	2	2	2	2	2	2	2	2	2	2	2	2	2	2	2	2	2	2	24.3	24.3	24.3	7.8319	70	70	1	16	0	4.9044	By MS/MS	By MS/MS	By MS/MS	By matching	By MS/MS	By MS/MS
AT1G51680.3;AT1G51680.1;AT1G51680.2	AT1G51680.3;AT1G51680.1;AT1G51680.2	4;4;2	4;4;2	4;4;2	4-coumarate:CoA ligase 1 ; 4-coumarate:CoA ligase 1 ; 4-coumarate:CoA ligase 1	3	4	4	4	3	2	1	1	3	4	1	2	3	2	1	1	3	4	1	2	3	2	1	1	3	4	1	2	11.5	11.5	11.5	58.546	539	539;561;490	1	17	0	21.883	By MS/MS	By MS/MS	By matching	By matching	By MS/MS	By MS/MS
AT1G51690.2;AT1G51690.1;AT1G51690.3	AT1G51690.2;AT1G51690.1;AT1G51690.3	3;3;3	3;3;3	2;2;2	protein phosphatase 2A 55 kDa regulatory subunit B alpha isoform ; protein phosphatase 2A 55 kDa regulatory subunit B alpha isoform ; protein phosphatase 2A 55 kDa regulatory subunit B alpha isoform	3	3	3	2	2	2	2	2	3	2	2	2	2	2	2	2	3	2	2	2	1	1	2	1	2	1	1	1	7.2	7.2	4.7	56.835	512	512;513;603	1	17	0	18.428	By MS/MS	By MS/MS	By MS/MS	By MS/MS	By MS/MS	By MS/MS
AT1G51710.2;AT1G51710.1	AT1G51710.2;AT1G51710.1	6;6	6;6	6;6	ubiquitin-specific protease 6 ; ubiquitin-specific protease 6	2	6	6	6	4	5	4	5	5	5	4	6	4	5	4	5	5	5	4	6	4	5	4	5	5	5	4	6	18.3	18.3	18.3	49.486	443	443;482	1	38	0	24.907	By MS/MS	By MS/MS	By MS/MS	By matching	By MS/MS	By MS/MS
AT1G51805.2;AT1G51805.1	AT1G51805.2;AT1G51805.1	1;1	1;1	1;1	Leucine-rich repeat protein kinase family protein ; Leucine-rich repeat protein kinase family protein	2	1	1	1	1	1	1	1	1	1	1	1	1	1	1	1	1	1	1	1	1	1	1	1	1	1	1	1	2	2	2	95.296	860	860;884	1	8	0.00038241	3.7325	By MS/MS	By MS/MS	By MS/MS	By MS/MS	By MS/MS	By MS/MS
AT1G51980.1;AT1G51980.2;AT3G16480.1	AT1G51980.1;AT1G51980.2	10;7;3	10;7;3	10;7;3	Insulinase (Peptidase family M16) protein ; Insulinase (Peptidase family M16) protein	3	10	10	10	9	8	8	7	7	8	8	9	9	8	8	7	7	8	8	9	9	8	8	7	7	8	8	9	28.8	28.8	28.8	54.401	503	503;451;499	1	80	0	138.86	By MS/MS	By MS/MS	By MS/MS	By MS/MS	By MS/MS	By MS/MS
AT1G52220.1;AT1G52220.3;AT1G52220.2	AT1G52220.1;AT1G52220.3;AT1G52220.2	2;1;1	2;1;1	2;1;1	FUNCTIONS IN: molecular_function unknown; INVOLVED IN: biological_process unknown; LOCATED IN: chloroplast thylakoid membrane, chloroplast; EXPRESSED IN: 23 plant structures; EXPRESSED DURING: 13 growth stages; BEST Arabidopsis thaliana protein match is:	3	2	2	2	2	2	1	1	2	2	2	2	2	2	1	1	2	2	2	2	2	2	1	1	2	2	2	2	20.5	20.5	20.5	16.945	156	156;127;155	1	22	0	66.758	By MS/MS	By MS/MS	By MS/MS	By matching	By MS/MS	By MS/MS
AT1G52230.1	AT1G52230.1	4	4	1	photosystem I subunit H2	1	4	4	1	4	4	4	4	4	4	4	4	4	4	4	4	4	4	4	4	1	1	1	1	1	1	1	1	53.1	53.1	17.2	15.273	145	145	1	47	0	62.239	By MS/MS	By MS/MS	By MS/MS	By MS/MS	By MS/MS	By MS/MS
AT1G52400.3;AT1G52400.1;AT1G52400.2;AT3G21370.1;AT5G28510.1;AT1G75940.1	AT1G52400.3;AT1G52400.1;AT1G52400.2	12;12;10;1;1;1	11;11;9;0;0;1	11;11;9;0;0;1	beta glucosidase 18 ; beta glucosidase 18 ; beta glucosidase 18	6	12	11	11	10	8	9	9	8	7	8	12	10	8	8	8	7	6	8	11	10	8	8	8	7	6	8	11	35.2	33.9	33.9	60.459	528	528;528;461;527;533;535	1	84	0	85.635	By MS/MS	By MS/MS	By MS/MS	By MS/MS	By MS/MS	By MS/MS
AT1G52510.1;AT1G52510.2	AT1G52510.1;AT1G52510.2	9;8	9;8	9;8	alpha/beta-Hydrolases superfamily protein ; alpha/beta-Hydrolases superfamily protein	2	9	9	9	9	8	9	8	8	8	9	8	9	8	9	8	8	8	9	8	9	8	9	8	8	8	9	8	35	35	35	41.839	380	380;288	1	70	0	72.818	By MS/MS	By MS/MS	By MS/MS	By MS/MS	By MS/MS	By MS/MS
AT1G52570.1	AT1G52570.1	6	2	2	phospholipase D alpha 2	1	6	2	2	5	5	5	3	5	4	6	6	2	2	1	0	2	1	2	2	2	2	1	0	2	1	2	2	8.6	3	3	91.597	810	810	1	12	0	6.4067	By MS/MS	By MS/MS	By matching	By matching	By matching	By matching
AT1G52670.1	AT1G52670.1	5	5	5	Single hybrid motif superfamily protein	1	5	5	5	2	3	4	5	3	2	3	2	2	3	4	5	3	2	3	2	2	3	4	5	3	2	3	2	39.8	39.8	39.8	29.573	274	274	1	36	0	48.348	By MS/MS	By MS/MS	By MS/MS	By MS/MS	By MS/MS	By MS/MS
AT1G52730.2;AT1G52730.1;AT3G15610.1;AT1G15470.1	AT1G52730.2;AT1G52730.1;AT3G15610.1	4;4;3;1	4;4;3;1	4;4;3;1	Transducin/WD40 repeat-like superfamily protein ; Transducin/WD40 repeat-like superfamily protein ; Transducin/WD40 repeat-like superfamily protein	4	4	4	4	4	4	4	4	4	4	4	4	4	4	4	4	4	4	4	4	4	4	4	4	4	4	4	4	12	12	12	37.754	343	343;343;341;333	1	32	0	19.73	By MS/MS	By MS/MS	By MS/MS	By matching	By MS/MS	By MS/MS
AT1G52740.1;AT4G13570.1;AT4G13570.2	AT1G52740.1;AT4G13570.1;AT4G13570.2	4;2;2	4;2;2	0;0;0	histone H2A protein 9 ; histone H2A 4 ; histone H2A 4	3	4	4	0	2	4	2	2	4	4	4	2	2	4	2	2	4	4	4	2	0	0	0	0	0	0	0	0	29.9	29.9	0	14.271	134	134;118;124	1	25	0	12.149	By MS/MS	By MS/MS	By MS/MS	By MS/MS	By MS/MS	By MS/MS
AT1G52760.1	AT1G52760.1	2	2	2	lysophospholipase 2	1	2	2	2	2	2	2	1	1	1	1	1	2	2	2	1	1	1	1	1	2	2	2	1	1	1	1	1	7.2	7.2	7.2	36.975	332	332	1	11	0	5.9688	By MS/MS	By MS/MS	By matching	By matching	By MS/MS	By MS/MS
AT1G52780.1	AT1G52780.1	1	1	1	Protein of unknown function (DUF2921)	1	1	1	1	1	1	0	0	1	1	1	1	1	1	0	0	1	1	1	1	1	1	0	0	1	1	1	1	2.6	2.6	2.6	119.96	1059	1059	1	6	0	9.2615	By matching	By matching			By MS/MS	By matching
AT1G53000.1	AT1G53000.1	1	1	1	Nucleotide-diphospho-sugar transferases superfamily protein	1	1	1	1	1	1	1	1	1	0	1	1	1	1	1	1	1	0	1	1	1	1	1	1	1	0	1	1	5.5	5.5	5.5	32.245	290	290	1	7	0	5.8949	By MS/MS	By MS/MS	By MS/MS	By matching	By MS/MS
AT1G53210.1	AT1G53210.1	3	3	3	sodium/calcium exchanger family protein / calcium-binding EF hand family protein	1	3	3	3	3	3	3	2	3	3	3	3	3	3	3	2	3	3	3	3	3	3	3	2	3	3	3	3	5.3	5.3	5.3	63.416	585	585	1	30	0	34.172	By MS/MS	By MS/MS	By MS/MS	By MS/MS	By MS/MS	By MS/MS
AT1G53240.1	AT1G53240.1	14	13	7	Lactate/malate dehydrogenase family protein	1	14	13	7	14	14	13	14	13	13	14	14	13	13	12	13	12	12	13	13	7	7	7	7	6	6	7	7	59.8	56.6	31.1	35.804	341	341	1	165	0	183.53	By MS/MS	By MS/MS	By MS/MS	By MS/MS	By MS/MS	By MS/MS
AT1G53280.1	AT1G53280.1	4	4	4	Class I glutamine amidotransferase-like superfamily protein	1	4	4	4	3	4	3	4	4	4	3	4	3	4	3	4	4	4	3	4	3	4	3	4	4	4	3	4	11.6	11.6	11.6	46.99	438	438	1	35	0	14.079	By MS/MS	By MS/MS	By MS/MS	By MS/MS	By MS/MS	By MS/MS
AT1G53310.3;AT1G53310.2;AT1G53310.1	AT1G53310.3;AT1G53310.2;AT1G53310.1	33;33;33	17;17;17	8;8;8	phosphoenolpyruvate carboxylase 1 ; phosphoenolpyruvate carboxylase 1 ; phosphoenolpyruvate carboxylase 1	3	33	17	8	32	32	31	27	29	32	31	31	16	16	15	12	13	16	16	15	7	7	7	4	6	7	7	6	40.4	23.5	14.2	110.28	967	967;967;967	1	124	0	81.832	By MS/MS	By MS/MS	By MS/MS	By MS/MS	By MS/MS	By MS/MS
AT1G53500.1	AT1G53500.1	11	3	2	NAD-dependent epimerase/dehydratase family protein	1	11	3	2	10	8	10	9	9	8	9	9	2	2	3	2	2	2	2	2	1	1	2	1	1	1	1	1	23.2	6	4.5	75.225	667	667	1	25	0	6.0045	By MS/MS	By MS/MS	By MS/MS	By MS/MS	By MS/MS	By MS/MS
AT1G53520.1	AT1G53520.1	5	5	5	Chalcone-flavanone isomerase family protein	1	5	5	5	3	3	3	3	4	5	3	5	3	3	3	3	4	5	3	5	3	3	3	3	4	5	3	5	18.8	18.8	18.8	30.729	287	287	1	29	0	45.971	By MS/MS	By MS/MS	By MS/MS	By MS/MS	By MS/MS	By MS/MS
AT1G53750.1;AT1G53780.1;AT1G53780.3;AT1G53780.2	AT1G53750.1	11;1;1;1	11;1;1;1	11;1;1;1	regulatory particle triple-A 1A	4	11	11	11	10	9	11	8	9	9	10	8	10	9	11	8	9	9	10	8	10	9	11	8	9	9	10	8	33.6	33.6	33.6	47.803	426	426;598;599;620	1	85	0	88.133	By MS/MS	By MS/MS	By MS/MS	By MS/MS	By MS/MS	By MS/MS
AT1G53850.2;AT1G53850.1	AT1G53850.2;AT1G53850.1	10;10	1;1	1;1	20S proteasome alpha subunit E1 ; 20S proteasome alpha subunit E1	2	10	1	1	8	8	9	6	9	8	10	10	1	1	1	1	1	1	1	1	1	1	1	1	1	1	1	1	58.6	6.8	6.8	25.947	237	237;237	1	16	0	11.08	By MS/MS	By MS/MS	By MS/MS	By MS/MS	By MS/MS	By MS/MS
AT1G54010.1;AT1G54000.1	AT1G54010.1	10;1	10;1	10;1	GDSL-like Lipase/Acylhydrolase superfamily protein	2	10	10	10	9	9	9	9	10	10	10	10	9	9	9	9	10	10	10	10	9	9	9	9	10	10	10	10	39.4	39.4	39.4	43.143	386	386;391	1	99	0	111.23	By MS/MS	By MS/MS	By MS/MS	By MS/MS	By MS/MS	By MS/MS
AT1G54080.1;AT1G54080.2	AT1G54080.1;AT1G54080.2	2;2	1;1	1;1	oligouridylate-binding protein 1A ; oligouridylate-binding protein 1A	2	2	1	1	1	1	0	1	1	1	0	1	1	1	0	1	0	1	0	1	1	1	0	1	0	1	0	1	4.2	2.3	2.3	47.233	426	426;430	1	5	0.00037951	3.639	By MS/MS	By MS/MS		By matching	By matching	By matching
AT1G54100.2;AT1G54100.1	AT1G54100.2;AT1G54100.1	4;4	4;4	4;4	aldehyde dehydrogenase 7B4 ; aldehyde dehydrogenase 7B4	2	4	4	4	4	4	4	4	4	4	4	4	4	4	4	4	4	4	4	4	4	4	4	4	4	4	4	4	11.8	11.8	11.8	54.208	508	508;508	1	32	0	31.201	By MS/MS	By MS/MS	By MS/MS	By MS/MS	By MS/MS	By MS/MS
AT1G54270.1;AT1G54270.2	AT1G54270.1;AT1G54270.2	24;23	4;4	4;4	eif4a-2 ; eif4a-2	2	24	4	4	23	24	23	22	23	23	22	23	4	4	4	3	4	4	4	4	4	4	4	3	4	4	4	4	72.3	15.3	15.3	46.762	412	412;407	1	35	0	36.949	By MS/MS	By MS/MS	By MS/MS	By MS/MS	By MS/MS	By MS/MS
AT1G54410.1	AT1G54410.1	1	1	1	dehydrin family protein	1	1	1	1	1	1	1	1	1	1	1	1	1	1	1	1	1	1	1	1	1	1	1	1	1	1	1	1	12.2	12.2	12.2	10.796	98	98	1	8	0.00040766	4.6384	By MS/MS	By MS/MS	By MS/MS	By matching	By matching	By MS/MS
AT1G54500.1	AT1G54500.1	3	3	3	Rubredoxin-like superfamily protein	1	3	3	3	3	3	3	2	3	3	3	3	3	3	3	2	3	3	3	3	3	3	3	2	3	3	3	3	20	20	20	21.874	195	195	1	23	0	46.819	By MS/MS	By MS/MS	By MS/MS	By MS/MS	By MS/MS	By MS/MS
AT1G54520.1	AT1G54520.1	2	2	2	unknown protein; FUNCTIONS IN: molecular_function unknown; INVOLVED IN: biological_process unknown; LOCATED IN: chloroplast; EXPRESSED IN: 24 plant structures; EXPRESSED DURING: 15 growth stages; CONTAINS InterPro DOMAIN/s: Protein of unknown function DUF	1	2	2	2	2	2	2	2	2	2	2	2	2	2	2	2	2	2	2	2	2	2	2	2	2	2	2	2	12.3	12.3	12.3	42.843	391	391	1	16	0	27.064	By MS/MS	By MS/MS	By MS/MS	By MS/MS	By MS/MS	By MS/MS
AT1G54580.1;AT1G54630.2	AT1G54580.1;AT1G54630.2	2;1	1;0	1;0	acyl carrier protein 2 ; acyl carrier protein 3	2	2	1	1	2	2	2	2	1	2	2	2	1	1	1	1	1	1	1	1	1	1	1	1	1	1	1	1	22.8	15.4	15.4	14.528	136	136;107	1	16	0	60.642	By MS/MS	By MS/MS	By MS/MS	By MS/MS	By MS/MS	By MS/MS
AT1G54630.1	AT1G54630.1	2	2	1	acyl carrier protein 3	1	2	2	1	2	2	2	2	1	2	2	2	2	2	2	2	1	2	2	2	1	1	1	1	1	1	1	1	22.8	22.8	15.4	14.65	136	136	1	23	0	33.404	By MS/MS	By MS/MS	By MS/MS	By MS/MS	By MS/MS	By MS/MS
AT1G54780.1	AT1G54780.1	10	10	10	thylakoid lumen 18.3 kDa protein	1	10	10	10	7	9	9	9	8	9	8	7	7	9	9	9	8	9	8	7	7	9	9	9	8	9	8	7	40.7	40.7	40.7	31.138	285	285	1	76	0	97.238	By MS/MS	By MS/MS	By MS/MS	By MS/MS	By MS/MS	By MS/MS
AT1G54990.1	AT1G54990.1	1	1	1	alpha/beta-Hydrolases superfamily protein	1	1	1	1	0	1	0	0	1	1	0	0	0	1	0	0	1	1	0	0	0	1	0	0	1	1	0	0	3.6	3.6	3.6	52.419	473	473	1	3	0.00625	2.4573		By matching			By matching	By MS/MS
AT1G55210.2;AT1G55210.1	AT1G55210.2;AT1G55210.1	1;1	1;1	1;1	Disease resistance-responsive (dirigent-like protein) family protein ; Disease resistance-responsive (dirigent-like protein) family protein	2	1	1	1	1	1	1	1	1	1	1	1	1	1	1	1	1	1	1	1	1	1	1	1	1	1	1	1	4.3	4.3	4.3	20.618	187	187;187	1	8	0.0021802	3.0335	By MS/MS	By MS/MS	By matching	By matching	By MS/MS	By MS/MS
AT1G55260.2;AT1G55260.1	AT1G55260.2;AT1G55260.1	4;4	4;4	4;4	Bifunctional inhibitor/lipid-transfer protein/seed storage 2S albumin superfamily protein ; Bifunctional inhibitor/lipid-transfer protein/seed storage 2S albumin superfamily protein	2	4	4	4	4	4	3	1	3	3	2	4	4	4	3	1	3	3	2	4	4	4	3	1	3	3	2	4	15.6	15.6	15.6	25.034	224	224;227	1	24	0	9.0123	By MS/MS	By MS/MS	By matching	By matching	By matching	By MS/MS
AT1G55450.1;AT1G55450.2	AT1G55450.1;AT1G55450.2	5;5	5;5	5;5	S-adenosyl-L-methionine-dependent methyltransferases superfamily protein ; S-adenosyl-L-methionine-dependent methyltransferases superfamily protein	2	5	5	5	5	4	4	4	4	3	4	4	5	4	4	4	4	3	4	4	5	4	4	4	4	3	4	4	17.7	17.7	17.7	34.475	311	311;320	1	32	0	18.225	By MS/MS	By MS/MS	By MS/MS	By MS/MS	By MS/MS	By matching
AT1G55480.1	AT1G55480.1	15	15	15	protein containing PDZ domain, a K-box domain, and a TPR region	1	15	15	15	14	14	14	13	13	13	15	14	14	14	14	13	13	13	15	14	14	14	14	13	13	13	15	14	56.7	56.7	56.7	37.41	335	335	1	125	0	211.41	By MS/MS	By MS/MS	By MS/MS	By MS/MS	By MS/MS	By MS/MS
AT1G55490.2;AT1G55490.1	AT1G55490.2;AT1G55490.1	33;33	33;33	7;7	chaperonin 60 beta ; chaperonin 60 beta	2	33	33	7	30	32	32	32	30	30	31	28	30	32	32	32	30	30	31	28	7	7	7	7	6	6	7	7	65.7	65.7	15.2	63.808	600	600;600	1	411	0	295.37	By MS/MS	By MS/MS	By MS/MS	By MS/MS	By MS/MS	By MS/MS
AT1G55570.1	AT1G55570.1	1	1	1	SKU5 similar 12	1	1	1	1	1	1	1	1	1	1	1	1	1	1	1	1	1	1	1	1	1	1	1	1	1	1	1	1	1.6	1.6	1.6	62.212	555	555	1	8	0.0021708	2.9649	By MS/MS	By MS/MS	By MS/MS	By MS/MS	By MS/MS	By MS/MS
AT1G55670.1	AT1G55670.1	5	5	5	photosystem I subunit G	1	5	5	5	5	5	4	5	5	5	5	5	5	5	4	5	5	5	5	5	5	5	4	5	5	5	5	5	21.9	21.9	21.9	17.085	160	160	1	47	0	18.821	By MS/MS	By MS/MS	By MS/MS	By MS/MS	By MS/MS	By MS/MS
AT1G55805.1	AT1G55805.1	2	2	2	BolA-like family protein	1	2	2	2	1	1	1	0	1	1	1	2	1	1	1	0	1	1	1	2	1	1	1	0	1	1	1	2	14.4	14.4	14.4	17.672	160	160	1	8	0	5.1092	By matching	By matching	By matching		By MS/MS	By MS/MS
AT1G55890.1	AT1G55890.1	3	3	3	Tetratricopeptide repeat (TPR)-like superfamily protein	1	3	3	3	2	2	3	2	3	3	3	2	2	2	3	2	3	3	3	2	2	2	3	2	3	3	3	2	10.3	10.3	10.3	44.994	398	398	1	21	0	10.679	By matching	By MS/MS	By MS/MS	By matching	By matching	By matching
AT1G56050.1	AT1G56050.1	5	5	5	GTP-binding protein-related	1	5	5	5	3	4	5	4	5	5	4	4	3	4	5	4	5	5	4	4	3	4	5	4	5	5	4	4	14.3	14.3	14.3	45.628	421	421	1	34	0	20.159	By MS/MS	By MS/MS	By MS/MS	By MS/MS	By MS/MS	By MS/MS
AT1G56070.1	AT1G56070.1	45	45	29	Ribosomal protein S5/Elongation factor G/III/V family protein	1	45	45	29	42	44	42	37	41	43	43	44	42	44	42	37	41	43	43	44	29	29	27	22	27	29	28	29	65.2	65.2	40.8	93.89	843	843	1	553	0	323.31	By MS/MS	By MS/MS	By MS/MS	By MS/MS	By MS/MS	By MS/MS
AT1G56110.1;AT3G12860.1	AT1G56110.1	17;8	17;8	17;8	homolog of nucleolar protein NOP56	2	17	17	17	16	16	14	12	17	15	15	15	16	16	14	12	17	15	15	15	16	16	14	12	17	15	15	15	46	46	46	58.673	522	522;499	1	133	0	101.58	By MS/MS	By MS/MS	By MS/MS	By MS/MS	By MS/MS	By MS/MS
AT1G56190.2;AT1G56190.1	AT1G56190.2;AT1G56190.1	23;23	8;8	7;7	Phosphoglycerate kinase family protein ; Phosphoglycerate kinase family protein	2	23	8	7	23	22	21	21	22	22	22	21	8	8	7	7	8	8	8	8	7	7	6	6	7	7	7	7	76.5	32.3	28.6	42.615	405	405;478	1	66	0	54.18	By MS/MS	By MS/MS	By MS/MS	By MS/MS	By MS/MS	By MS/MS
AT1G56330.1;AT3G62560.1;AT1G09180.1;AT1G02620.1	AT1G56330.1;AT3G62560.1	5;4;2;1	1;0;0;0	1;0;0;0	secretion-associated RAS 1B ; Ras-related small GTP-binding family protein	4	5	1	1	5	5	5	5	4	4	5	5	1	1	1	1	1	1	1	1	1	1	1	1	1	1	1	1	40.9	11.9	11.9	21.986	193	193;193;193;122	1	8	0	15.034	By MS/MS	By MS/MS	By MS/MS	By matching	By MS/MS	By MS/MS
AT1G56340.1;AT1G56340.2	AT1G56340.1;AT1G56340.2	15;14	15;14	10;9	calreticulin 1a ; calreticulin 1a	2	15	15	10	14	13	13	11	13	13	13	13	14	13	13	11	13	13	13	13	9	8	8	7	8	8	8	8	46.1	46.1	33.6	48.527	425	425;424	1	112	0	198.73	By MS/MS	By MS/MS	By MS/MS	By MS/MS	By MS/MS	By MS/MS
AT1G56450.1	AT1G56450.1	6	6	6	20S proteasome beta subunit G1	1	6	6	6	6	5	5	5	6	6	5	5	6	5	5	5	6	6	5	5	6	5	5	5	6	6	5	5	41.5	41.5	41.5	27.651	246	246	1	51	0	132.17	By MS/MS	By MS/MS	By MS/MS	By MS/MS	By MS/MS	By MS/MS
AT1G56500.1	AT1G56500.1	10	10	10	haloacid dehalogenase-like hydrolase family protein	1	10	10	10	10	7	10	5	6	9	7	9	10	7	10	5	6	9	7	9	10	7	10	5	6	9	7	9	12.9	12.9	12.9	114.4	1055	1055	1	63	0	53.995	By MS/MS	By MS/MS	By MS/MS	By MS/MS	By MS/MS	By MS/MS
AT1G56580.1	AT1G56580.1	5	4	4	Protein of unknown function, DUF538	1	5	4	4	4	4	5	5	5	5	4	4	3	3	4	4	4	4	3	3	3	3	4	4	4	4	3	3	28.3	22.9	22.9	18.406	166	166	1	36	0	8.2641	By MS/MS	By MS/MS	By MS/MS	By MS/MS	By MS/MS	By MS/MS
AT1G56590.1	AT1G56590.1	1	1	1	Clathrin adaptor complexes medium subunit family protein	1	1	1	1	1	0	1	0	0	0	0	0	1	0	1	0	0	0	0	0	1	0	1	0	0	0	0	0	4.3	4.3	4.3	46.312	415	415	1	2	1	-2	By matching		By MS/MS
AT1G56700.2;AT1G56700.1;AT1G56700.3;AT1G23440.1	AT1G56700.2;AT1G56700.1;AT1G56700.3;AT1G23440.1	2;2;1;1	2;2;1;1	2;2;1;1	Peptidase C15, pyroglutamyl peptidase I-like ; Peptidase C15, pyroglutamyl peptidase I-like ; Peptidase C15, pyroglutamyl peptidase I-like ; Peptidase C15, pyroglutamyl peptidase I-like	4	2	2	2	2	2	2	2	1	1	2	1	2	2	2	2	1	1	2	1	2	2	2	2	1	1	2	1	10.5	10.5	10.5	24.046	219	219;219;190;217	1	13	0.0078848	2.2996	By MS/MS	By matching	By matching	By MS/MS	By matching	By matching
AT1G57720.2;AT1G57720.1	AT1G57720.2;AT1G57720.1	19;19	19;19	11;11	Translation elongation factor EF1B, gamma chain ; Translation elongation factor EF1B, gamma chain	2	19	19	11	17	18	19	14	18	19	16	18	17	18	19	14	18	19	16	18	10	10	11	8	11	11	9	10	52.1	52.1	26.9	46.4	413	413;413	1	178	0	178.22	By MS/MS	By MS/MS	By MS/MS	By MS/MS	By MS/MS	By MS/MS
AT1G57770.1	AT1G57770.1	2	2	2	FAD/NAD(P)-binding oxidoreductase family protein	1	2	2	2	2	2	2	1	2	2	2	2	2	2	2	1	2	2	2	2	2	2	2	1	2	2	2	2	6.3	6.3	6.3	61.723	574	574	1	19	0	12.735	By MS/MS	By MS/MS	By MS/MS	By matching	By MS/MS	By MS/MS
AT1G58080.1	AT1G58080.1	8	6	6	ATP phosphoribosyl transferase 1	1	8	6	6	8	7	7	7	8	8	7	7	6	6	5	5	6	6	5	5	6	6	5	5	6	6	5	5	30.7	24.1	24.1	44.556	411	411	1	59	0	61.202	By MS/MS	By MS/MS	By MS/MS	By MS/MS	By MS/MS	By MS/MS
AT1G58270.1	AT1G58270.1	6	6	6	TRAF-like family protein	1	6	6	6	5	5	6	5	6	6	6	6	5	5	6	5	6	6	6	6	5	5	6	5	6	6	6	6	19.4	19.4	19.4	45.035	396	396	1	45	0	54.3	By MS/MS	By MS/MS	By MS/MS	By MS/MS	By MS/MS	By MS/MS
AT1G58280.4;AT1G58280.3;AT1G58280.1;AT1G58280.2	AT1G58280.4;AT1G58280.3;AT1G58280.1;AT1G58280.2	1;1;1;1	1;1;1;1	1;1;1;1	Phosphoglycerate mutase family protein ; Phosphoglycerate mutase family protein ; Phosphoglycerate mutase family protein ; Phosphoglycerate mutase family protein	4	1	1	1	1	1	1	1	1	1	1	1	1	1	1	1	1	1	1	1	1	1	1	1	1	1	1	1	4	4	4	33.868	302	302;303;318;343	1	8	0.0018255	3.0911	By matching	By MS/MS	By matching	By MS/MS	By MS/MS	By MS/MS
AT1G58290.1	AT1G58290.1	6	6	4	Glutamyl-tRNA reductase family protein	1	6	6	4	4	5	4	3	4	5	4	3	4	5	4	3	4	5	4	3	3	3	3	3	3	4	3	2	13.3	13.3	9	59.515	543	543	1	37	0	24.535	By MS/MS	By MS/MS	By MS/MS	By MS/MS	By MS/MS	By MS/MS
AT1G59359.1;AT1G58983.1;AT1G58684.1;AT1G58380.1	AT1G59359.1;AT1G58983.1;AT1G58684.1;AT1G58380.1	9;9;9;9	3;3;3;3	3;3;3;3	Ribosomal protein S5 family protein ; Ribosomal protein S5 family protein ; Ribosomal protein S5 family protein ; Ribosomal protein S5 family protein	4	9	3	3	7	7	8	8	8	7	8	8	3	3	3	3	3	3	3	3	3	3	3	3	3	3	3	3	37	13.7	13.7	30.771	284	284;284;284;284	1	46	0	31.824	By MS/MS	By MS/MS	By MS/MS	By MS/MS	By MS/MS	By MS/MS
AT1G59610.1	AT1G59610.1	11	11	2	dynamin-like 3	1	11	11	2	10	9	9	6	7	8	10	10	10	9	9	6	7	8	10	10	2	2	2	0	1	2	2	2	14.3	14.3	3	100.23	920	920	1	77	0	38.948	By MS/MS	By MS/MS	By MS/MS	By MS/MS	By MS/MS	By MS/MS
AT1G59700.1	AT1G59700.1	2	2	2	glutathione S-transferase TAU 16	1	2	2	2	2	2	2	0	2	2	1	2	2	2	2	0	2	2	1	2	2	2	2	0	2	2	1	2	15.4	15.4	15.4	26.506	234	234	1	13	0	9.289	By MS/MS	By MS/MS	By MS/MS		By MS/MS	By MS/MS
AT1G59870.1;AT1G15210.1;AT3G16340.2;AT3G16340.1;AT1G15520.1;AT3G30842.1;AT2G26910.1;AT2G29940.1;AT1G66950.1	AT1G59870.1	15;7;4;4;2;1;1;1;1	15;7;4;4;2;1;1;1;1	14;6;3;3;1;0;0;0;0	ABC-2 and Plant PDR ABC-type transporter family protein	9	15	15	14	14	14	13	13	12	12	13	15	14	14	13	13	12	12	13	15	13	13	12	12	11	11	12	14	13.3	13.3	12.7	165.08	1469	1469;1442;1411;1416;1423;1406;1420;1426;1454	1	108	0	71.788	By MS/MS	By MS/MS	By MS/MS	By MS/MS	By MS/MS	By MS/MS
AT1G59900.1	AT1G59900.1	10	10	9	pyruvate dehydrogenase complex E1 alpha subunit	1	10	10	9	9	8	8	7	10	9	7	8	9	8	8	7	10	9	7	8	8	7	7	6	9	8	6	7	31.9	31.9	29.3	43.059	389	389	1	79	0	81.482	By MS/MS	By MS/MS	By MS/MS	By MS/MS	By MS/MS	By MS/MS
AT1G59960.1	AT1G59960.1	1	1	1	NAD(P)-linked oxidoreductase superfamily protein	1	1	1	1	1	0	1	1	0	0	1	1	1	0	1	1	0	0	1	1	1	0	1	1	0	0	1	1	6.4	6.4	6.4	36.73	326	326	1	5	0	6.0236	By MS/MS		By MS/MS	By matching
AT1G59990.1	AT1G59990.1	2	2	2	DEA(D/H)-box RNA helicase family protein	1	2	2	2	2	2	1	1	1	2	2	1	2	2	1	1	1	2	2	1	2	2	1	1	1	2	2	1	5.3	5.3	5.3	64.747	581	581	1	12	0	9.6864	By MS/MS	By MS/MS	By MS/MS	By matching	By MS/MS	By MS/MS
AT1G60000.1	AT1G60000.1	2	2	2	RNA-binding (RRM/RBD/RNP motifs) family protein	1	2	2	2	2	1	2	0	1	1	2	2	2	1	2	0	1	1	2	2	2	1	2	0	1	1	2	2	10.5	10.5	10.5	28.498	258	258	1	16	0	8.7193	By matching	By matching	By matching		By MS/MS	By MS/MS
AT1G60070.1;AT1G60070.2	AT1G60070.1;AT1G60070.2	2;2	2;2	2;2	Adaptor protein complex AP-1, gamma subunit ; Adaptor protein complex AP-1, gamma subunit	2	2	2	2	2	2	2	1	1	2	2	2	2	2	2	1	1	2	2	2	2	2	2	1	1	2	2	2	4.1	4.1	4.1	94.669	862	862;898	1	14	0.0011144	3.3116	By MS/MS	By MS/MS	By matching	By matching	By matching	By matching
AT1G60550.1	AT1G60550.1	3	3	3	enoyl-CoA hydratase/isomerase D	1	3	3	3	3	2	2	1	2	2	2	2	3	2	2	1	2	2	2	2	3	2	2	1	2	2	2	2	11	11	11	37.056	337	337	1	17	0	7.3391	By MS/MS	By MS/MS	By MS/MS	By MS/MS	By MS/MS	By MS/MS
AT1G60710.1;AT1G60690.1	AT1G60710.1	7;1	7;1	7;1	NAD(P)-linked oxidoreductase superfamily protein	2	7	7	7	4	4	6	6	7	5	5	6	4	4	6	6	7	5	5	6	4	4	6	6	7	5	5	6	22.6	22.6	22.6	37.924	345	345;345	1	58	0	28.587	By MS/MS	By MS/MS	By MS/MS	By MS/MS	By MS/MS	By MS/MS
AT1G60950.1	AT1G60950.1	2	2	2	2Fe-2S ferredoxin-like superfamily protein	1	2	2	2	2	2	1	2	2	2	2	2	2	2	1	2	2	2	2	2	2	2	1	2	2	2	2	2	50.7	50.7	50.7	15.539	148	148	1	86	0	82.433	By MS/MS	By MS/MS	By matching	By MS/MS	By MS/MS	By MS/MS
AT1G60990.3;AT1G60990.2;AT1G60990.1	AT1G60990.3;AT1G60990.2;AT1G60990.1	1;1;1	1;1;1	1;1;1	Glycine cleavage T-protein family ; Glycine cleavage T-protein family ; Glycine cleavage T-protein family	3	1	1	1	1	1	1	1	1	1	1	1	1	1	1	1	1	1	1	1	1	1	1	1	1	1	1	1	3	3	3	47.008	432	432;432;432	1	8	0.0021637	2.9217	By matching	By MS/MS	By matching	By matching	By matching	By matching
AT1G61520.2;AT1G61520.3;AT1G61520.1	AT1G61520.2;AT1G61520.3;AT1G61520.1	6;6;6	6;6;6	6;6;6	photosystem I light harvesting complex gene 3 ; photosystem I light harvesting complex gene 3 ; photosystem I light harvesting complex gene 3	3	6	6	6	6	6	6	6	6	6	6	6	6	6	6	6	6	6	6	6	6	6	6	6	6	6	6	6	33	33	33	23.746	218	218;273;273	1	79	0	41.13	By MS/MS	By MS/MS	By MS/MS	By MS/MS	By MS/MS	By MS/MS
AT1G61570.1	AT1G61570.1	2	2	2	translocase of the inner mitochondrial membrane 13	1	2	2	2	2	2	2	2	2	2	2	2	2	2	2	2	2	2	2	2	2	2	2	2	2	2	2	2	35.6	35.6	35.6	9.4116	87	87	1	16	0	13.503	By MS/MS	By MS/MS	By MS/MS	By matching	By MS/MS	By MS/MS
AT1G61730.1	AT1G61730.1	2	2	2	DNA-binding storekeeper protein-related transcriptional regulator	1	2	2	2	2	2	2	1	2	2	2	2	2	2	2	1	2	2	2	2	2	2	2	1	2	2	2	2	7.2	7.2	7.2	40.879	376	376	1	15	0	7.5245	By matching	By MS/MS	By MS/MS	By matching	By matching	By matching
AT1G61790.1	AT1G61790.1	2	2	2	Oligosaccharyltransferase complex/magnesium transporter family protein	1	2	2	2	2	2	2	1	2	2	2	2	2	2	2	1	2	2	2	2	2	2	2	1	2	2	2	2	8.4	8.4	8.4	38.806	346	346	1	15	0.0018376	3.1689	By MS/MS	By matching	By matching	By matching	By matching	By MS/MS
AT1G62020.1	AT1G62020.1	18	3	3	Coatomer, alpha subunit	1	18	3	3	16	15	16	13	16	15	15	16	2	2	3	1	2	1	2	3	2	2	3	1	2	1	2	3	17.3	3.5	3.5	136.56	1216	1216	1	18	0	13.796	By MS/MS	By matching	By MS/MS	By MS/MS	By MS/MS	By matching
AT1G62150.1	AT1G62150.1	1	1	1	Mitochondrial transcription termination factor family protein	1	1	1	1	1	1	1	1	1	0	0	1	1	1	1	1	1	0	0	1	1	1	1	1	1	0	0	1	1.5	1.5	1.5	52.065	463	463	1	6	0.0062241	2.4184	By MS/MS	By MS/MS	By MS/MS	By matching	By MS/MS
AT1G62180.1;AT1G62180.2	AT1G62180.1;AT1G62180.2	7;6	7;6	5;4	5adenylylphosphosulfate reductase 2 ; 5adenylylphosphosulfate reductase 2	2	7	7	5	7	7	7	5	7	7	7	7	7	7	7	5	7	7	7	7	5	5	5	4	5	5	5	5	21.4	21.4	18.1	50.655	454	454;447	1	54	0	64.636	By MS/MS	By MS/MS	By MS/MS	By MS/MS	By MS/MS	By MS/MS
AT1G62380.1	AT1G62380.1	8	8	7	ACC oxidase 2	1	8	8	7	8	8	7	6	8	7	7	7	8	8	7	6	8	7	7	7	7	7	6	5	7	6	6	6	44.1	44.1	41.6	36.183	320	320	1	68	0	131.31	By MS/MS	By MS/MS	By MS/MS	By MS/MS	By MS/MS	By MS/MS
AT1G62390.1	AT1G62390.1	14	14	14	Octicosapeptide/Phox/Bem1p (PB1) domain-containing protein / tetratricopeptide repeat (TPR)-containing protein	1	14	14	14	11	13	10	10	12	9	9	11	11	13	10	10	12	9	9	11	11	13	10	10	12	9	9	11	30.2	30.2	30.2	82.707	751	751	1	97	0	196.71	By MS/MS	By MS/MS	By MS/MS	By MS/MS	By MS/MS	By MS/MS
AT1G62480.1	AT1G62480.1	2	2	2	Vacuolar calcium-binding protein-related	1	2	2	2	2	0	2	1	0	2	2	1	2	0	2	1	0	2	2	1	2	0	2	1	0	2	2	1	13.8	13.8	13.8	16.628	152	152	1	10	0	5.0316	By matching		By matching	By matching		By matching
AT1G62640.2;AT1G62640.1	AT1G62640.2;AT1G62640.1	7;7	7;7	7;7	3-ketoacyl-acyl carrier protein synthase III ; 3-ketoacyl-acyl carrier protein synthase III	2	7	7	7	5	7	6	6	6	6	6	6	5	7	6	6	6	6	6	6	5	7	6	6	6	6	6	6	28.7	28.7	28.7	42.846	404	404;404	1	52	0	80.351	By MS/MS	By MS/MS	By MS/MS	By MS/MS	By MS/MS	By MS/MS
AT1G62740.1	AT1G62740.1	6	4	4	stress-inducible protein, putative	1	6	4	4	4	5	5	5	5	5	5	5	2	3	3	3	3	3	3	3	2	3	3	3	3	3	3	3	14.5	11.9	11.9	64.519	571	571	1	23	0	16.867	By MS/MS	By MS/MS	By MS/MS	By MS/MS	By MS/MS	By MS/MS
AT1G62750.1	AT1G62750.1	30	30	30	Translation elongation factor EFG/EF2 protein	1	30	30	30	29	28	27	26	28	27	29	28	29	28	27	26	28	27	29	28	29	28	27	26	28	27	29	28	52	52	52	86.057	783	783	1	291	0	323.31	By MS/MS	By MS/MS	By MS/MS	By MS/MS	By MS/MS	By MS/MS
AT1G62780.1	AT1G62780.1	10	10	10	unknown protein; FUNCTIONS IN: molecular_function unknown; INVOLVED IN: biological_process unknown; LOCATED IN: chloroplast, chloroplast stroma; EXPRESSED IN: 22 plant structures; EXPRESSED DURING: 14 growth stages; Has 94 Blast hits to 94 proteins in 35	1	10	10	10	10	10	9	7	9	9	9	10	10	10	9	7	9	9	9	10	10	10	9	7	9	9	9	10	41.4	41.4	41.4	27.219	237	237	1	89	0	76.094	By MS/MS	By MS/MS	By MS/MS	By MS/MS	By MS/MS	By MS/MS
AT1G62820.1	AT1G62820.1	8	2	2	Calcium-binding EF-hand family protein	1	8	2	2	6	7	6	6	7	7	8	7	2	2	1	2	2	2	2	2	2	2	1	2	2	2	2	2	56.8	15.5	15.5	16.579	148	148	1	15	0.00040016	4.4567	By MS/MS	By matching	By matching	By matching	By MS/MS	By matching
AT1G63000.1	AT1G63000.1	7	5	5	nucleotide-rhamnose synthase/epimerase-reductase	1	7	5	5	5	4	5	6	5	6	4	5	4	3	3	4	3	4	3	4	4	3	3	4	3	4	3	4	23.6	16.3	16.3	33.597	301	301	1	28	0	20.096	By MS/MS	By MS/MS	By MS/MS	By MS/MS	By MS/MS	By MS/MS
AT1G63290.1	AT1G63290.1	1	1	1	Aldolase-type TIM barrel family protein	1	1	1	1	1	1	1	1	1	1	1	1	1	1	1	1	1	1	1	1	1	1	1	1	1	1	1	1	4	4	4	24.111	227	227	1	8	0.0052576	2.5669	By matching	By matching	By MS/MS	By matching	By MS/MS	By matching
AT1G63610.1;AT1G63610.2	AT1G63610.1;AT1G63610.2	2;2	2;2	2;2	unknown protein; FUNCTIONS IN: molecular_function unknown; INVOLVED IN: biological_process unknown; LOCATED IN: chloroplast; EXPRESSED IN: 22 plant structures; EXPRESSED DURING: 13 growth stages; BEST Arabidopsis thaliana protein match is: unknown protein	2	2	2	2	2	1	2	0	1	2	1	1	2	1	2	0	1	2	1	1	2	1	2	0	1	2	1	1	8.2	8.2	8.2	37.955	340	340;341	1	10	0	7.2433	By MS/MS	By MS/MS	By MS/MS		By MS/MS	By MS/MS
AT1G63660.1;AT1G63660.2	AT1G63660.1;AT1G63660.2	14;12	14;12	14;12	GMP synthase (glutamine-hydrolyzing), putative / glutamine amidotransferase, putative ; GMP synthase (glutamine-hydrolyzing), putative / glutamine amidotransferase, putative	2	14	14	14	12	11	12	11	13	12	11	13	12	11	12	11	13	12	11	13	12	11	12	11	13	12	11	13	37.8	37.8	37.8	59.314	534	534;434	1	97	0	89.456	By MS/MS	By MS/MS	By MS/MS	By MS/MS	By MS/MS	By MS/MS
AT1G63680.1	AT1G63680.1	8	8	8	acid-amino acid ligases;ligases;ATP binding;ATP binding;ligases	1	8	8	8	7	8	5	8	5	7	6	7	7	8	5	8	5	7	6	7	7	8	5	8	5	7	6	7	18.5	18.5	18.5	85.586	772	772	1	57	0	64.193	By MS/MS	By MS/MS	By MS/MS	By MS/MS	By MS/MS	By MS/MS
AT1G63770.4;AT1G63770.3;AT1G63770.5;AT1G63770.2;AT1G63770.1	AT1G63770.4;AT1G63770.3;AT1G63770.5;AT1G63770.2;AT1G63770.1	34;34;34;33;31	34;34;34;33;31	34;34;34;33;31	Peptidase M1 family protein ; Peptidase M1 family protein ; Peptidase M1 family protein ; Peptidase M1 family protein ; Peptidase M1 family protein	5	34	34	34	32	29	30	30	29	32	33	32	32	29	30	30	29	32	33	32	32	29	30	30	29	32	33	32	54.9	54.9	54.9	100.57	895	895;987;1013;945;918	1	300	0	317.03	By MS/MS	By MS/MS	By MS/MS	By MS/MS	By MS/MS	By MS/MS
AT1G63940.4;AT1G63940.1;AT1G63940.2;AT1G63940.3	AT1G63940.4;AT1G63940.1;AT1G63940.2;AT1G63940.3	20;20;20;17	20;20;20;17	19;19;19;16	monodehydroascorbate reductase 6 ; monodehydroascorbate reductase 6 ; monodehydroascorbate reductase 6 ; monodehydroascorbate reductase 6	4	20	20	19	18	19	18	19	18	18	19	19	18	19	18	19	18	18	19	19	17	18	17	18	17	17	18	18	55.8	55.8	54.1	52.115	482	482;486;493;416	1	178	0	189.12	By MS/MS	By MS/MS	By MS/MS	By MS/MS	By MS/MS	By MS/MS
AT1G63970.2;AT1G63970.1	AT1G63970.2;AT1G63970.1	3;3	3;3	3;3	isoprenoid F ; isoprenoid F	2	3	3	3	3	3	3	1	2	2	2	2	3	3	3	1	2	2	2	2	3	3	3	1	2	2	2	2	17.5	17.5	17.5	23.974	223	223;231	1	18	0	10.315	By MS/MS	By MS/MS	By MS/MS	By MS/MS	By MS/MS	By MS/MS
AT1G64090.1;AT1G64090.2	AT1G64090.1;AT1G64090.2	3;2	3;2	2;2	Reticulan like protein B3 ; Reticulan like protein B3	2	3	3	2	3	3	3	2	3	3	3	3	3	3	3	2	3	3	3	3	2	2	2	1	2	2	2	2	15.3	15.3	12.2	28.696	255	255;271	1	23	0	9.2799	By MS/MS	By MS/MS	By MS/MS	By matching	By MS/MS	By MS/MS
AT1G64190.1	AT1G64190.1	13	6	5	6-phosphogluconate dehydrogenase family protein	1	13	6	5	12	12	11	8	11	12	12	11	5	5	4	3	4	5	5	5	4	4	3	2	3	4	4	4	37.4	17.5	13.3	53.377	487	487	1	40	0	55.077	By MS/MS	By MS/MS	By MS/MS	By MS/MS	By MS/MS	By MS/MS
AT1G64510.1	AT1G64510.1	4	4	4	Translation elongation factor EF1B/ribosomal protein S6 family protein	1	4	4	4	4	4	3	2	4	4	3	3	4	4	3	2	4	4	3	3	4	4	3	2	4	4	3	3	31.9	31.9	31.9	22.761	207	207	1	37	0	50.41	By MS/MS	By MS/MS	By MS/MS	By MS/MS	By MS/MS	By MS/MS
AT1G64520.1;AT5G42040.1	AT1G64520.1	7;1	7;1	7;1	regulatory particle non-ATPase 12A	2	7	7	7	6	6	6	5	6	6	6	6	6	6	6	5	6	6	6	6	6	6	6	5	6	6	6	6	37.1	37.1	37.1	30.706	267	267;233	1	51	0	37.348	By MS/MS	By MS/MS	By MS/MS	By MS/MS	By MS/MS	By MS/MS
AT1G64550.1	AT1G64550.1	6	6	6	general control non-repressible 3	1	6	6	6	4	4	4	2	3	4	4	4	4	4	4	2	3	4	4	4	4	4	4	2	3	4	4	4	11.7	11.7	11.7	79.643	715	715	1	29	0	19.597	By MS/MS	By MS/MS	By MS/MS	By matching	By MS/MS	By MS/MS
AT1G64650.2;AT1G64650.1;AT3G49310.1	AT1G64650.2;AT1G64650.1;AT3G49310.1	2;2;1	2;2;1	1;1;0	Major facilitator superfamily protein ; Major facilitator superfamily protein ; Major facilitator superfamily protein	3	2	2	1	1	2	2	1	1	1	1	1	1	2	2	1	1	1	1	1	1	1	1	1	1	1	1	1	4.8	4.8	2.6	46.211	421	421;462;460	1	10	0	5.2345	By MS/MS	By MS/MS	By MS/MS	By matching	By matching	By matching
AT1G64770.1;AT1G64770.2;AT1G64770.3	AT1G64770.1;AT1G64770.2;AT1G64770.3	7;5;5	7;5;5	7;5;5	NDH-dependent cyclic electron flow 1 ; NDH-dependent cyclic electron flow 1 ; NDH-dependent cyclic electron flow 1	3	7	7	7	7	7	6	4	7	7	7	6	7	7	6	4	7	7	7	6	7	7	6	4	7	7	7	6	27.3	27.3	27.3	38.005	348	348;313;367	1	64	0	50.611	By MS/MS	By MS/MS	By MS/MS	By MS/MS	By MS/MS	By MS/MS
AT1G64790.1;AT1G64790.2	AT1G64790.1;AT1G64790.2	18;17	18;17	18;17	ILITYHIA ; ILITYHIA	2	18	18	18	15	17	17	9	16	15	17	14	15	17	17	9	16	15	17	14	15	17	17	9	16	15	17	14	10.7	10.7	10.7	284.78	2610	2610;2696	1	127	0	66.264	By MS/MS	By MS/MS	By MS/MS	By MS/MS	By MS/MS	By MS/MS
AT1G64980.1	AT1G64980.1	3	3	3	Nucleotide-diphospho-sugar transferases superfamily protein	1	3	3	3	2	3	3	3	2	2	2	2	2	3	3	3	2	2	2	2	2	3	3	3	2	2	2	2	17	17	17	30.216	259	259	1	20	0	10.909	By matching	By MS/MS	By MS/MS	By MS/MS	By MS/MS	By MS/MS
AT1G65220.1	AT1G65220.1	5	2	2	ARM repeat superfamily protein	1	5	2	2	5	5	5	3	5	5	3	5	2	2	2	1	2	2	0	2	2	2	2	1	2	2	0	2	16.5	8	8	47.06	411	411	1	13	0	8.1614	By MS/MS	By MS/MS	By MS/MS	By matching	By MS/MS	By matching
AT1G65260.1	AT1G65260.1	6	6	6	plastid transcriptionally active 4	1	6	6	6	6	5	6	5	5	5	5	5	6	5	6	5	5	5	5	5	6	5	6	5	5	5	5	5	26.7	26.7	26.7	36.392	330	330	1	42	0	107.47	By MS/MS	By MS/MS	By MS/MS	By MS/MS	By MS/MS	By MS/MS
AT1G65270.3;AT1G65270.2;AT1G65270.1	AT1G65270.3;AT1G65270.2;AT1G65270.1	2;2;2	2;2;2	2;2;2	unknown protein; FUNCTIONS IN: molecular_function unknown; INVOLVED IN: biological_process unknown; LOCATED IN: endoplasmic reticulum, plasma membrane; EXPRESSED IN: 24 plant structures; EXPRESSED DURING: 13 growth stages; Has 35333 Blast hits to 34131 pr	3	2	2	2	2	2	2	1	2	2	2	2	2	2	2	1	2	2	2	2	2	2	2	1	2	2	2	2	11.3	11.3	11.3	32.534	292	292;292;292	1	15	0.00038081	3.6885	By MS/MS	By matching	By MS/MS	By matching	By matching	By matching
AT1G65290.1	AT1G65290.1	1	1	1	mitochondrial acyl carrier protein 2	1	1	1	1	1	1	1	1	1	1	1	1	1	1	1	1	1	1	1	1	1	1	1	1	1	1	1	1	14.3	14.3	14.3	14.167	126	126	1	8	0	7.2045	By MS/MS	By MS/MS	By MS/MS	By matching	By MS/MS	By MS/MS
AT1G65450.3;AT1G65450.1	AT1G65450.3;AT1G65450.1	1;1	1;1	1;1	HXXXD-type acyl-transferase family protein ; HXXXD-type acyl-transferase family protein	2	1	1	1	1	1	1	1	1	1	1	1	1	1	1	1	1	1	1	1	1	1	1	1	1	1	1	1	4.5	4.5	4.5	32.256	286	286;450	1	8	0.00040667	4.6141	By matching	By matching	By MS/MS	By matching	By matching	By matching
AT1G65590.1	AT1G65590.1	5	5	5	beta-hexosaminidase 3	1	5	5	5	3	4	4	2	3	3	4	4	3	4	4	2	3	3	4	4	3	4	4	2	3	3	4	4	13.6	13.6	13.6	60.013	535	535	1	27	0	16.124	By MS/MS	By MS/MS	By matching	By matching	By matching	By MS/MS
AT1G65650.1	AT1G65650.1	3	3	3	Peptidase C12, ubiquitin carboxyl-terminal hydrolase 1	1	3	3	3	3	3	3	3	3	3	3	3	3	3	3	3	3	3	3	3	3	3	3	3	3	3	3	3	16.7	16.7	16.7	37.498	330	330	1	24	0	14.681	By MS/MS	By MS/MS	By MS/MS	By MS/MS	By MS/MS	By MS/MS
AT1G65700.2;AT1G65700.1;AT1G65700.3	AT1G65700.2;AT1G65700.1;AT1G65700.3	1;1;1	1;1;1	1;1;1	Small nuclear ribonucleoprotein family protein ; Small nuclear ribonucleoprotein family protein ; Small nuclear ribonucleoprotein family protein	3	1	1	1	0	1	0	0	0	0	0	0	0	1	0	0	0	0	0	0	0	1	0	0	0	0	0	0	22.4	22.4	22.4	10.706	98	98;98;141	1	1	0	20.78		By MS/MS
AT1G65930.1;AT1G54340.1	AT1G65930.1	20;4	20;4	17;2	cytosolic NADP+-dependent isocitrate dehydrogenase	2	20	20	17	20	20	20	17	19	17	19	19	20	20	20	17	19	17	19	19	17	17	17	14	16	14	16	16	55.6	55.6	48.8	45.746	410	410;416	1	200	0	168.95	By MS/MS	By MS/MS	By MS/MS	By MS/MS	By MS/MS	By MS/MS
AT1G65960.2;AT1G65960.1;AT3G17760.2;AT3G17760.1;AT2G02010.1;AT2G02000.1;AT5G17330.1;AT3G17720.1	AT1G65960.2;AT1G65960.1	16;10;4;4;3;3;3;1	16;10;4;4;3;3;3;1	16;10;4;4;3;3;3;1	glutamate decarboxylase 2 ; glutamate decarboxylase 2	8	16	16	16	11	14	11	10	14	14	12	13	11	14	11	10	14	14	12	13	11	14	11	10	14	14	12	13	43.9	43.9	43.9	56.14	494	494;365;494;494;493;500;502;194	1	115	0	73.999	By MS/MS	By MS/MS	By MS/MS	By MS/MS	By MS/MS	By MS/MS
AT1G65980.1;AT1G65980.2;AT1G65970.1;AT1G60740.1	AT1G65980.1;AT1G65980.2	6;3;1;1	6;3;1;1	6;3;1;1	thioredoxin-dependent peroxidase 1 ; thioredoxin-dependent peroxidase 1	4	6	6	6	4	6	5	6	4	6	6	6	4	6	5	6	4	6	6	6	4	6	5	6	4	6	6	6	55.6	55.6	55.6	17.428	162	162;121;162;162	1	48	0	83.34	By MS/MS	By MS/MS	By MS/MS	By MS/MS	By MS/MS	By MS/MS
AT1G66130.1	AT1G66130.1	3	3	3	NAD(P)-binding Rossmann-fold superfamily protein	1	3	3	3	3	3	3	3	2	1	2	2	3	3	3	3	2	1	2	2	3	3	3	3	2	1	2	2	9.9	9.9	9.9	40.097	364	364	1	19	0	12.485	By MS/MS	By MS/MS	By matching	By matching	By MS/MS	By MS/MS
AT1G66200.1;AT1G66200.3;AT1G66200.2;AT1G48470.1	AT1G66200.1;AT1G66200.3;AT1G66200.2	17;15;10;1	15;13;10;1	6;6;5;0	glutamine synthase clone F11 ; glutamine synthase clone F11 ; glutamine synthase clone F11	4	17	15	6	14	15	15	14	16	15	14	16	12	13	13	12	14	13	12	14	4	5	5	6	5	5	5	5	69.1	65.7	35.7	39.207	356	356;365;272;353	1	124	0	239.19	By MS/MS	By MS/MS	By MS/MS	By MS/MS	By MS/MS	By MS/MS
AT1G66240.1;AT1G66240.2	AT1G66240.1;AT1G66240.2	4;3	4;3	4;3	homolog of anti-oxidant 1 ; homolog of anti-oxidant 1	2	4	4	4	4	4	3	4	3	4	4	4	4	4	3	4	3	4	4	4	4	4	3	4	3	4	4	4	37.7	37.7	37.7	11.43	106	106;66	1	30	0	18.04	By MS/MS	By MS/MS	By MS/MS	By MS/MS	By MS/MS	By MS/MS
AT1G66260.2;AT1G66260.1	AT1G66260.2;AT1G66260.1	1;1	1;1	1;1	RNA-binding (RRM/RBD/RNP motifs) family protein ; RNA-binding (RRM/RBD/RNP motifs) family protein	2	1	1	1	1	1	1	1	1	1	1	1	1	1	1	1	1	1	1	1	1	1	1	1	1	1	1	1	5.4	5.4	5.4	31.318	295	295;295	1	8	0	5.1409	By MS/MS	By matching	By matching	By matching	By matching	By MS/MS
AT5G37780.1;AT1G66410.1;AT1G66410.2;AT5G37780.2;AT5G37780.3;AT2G27030.2	AT5G37780.1;AT1G66410.1;AT1G66410.2;AT5G37780.2;AT5G37780.3;AT2G27030.2	5;5;5;5;5;3	1;1;1;1;1;0	1;1;1;1;1;0	calmodulin 1 ; calmodulin 4 ; calmodulin 4 ; calmodulin 1 ; calmodulin 1 ; calmodulin 5	6	5	1	1	3	4	3	3	5	5	4	3	0	0	0	0	1	1	1	0	0	0	0	0	1	1	1	0	39.6	8.7	8.7	16.862	149	149;149;159;164;175;113	1	3	0.00039448	4.2049	By matching	By matching	By matching	By matching	By matching	By MS/MS
AT1G66430.1	AT1G66430.1	15	15	14	pfkB-like carbohydrate kinase family protein	1	15	15	14	12	15	14	13	12	13	13	12	12	15	14	13	12	13	13	12	12	14	13	12	11	13	13	12	51.6	51.6	49	41.471	384	384	1	112	0	165.08	By MS/MS	By MS/MS	By MS/MS	By MS/MS	By MS/MS	By MS/MS
AT1G66520.1	AT1G66520.1	1	1	1	formyltransferase, putative	1	1	1	1	1	1	1	0	1	1	1	0	1	1	1	0	1	1	1	0	1	1	1	0	1	1	1	0	5.1	5.1	5.1	38.502	355	355	1	6	0.00038256	3.7367	By matching	By matching	By matching		By MS/MS	By matching
AT1G66530.1	AT1G66530.1	8	3	3	Arginyl-tRNA synthetase, class Ic	1	8	3	3	4	6	7	5	5	4	5	5	1	1	3	1	1	1	1	2	1	1	3	1	1	1	1	2	17.6	7.6	7.6	66.445	590	590	1	11	0.00041102	4.7538	By matching	By matching	By MS/MS	By matching	By MS/MS	By MS/MS
AT1G66580.1	AT1G66580.1	10	4	3	senescence associated gene 24	1	10	4	3	10	10	10	9	9	9	10	10	4	4	4	4	4	4	4	4	3	3	3	3	3	3	3	3	43.9	15.4	10.9	24.929	221	221	1	47	0	15.218	By MS/MS	By MS/MS	By MS/MS	By MS/MS	By MS/MS	By MS/MS
AT1G66670.1	AT1G66670.1	8	8	8	CLP protease proteolytic subunit 3	1	8	8	8	7	6	8	6	7	7	7	6	7	6	8	6	7	7	7	6	7	6	8	6	7	7	7	6	29.1	29.1	29.1	33.925	309	309	1	63	0	54.624	By MS/MS	By MS/MS	By MS/MS	By MS/MS	By MS/MS	By MS/MS
AT1G66970.1;AT1G66970.2;AT1G66980.1	AT1G66970.1;AT1G66970.2	9;9;2	9;9;2	9;9;2	SHV3-like 2 ; SHV3-like 2	3	9	9	9	7	7	6	5	7	6	5	3	7	7	6	5	7	6	5	3	7	7	6	5	7	6	5	3	18.7	18.7	18.7	83.787	763	763;785;1118	1	47	0	37.457	By MS/MS	By MS/MS	By MS/MS	By MS/MS	By MS/MS	By MS/MS
AT1G67090.1;AT1G67090.2	AT1G67090.1	11;3	6;2	6;2	ribulose bisphosphate carboxylase small chain 1A	2	11	6	6	11	11	10	10	11	11	9	11	6	6	6	6	6	6	5	6	6	6	6	6	6	6	5	6	59.4	35	35	20.216	180	180;136	1	937	0	136.88	By MS/MS	By MS/MS	By MS/MS	By MS/MS	By MS/MS	By MS/MS
AT1G67140.1;AT1G67140.2;AT1G67140.3	AT1G67140.1;AT1G67140.2;AT1G67140.3	1;1;1	1;1;1	1;1;1	HEAT repeat-containing protein ; HEAT repeat-containing protein ; HEAT repeat-containing protein	3	1	1	1	0	0	0	0	1	1	0	0	0	0	0	0	1	1	0	0	0	0	0	0	1	1	0	0	0.9	0.9	0.9	244.25	2221	2221;2222;2223	1	2	0.00039683	4.3185					By MS/MS	By matching
AT1G67230.1	AT1G67230.1	2	2	2	little nuclei1	1	2	2	2	2	2	2	2	2	2	2	2	2	2	2	2	2	2	2	2	2	2	2	2	2	2	2	2	2.2	2.2	2.2	129.09	1132	1132	1	17	0	10.541	By MS/MS	By MS/MS	By MS/MS	By matching	By MS/MS	By MS/MS
AT1G67280.1;AT1G67280.2	AT1G67280.1;AT1G67280.2	11;10	11;10	9;8	Glyoxalase/Bleomycin resistance protein/Dioxygenase superfamily protein ; Glyoxalase/Bleomycin resistance protein/Dioxygenase superfamily protein	2	11	11	9	10	11	11	9	10	10	11	11	10	11	11	9	10	10	11	11	8	9	9	7	8	8	9	9	38.6	38.6	32	39.167	350	350;262	1	85	0	81.207	By MS/MS	By MS/MS	By MS/MS	By MS/MS	By MS/MS	By MS/MS
AT1G67680.1;AT1G67650.1	AT1G67680.1	4;1	4;1	4;1	SRP72 RNA-binding domain	2	4	4	4	2	2	1	1	2	0	2	2	2	2	1	1	2	0	2	2	2	2	1	1	2	0	2	2	8.9	8.9	8.9	73.069	664	664;651	1	12	0.00041254	4.8043	By matching	By MS/MS	By MS/MS	By matching	By matching
AT1G67700.3;AT1G67700.1;AT1G67700.2	AT1G67700.3;AT1G67700.1;AT1G67700.2	4;4;4	4;4;4	4;4;4	unknown protein; FUNCTIONS IN: molecular_function unknown; INVOLVED IN: biological_process unknown; EXPRESSED IN: 22 plant structures; EXPRESSED DURING: 13 growth stages. ; unknown protein; FUNCTIONS IN: molecular_function unknown; INVOLVED IN: biological	3	4	4	4	4	4	3	2	4	4	3	3	4	4	3	2	4	4	3	3	4	4	3	2	4	4	3	3	26.2	26.2	26.2	25.911	229	229;230;231	1	40	0	41.001	By MS/MS	By MS/MS	By MS/MS	By MS/MS	By MS/MS	By MS/MS
AT1G67730.1	AT1G67730.1	5	5	5	beta-ketoacyl reductase 1	1	5	5	5	2	3	2	2	4	3	5	4	2	3	2	2	4	3	5	4	2	3	2	2	4	3	5	4	19.5	19.5	19.5	35.761	318	318	1	25	0	17.614	By MS/MS	By MS/MS	By MS/MS	By matching	By MS/MS	By MS/MS
AT1G67830.1	AT1G67830.1	1	1	1	alpha-fucosidase 1	1	1	1	1	1	1	0	0	1	1	1	1	1	1	0	0	1	1	1	1	1	1	0	0	1	1	1	1	5.6	5.6	5.6	40.461	372	372	1	6	0.0035511	2.7105	By matching	By MS/MS			By MS/MS	By MS/MS
AT1G68010.1;AT1G68010.2	AT1G68010.1;AT1G68010.2	24;23	24;23	24;23	hydroxypyruvate reductase ; hydroxypyruvate reductase	2	24	24	24	21	22	21	17	23	21	21	23	21	22	21	17	23	21	21	23	21	22	21	17	23	21	21	23	82.1	82.1	82.1	42.247	386	386;387	1	242	0	323.31	By MS/MS	By MS/MS	By MS/MS	By MS/MS	By MS/MS	By MS/MS
AT1G68560.1;AT3G45940.1	AT1G68560.1	21;4	21;4	21;4	alpha-xylosidase 1	2	21	21	21	19	20	18	15	17	18	19	21	19	20	18	15	17	18	19	21	19	20	18	15	17	18	19	21	34.5	34.5	34.5	102.4	915	915;868	1	180	0	168.46	By MS/MS	By MS/MS	By MS/MS	By MS/MS	By MS/MS	By MS/MS
AT1G68590.2;AT1G68590.1;AT5G15760.1	AT1G68590.2;AT1G68590.1	3;3;1	3;3;1	3;3;1	Ribosomal protein PSRP-3/Ycf65 ; Ribosomal protein PSRP-3/Ycf65	3	3	3	3	3	3	2	2	3	3	2	3	3	3	2	2	3	3	2	3	3	3	2	2	3	3	2	3	35.6	35.6	35.6	18.146	163	163;166;183	1	25	0	24.737	By MS/MS	By MS/MS	By MS/MS	By MS/MS	By MS/MS	By MS/MS
AT1G69200.1	AT1G69200.1	8	8	8	fructokinase-like 2	1	8	8	8	7	6	6	7	7	7	6	7	7	6	6	7	7	7	6	7	7	6	6	7	7	7	6	7	19.8	19.8	19.8	69.258	616	616	1	61	0	63.137	By MS/MS	By MS/MS	By MS/MS	By MS/MS	By MS/MS	By MS/MS
AT1G69250.2;AT1G69250.1	AT1G69250.2;AT1G69250.1	2;2	2;2	2;2	Nuclear transport factor 2 (NTF2) family protein with RNA binding (RRM-RBD-RNP motifs) domain ; Nuclear transport factor 2 (NTF2) family protein with RNA binding (RRM-RBD-RNP motifs) domain	2	2	2	2	2	2	2	1	2	2	2	2	2	2	2	1	2	2	2	2	2	2	2	1	2	2	2	2	5.9	5.9	5.9	42.913	389	389;427	1	15	0.00040161	4.5004	By MS/MS	By MS/MS	By MS/MS	By matching	By MS/MS	By matching
AT1G69260.1	AT1G69260.1	1	1	1	ABI five binding protein	1	1	1	1	1	1	1	0	1	1	0	1	1	1	1	0	1	1	0	1	1	1	1	0	1	1	0	1	4.3	4.3	4.3	37.53	345	345	1	6	0.009874	2.2113	By matching	By matching	By matching		By matching	By MS/MS
AT1G69390.1	AT1G69390.1	1	1	1	homologue of bacterial MinE 1	1	1	1	1	0	1	0	1	1	1	1	1	0	1	0	1	1	1	1	1	0	1	0	1	1	1	1	1	8.7	8.7	8.7	25.748	229	229	1	6	0	5.7741		By MS/MS		By matching	By matching	By matching
AT1G69410.1	AT1G69410.1	4	2	2	eukaryotic elongation factor 5A-3	1	4	2	2	4	4	4	4	4	4	4	4	2	2	2	2	2	2	2	2	2	2	2	2	2	2	2	2	34.8	17.7	17.7	17.207	158	158	1	16	0	19.161	By MS/MS	By MS/MS	By MS/MS	By matching	By MS/MS	By MS/MS
AT1G69510.3;AT1G69510.2;AT1G69510.1	AT1G69510.3;AT1G69510.2;AT1G69510.1	1;1;1	1;1;1	1;1;1	cAMP-regulated phosphoprotein 19-related protein ; cAMP-regulated phosphoprotein 19-related protein ; cAMP-regulated phosphoprotein 19-related protein	3	1	1	1	1	1	1	1	1	1	1	1	1	1	1	1	1	1	1	1	1	1	1	1	1	1	1	1	7.3	7.3	7.3	15.096	137	137;137;137	1	8	0.0062176	2.4025	By matching	By matching	By matching	By matching	By MS/MS	By MS/MS
AT1G69620.1	AT1G69620.1	4	4	2	ribosomal protein L34	1	4	4	2	4	4	4	3	4	4	4	4	4	4	4	3	4	4	4	4	2	2	2	1	2	2	2	2	34.5	34.5	17.6	13.65	119	119	1	36	0	13.791	By MS/MS	By MS/MS	By MS/MS	By MS/MS	By MS/MS	By MS/MS
AT1G69740.2;AT1G69740.1	AT1G69740.2;AT1G69740.1	18;18	18;18	18;18	Aldolase superfamily protein ; Aldolase superfamily protein	2	18	18	18	18	18	17	15	18	17	17	18	18	18	17	15	18	17	17	18	18	18	17	15	18	17	17	18	56.5	56.5	56.5	46.69	430	430;430	1	163	0	233.21	By MS/MS	By MS/MS	By MS/MS	By MS/MS	By MS/MS	By MS/MS
AT1G69830.1	AT1G69830.1	12	12	12	alpha-amylase-like 3	1	12	12	12	9	10	9	5	7	10	8	8	9	10	9	5	7	10	8	8	9	10	9	5	7	10	8	8	16.2	16.2	16.2	99.841	887	887	1	73	0	58.228	By MS/MS	By MS/MS	By MS/MS	By MS/MS	By MS/MS	By MS/MS
AT1G70070.1	AT1G70070.1	2	2	2	DEAD/DEAH box helicase, putative	1	2	2	2	2	2	2	1	2	2	2	2	2	2	2	1	2	2	2	2	2	2	2	1	2	2	2	2	2.7	2.7	2.7	132.44	1171	1171	1	15	0	7.1066	By matching	By matching	By MS/MS	By matching	By MS/MS	By matching
AT1G70209.1	AT1G70209.1	1	1	1	unknown protein; LOCATED IN: mitochondrion; Has 30201 Blast hits to 17322 proteins in 780 species: Archae - 12; Bacteria - 1396; Metazoa - 17338; Fungi - 3422; Plants - 5037; Viruses - 0; Other Eukaryotes - 2996 (source: NCBI BLink).	1	1	1	1	0	0	0	0	1	0	0	1	0	0	0	0	1	0	0	1	0	0	0	0	1	0	0	1	19.1	19.1	19.1	5.5865	47	47	1	2	1	-2					By matching
AT1G70310.1	AT1G70310.1	9	6	6	spermidine synthase 2	1	9	6	6	8	9	8	7	8	7	7	8	5	6	5	4	6	5	5	5	5	6	5	4	6	5	5	5	50	32.6	32.6	37.14	340	340	1	48	0	31.012	By MS/MS	By MS/MS	By MS/MS	By MS/MS	By MS/MS	By MS/MS
AT1G70320.1;AT1G55860.2;AT1G55860.1	AT1G70320.1;AT1G55860.2;AT1G55860.1	7;5;5	7;5;5	7;5;5	ubiquitin-protein ligase 2 ; ubiquitin-protein ligase 1 ; ubiquitin-protein ligase 1	3	7	7	7	7	7	5	4	7	7	6	6	7	7	5	4	7	7	6	6	7	7	5	4	7	7	6	6	3.1	3.1	3.1	403.61	3658	3658;3681;3930	1	50	0	21.695	By MS/MS	By MS/MS	By MS/MS	By MS/MS	By MS/MS	By MS/MS
AT1G70410.3;AT1G70410.1;AT1G70410.2	AT1G70410.3;AT1G70410.1;AT1G70410.2	13;13;13	13;13;13	12;12;12	beta carbonic anhydrase 4 ; beta carbonic anhydrase 4 ; beta carbonic anhydrase 4	3	13	13	12	12	11	11	9	11	10	12	12	12	11	11	9	11	10	12	12	11	10	10	9	10	9	11	11	59.3	59.3	55	28.412	258	258;258;280	1	112	0	69.952	By MS/MS	By MS/MS	By MS/MS	By MS/MS	By MS/MS	By MS/MS
AT1G70580.4;AT1G70580.3;AT1G70580.2;AT1G70580.1	AT1G70580.4;AT1G70580.3;AT1G70580.2;AT1G70580.1	13;13;13;13	3;3;3;3	3;3;3;3	alanine-2-oxoglutarate aminotransferase 2 ; alanine-2-oxoglutarate aminotransferase 2 ; alanine-2-oxoglutarate aminotransferase 2 ; alanine-2-oxoglutarate aminotransferase 2	4	13	3	3	13	12	12	11	11	12	13	13	3	2	2	1	1	2	3	3	3	2	2	1	1	2	3	3	41	9.8	9.8	53.444	481	481;481;481;481	1	17	0	8.2363	By matching	By matching	By matching	By MS/MS	By matching	By MS/MS
AT1G70610.1	AT1G70610.1	1	1	1	transporter associated with antigen processing protein 1	1	1	1	1	1	1	1	1	1	1	1	1	1	1	1	1	1	1	1	1	1	1	1	1	1	1	1	1	1.4	1.4	1.4	78.038	700	700	1	8	0.006209	2.3906	By matching	By MS/MS	By matching	By matching	By MS/MS	By MS/MS
AT1G70730.1;AT1G70730.3;AT1G70730.2	AT1G70730.1;AT1G70730.3;AT1G70730.2	24;24;23	14;14;13	14;14;13	Phosphoglucomutase/phosphomannomutase family protein ; Phosphoglucomutase/phosphomannomutase family protein ; Phosphoglucomutase/phosphomannomutase family protein	3	24	14	14	23	22	21	17	21	23	22	22	13	13	12	8	13	14	13	13	13	13	12	8	13	14	13	13	59.1	33.8	33.8	63.481	585	585;662;605	1	112	0	87.234	By MS/MS	By MS/MS	By MS/MS	By MS/MS	By MS/MS	By MS/MS
AT1G70770.2;AT1G70770.1;AT3G11880.1;AT1G23170.1;AT1G23170.2	AT1G70770.2;AT1G70770.1	8;8;1;1;1	8;8;1;1;1	8;8;1;1;1	Protein of unknown function DUF2359, transmembrane ; Protein of unknown function DUF2359, transmembrane	5	8	8	8	8	6	4	5	7	7	6	6	8	6	4	5	7	7	6	6	8	6	4	5	7	7	6	6	16.7	16.7	16.7	66.864	610	610;610;443;569;615	1	49	0	24.902	By MS/MS	By MS/MS	By matching	By matching	By MS/MS	By MS/MS
AT1G70810.1	AT1G70810.1	1	1	1	Calcium-dependent lipid-binding (CaLB domain) family protein	1	1	1	1	1	1	1	0	1	1	1	1	1	1	1	0	1	1	1	1	1	1	1	0	1	1	1	1	5.5	5.5	5.5	18.657	165	165	1	7	0.00038956	3.9947	By matching	By MS/MS	By MS/MS		By MS/MS	By MS/MS
AT1G70820.1	AT1G70820.1	8	8	8	phosphoglucomutase, putative / glucose phosphomutase, putative	1	8	8	8	8	8	8	7	8	8	8	8	8	8	8	7	8	8	8	8	8	8	8	7	8	8	8	8	17.4	17.4	17.4	67.312	615	615	1	76	0	30.149	By MS/MS	By MS/MS	By MS/MS	By MS/MS	By MS/MS	By MS/MS
AT1G70830.1;AT1G70830.4;AT1G70830.5;AT1G70830.3;AT1G70830.2;AT1G70850.3;AT1G70850.1	AT1G70830.1;AT1G70830.4;AT1G70830.5;AT1G70830.3;AT1G70830.2	7;5;4;4;4;1;1	7;5;4;4;4;1;1	6;4;3;3;4;0;0	MLP-like protein 28 ; MLP-like protein 28 ; MLP-like protein 28 ; MLP-like protein 28 ; MLP-like protein 28	7	7	7	6	6	6	5	6	5	5	7	6	6	6	5	6	5	5	7	6	5	5	4	5	4	4	6	5	36.7	36.7	33.7	37.614	335	335;288;173;201;249;316;316	1	46	0	23.966	By MS/MS	By MS/MS	By MS/MS	By MS/MS	By MS/MS	By MS/MS
AT1G70890.1	AT1G70890.1	3	2	2	MLP-like protein 43	1	3	2	2	3	3	3	3	3	3	2	2	2	2	2	2	2	2	1	1	2	2	2	2	2	2	1	1	19.6	13.3	13.3	17.889	158	158	1	14	0	5.6841	By matching	By matching	By matching	By matching	By MS/MS	By matching
AT1G70940.1	AT1G70940.1	2	2	2	Auxin efflux carrier family protein	1	2	2	2	2	2	2	1	2	1	1	1	2	2	2	1	2	1	1	1	2	2	2	1	2	1	1	1	4.1	4.1	4.1	69.465	640	640	1	13	0	10.867	By MS/MS	By MS/MS	By MS/MS	By matching	By MS/MS	By matching
AT1G71040.1	AT1G71040.1	1	1	1	Cupredoxin superfamily protein	1	1	1	1	1	1	1	1	1	1	1	1	1	1	1	1	1	1	1	1	1	1	1	1	1	1	1	1	2.4	2.4	2.4	66.164	581	581	1	8	0.00039746	4.3395	By matching	By MS/MS	By matching	By matching	By MS/MS	By MS/MS
AT1G71220.1;AT1G71220.2	AT1G71220.1;AT1G71220.2	2;2	2;2	2;2	UDP-glucose:glycoprotein glucosyltransferases;transferases, transferring hexosyl groups;transferases, transferring glycosyl groups ; UDP-glucose:glycoprotein glucosyltransferases;transferases, transferring hexosyl groups;transferases, transferring glycosy	2	2	2	2	1	1	2	0	2	1	1	1	1	1	2	0	2	1	1	1	1	1	2	0	2	1	1	1	1.5	1.5	1.5	181.8	1613	1613;1614	1	9	0.00038314	3.7791	By matching	By matching	By MS/MS		By MS/MS	By matching
AT1G71500.1	AT1G71500.1	7	7	7	Rieske (2Fe-2S) domain-containing protein	1	7	7	7	7	7	6	6	7	7	7	7	7	7	6	6	7	7	7	7	7	7	6	6	7	7	7	7	33.4	33.4	33.4	31.727	287	287	1	62	0	101.19	By MS/MS	By MS/MS	By MS/MS	By MS/MS	By MS/MS	By MS/MS
AT1G71695.1	AT1G71695.1	8	8	8	Peroxidase superfamily protein	1	8	8	8	3	3	5	3	6	7	5	6	3	3	5	3	6	7	5	6	3	3	5	3	6	7	5	6	23.7	23.7	23.7	39.559	358	358	1	38	0	25.85	By MS/MS	By MS/MS	By MS/MS	By MS/MS	By MS/MS	By MS/MS
AT1G71730.1	AT1G71730.1	1	1	1	unknown protein; Has 52 Blast hits to 52 proteins in 24 species: Archae - 0; Bacteria - 0; Metazoa - 4; Fungi - 0; Plants - 41; Viruses - 0; Other Eukaryotes - 7 (source: NCBI BLink).	1	1	1	1	1	1	0	0	1	1	1	1	1	1	0	0	1	1	1	1	1	1	0	0	1	1	1	1	9	9	9	19.578	177	177	1	9	0	5.3057	By MS/MS	By MS/MS			By MS/MS	By MS/MS
AT1G71820.1;AT1G71820.2	AT1G71820.1;AT1G71820.2	2;2	2;2	2;2	SEC6 ; SEC6	2	2	2	2	2	2	1	2	2	2	1	1	2	2	1	2	2	2	1	1	2	2	1	2	2	2	1	1	3.3	3.3	3.3	85.673	752	752;774	1	13	0.00038139	3.7147	By MS/MS	By matching	By matching	By matching	By MS/MS	By matching
AT1G71860.3;AT1G71860.1;AT1G71860.2	AT1G71860.3;AT1G71860.1;AT1G71860.2	3;3;2	3;3;2	3;3;2	protein tyrosine phosphatase 1 ; protein tyrosine phosphatase 1 ; protein tyrosine phosphatase 1	3	3	3	3	3	3	3	3	3	3	2	2	3	3	3	3	3	3	2	2	3	3	3	3	3	3	2	2	12.1	12.1	12.1	37.798	340	340;340;277	1	22	0	6.1495	By MS/MS	By MS/MS	By matching	By MS/MS	By matching	By MS/MS
AT1G71880.1;AT1G71890.1	AT1G71880.1;AT1G71890.1	2;1	2;1	2;1	sucrose-proton symporter 1 ; Major facilitator superfamily protein	2	2	2	2	2	2	1	2	2	2	2	1	2	2	1	2	2	2	2	1	2	2	1	2	2	2	2	1	5.3	5.3	5.3	54.858	513	513;512	1	14	0	5.4919	By MS/MS	By MS/MS	By MS/MS	By matching	By MS/MS	By matching
AT5G10330.3;AT1G71920.3;AT1G71920.1;AT5G10330.2;AT5G10330.1;AT1G71920.2	AT5G10330.3;AT1G71920.3;AT1G71920.1;AT5G10330.2;AT5G10330.1;AT1G71920.2	2;2;2;2;2;2	2;2;2;2;2;2	2;2;2;2;2;2	histidinol phosphate aminotransferase 1 ; HISTIDINE BIOSYNTHESIS 6B ; HISTIDINE BIOSYNTHESIS 6B ; histidinol phosphate aminotransferase 1 ; histidinol phosphate aminotransferase 1 ; HISTIDINE BIOSYNTHESIS 6B	6	2	2	2	1	2	2	1	2	2	1	2	1	2	2	1	2	2	1	2	1	2	2	1	2	2	1	2	12.7	12.7	12.7	40.665	362	362;362;415;417;417;417	1	17	0	10.671	By matching	By matching	By MS/MS	By MS/MS	By MS/MS	By matching
AT1G72150.1	AT1G72150.1	15	15	13	PATELLIN 1	1	15	15	13	14	15	10	11	14	14	14	14	14	15	10	11	14	14	14	14	12	13	8	9	12	12	12	12	30.2	30.2	26.7	64.046	573	573	1	106	0	53.054	By MS/MS	By MS/MS	By MS/MS	By MS/MS	By MS/MS	By MS/MS
AT1G72370.2;AT1G72370.1;AT3G04770.2;AT3G04770.1	AT1G72370.2;AT1G72370.1	14;14;4;4	14;14;4;4	14;14;4;4	40s ribosomal protein SA ; 40s ribosomal protein SA	4	14	14	14	12	13	14	13	12	12	13	13	12	13	14	13	12	12	13	13	12	13	14	13	12	12	13	13	51.4	51.4	51.4	31.981	294	294;298;280;332	1	188	0	144.98	By MS/MS	By MS/MS	By MS/MS	By MS/MS	By MS/MS	By MS/MS
AT1G72550.2;AT1G72550.1	AT1G72550.2;AT1G72550.1	10;10	10;10	10;10	tRNA synthetase beta subunit family protein ; tRNA synthetase beta subunit family protein	2	10	10	10	7	7	9	9	7	9	8	8	7	7	9	9	7	9	8	8	7	7	9	9	7	9	8	8	22.4	22.4	22.4	65.959	584	584;598	1	67	0	67.159	By MS/MS	By MS/MS	By MS/MS	By MS/MS	By MS/MS	By MS/MS
AT1G72610.1	AT1G72610.1	4	4	4	germin-like protein 1	1	4	4	4	2	3	2	2	4	4	3	3	2	3	2	2	4	4	3	3	2	3	2	2	4	4	3	3	21.2	21.2	21.2	21.559	208	208	1	28	0	24.401	By MS/MS	By MS/MS	By MS/MS	By matching	By MS/MS	By MS/MS
AT1G72640.2;AT1G72640.1	AT1G72640.2;AT1G72640.1	1;1	1;1	1;1	NAD(P)-binding Rossmann-fold superfamily protein ; NAD(P)-binding Rossmann-fold superfamily protein	2	1	1	1	1	1	1	0	1	1	1	1	1	1	1	0	1	1	1	1	1	1	1	0	1	1	1	1	5.1	5.1	5.1	33.564	311	311;312	1	12	0	5.5235	By MS/MS	By MS/MS	By matching		By MS/MS	By MS/MS
AT1G72680.1	AT1G72680.1	2	2	2	cinnamyl-alcohol dehydrogenase	1	2	2	2	2	2	2	2	2	2	1	2	2	2	2	2	2	2	1	2	2	2	2	2	2	2	1	2	6.8	6.8	6.8	38.671	355	355	1	15	0.0011123	3.2984	By MS/MS	By MS/MS	By matching	By matching	By matching	By matching
AT1G72730.1	AT1G72730.1	15	2	2	DEA(D/H)-box RNA helicase family protein	1	15	2	2	12	14	13	15	13	14	13	13	0	1	1	2	1	1	1	1	0	1	1	2	1	1	1	1	43.7	4.3	4.3	46.77	414	414	1	8	0.0078902	2.3039	By matching	By matching	By MS/MS	By MS/MS	By matching	By matching
AT1G72880.2;AT1G72880.1	AT1G72880.2;AT1G72880.1	1;1	1;1	1;1	Survival protein SurE-like phosphatase/nucleotidase ; Survival protein SurE-like phosphatase/nucleotidase	2	1	1	1	1	1	1	1	1	1	1	1	1	1	1	1	1	1	1	1	1	1	1	1	1	1	1	1	4.9	4.9	4.9	40.673	385	385;385	1	8	0	6.1596	By MS/MS	By MS/MS	By matching	By matching	By matching	By MS/MS
AT1G72930.2;AT1G72930.1	AT1G72930.2;AT1G72930.1	1;1	1;1	1;1	toll/interleukin-1 receptor-like ; toll/interleukin-1 receptor-like	2	1	1	1	1	1	1	0	1	1	1	1	1	1	1	0	1	1	1	1	1	1	1	0	1	1	1	1	5.9	5.9	5.9	17.568	152	152;176	1	7	0.0021653	2.9261	By matching	By matching	By matching		By MS/MS	By matching
AT1G72970.2;AT1G72970.1;AT5G51950.2;AT5G51930.1;AT5G51950.1	AT1G72970.2;AT1G72970.1	6;6;1;1;1	6;6;1;1;1	6;6;1;1;1	Glucose-methanol-choline (GMC) oxidoreductase family protein ; Glucose-methanol-choline (GMC) oxidoreductase family protein	5	6	6	6	5	5	3	4	5	5	5	4	5	5	3	4	5	5	5	4	5	5	3	4	5	5	5	4	12.3	12.3	12.3	62.209	567	567;594;553;582;586	1	37	0	20.711	By MS/MS	By MS/MS	By MS/MS	By MS/MS	By MS/MS	By MS/MS
AT1G73060.1	AT1G73060.1	7	7	7	Low PSII Accumulation 3	1	7	7	7	7	7	6	6	6	7	5	6	7	7	6	6	6	7	5	6	7	7	6	6	6	7	5	6	33	33	33	40.029	358	358	1	64	0	107.07	By MS/MS	By MS/MS	By MS/MS	By MS/MS	By MS/MS	By MS/MS
AT1G73090.1;AT1G73090.2	AT1G73090.1;AT1G73090.2	2;2	2;2	2;2	unknown protein; Has 28 Blast hits to 28 proteins in 12 species: Archae - 0; Bacteria - 0; Metazoa - 0; Fungi - 0; Plants - 28; Viruses - 0; Other Eukaryotes - 0 (source: NCBI BLink). ; unknown protein; FUNCTIONS IN: molecular_function unknown; INVOLVED I	2	2	2	2	2	2	1	2	2	2	1	2	2	2	1	2	2	2	1	2	2	2	1	2	2	2	1	2	10.1	10.1	10.1	34.687	306	306;334	1	14	0.00041374	4.8582	By matching	By MS/MS	By MS/MS	By matching	By matching	By MS/MS
AT1G73110.1	AT1G73110.1	8	8	8	P-loop containing nucleoside triphosphate hydrolases superfamily protein	1	8	8	8	6	7	7	4	8	8	8	7	6	7	7	4	8	8	8	7	6	7	7	4	8	8	8	7	26.2	26.2	26.2	48.325	432	432	1	56	0	57.849	By MS/MS	By MS/MS	By MS/MS	By MS/MS	By MS/MS	By MS/MS
AT1G73230.1	AT1G73230.1	8	8	5	Nascent polypeptide-associated complex NAC	1	8	8	5	7	7	7	6	7	7	6	7	7	7	7	6	7	7	6	7	4	4	4	3	4	4	4	4	63	63	47.9	18.004	165	165	1	71	0	89.749	By MS/MS	By MS/MS	By MS/MS	By MS/MS	By MS/MS	By MS/MS
AT1G73530.1	AT1G73530.1	1	1	1	RNA-binding (RRM/RBD/RNP motifs) family protein	1	1	1	1	0	0	0	1	0	0	0	1	0	0	0	1	0	0	0	1	0	0	0	1	0	0	0	1	5	5	5	20.063	181	181	1	2	0.00217	2.9638				By MS/MS
AT1G73650.1;AT1G73650.4;AT1G73650.2;AT1G73650.3	AT1G73650.1;AT1G73650.4;AT1G73650.2;AT1G73650.3	2;2;2;2	2;2;2;2	2;2;2;2	Protein of unknown function (DUF1295) ; Protein of unknown function (DUF1295) ; Protein of unknown function (DUF1295) ; Protein of unknown function (DUF1295)	4	2	2	2	2	2	1	2	2	2	0	0	2	2	1	2	2	2	0	0	2	2	1	2	2	2	0	0	11.1	11.1	11.1	23.73	208	208;219;291;302	1	11	0	6.2532	By MS/MS	By MS/MS	By MS/MS	By MS/MS	By MS/MS	By matching
AT1G73990.1	AT1G73990.1	1	1	1	signal peptide peptidase	1	1	1	1	1	1	1	1	1	1	1	1	1	1	1	1	1	1	1	1	1	1	1	1	1	1	1	1	1.6	1.6	1.6	75.094	677	677	1	8	0.0045726	2.6047	By matching	By matching	By MS/MS	By matching	By matching	By matching
AT1G74030.1	AT1G74030.1	4	4	4	enolase 1	1	4	4	4	3	4	4	4	4	4	4	3	3	4	4	4	4	4	4	3	3	4	4	4	4	4	4	3	11.5	11.5	11.5	51.474	477	477	1	31	0	28.457	By MS/MS	By MS/MS	By MS/MS	By MS/MS	By MS/MS	By MS/MS
AT1G74040.1	AT1G74040.1	11	2	2	2-isopropylmalate synthase 1	1	11	2	2	10	8	9	9	10	8	10	8	2	2	1	1	2	1	2	1	2	2	1	1	2	1	2	1	22.5	3.6	3.6	68.135	631	631	1	20	0	16.148	By MS/MS	By MS/MS	By MS/MS	By MS/MS	By MS/MS	By MS/MS
AT1G74060.1;AT1G74050.1	AT1G74060.1;AT1G74050.1	13;13	13;13	6;6	Ribosomal protein L6 family protein ; Ribosomal protein L6 family protein	2	13	13	6	12	12	12	13	12	12	12	12	12	12	12	13	12	12	12	12	5	5	5	6	5	5	5	5	46.8	46.8	22.7	26.008	233	233;233	1	122	0	61.566	By MS/MS	By MS/MS	By MS/MS	By MS/MS	By MS/MS	By MS/MS
AT1G74070.1	AT1G74070.1	3	3	3	Cyclophilin-like peptidyl-prolyl cis-trans isomerase family protein	1	3	3	3	2	3	2	2	0	3	3	3	2	3	2	2	0	3	3	3	2	3	2	2	0	3	3	3	12	12	12	34.374	317	317	1	18	0	5.5446	By MS/MS	By MS/MS	By MS/MS	By matching		By MS/MS
AT1G74100.1;AT1G18590.1;AT1G74090.1	AT1G74100.1	3;1;1	3;1;1	3;1;1	sulfotransferase 16	3	3	3	3	3	3	3	3	3	3	3	2	3	3	3	3	3	3	3	2	3	3	3	3	3	3	3	2	8.6	8.6	8.6	39.219	338	338;346;350	1	23	0	6.6217	By matching	By MS/MS	By matching	By matching	By MS/MS	By matching
AT1G74230.1	AT1G74230.1	2	2	2	glycine-rich RNA-binding protein 5	1	2	2	2	1	1	2	2	1	1	1	1	1	1	2	2	1	1	1	1	1	1	2	2	1	1	1	1	8.3	8.3	8.3	28.728	289	289	1	10	0	8.0364	By MS/MS	By MS/MS	By MS/MS	By MS/MS	By MS/MS	By MS/MS
AT1G74260.1	AT1G74260.1	15	15	15	purine biosynthesis 4	1	15	15	15	10	13	10	8	12	14	13	13	10	13	10	8	12	14	13	13	10	13	10	8	12	14	13	13	16.6	16.6	16.6	153.95	1407	1407	1	106	0	101.52	By MS/MS	By MS/MS	By MS/MS	By MS/MS	By MS/MS	By MS/MS
AT1G74470.1	AT1G74470.1	22	22	22	Pyridine nucleotide-disulphide oxidoreductase family protein	1	22	22	22	22	21	20	19	19	21	20	21	22	21	20	19	19	21	20	21	22	21	20	19	19	21	20	21	58.9	58.9	58.9	51.837	467	467	1	211	0	169.51	By MS/MS	By MS/MS	By MS/MS	By MS/MS	By MS/MS	By MS/MS
AT1G74560.1;AT1G74560.3;AT1G74560.2	AT1G74560.1;AT1G74560.3;AT1G74560.2	7;7;6	7;7;6	4;4;3	NAP1-related protein 1 ; NAP1-related protein 1 ; NAP1-related protein 1	3	7	7	4	7	7	7	5	6	7	7	7	7	7	7	5	6	7	7	7	4	4	4	2	3	4	4	4	38.3	38.3	25.8	29.416	256	256;264;257	1	53	0	53.779	By MS/MS	By MS/MS	By MS/MS	By MS/MS	By MS/MS	By MS/MS
AT1G74730.1	AT1G74730.1	1	1	1	Protein of unknown function (DUF1118)	1	1	1	1	1	1	1	1	1	1	1	1	1	1	1	1	1	1	1	1	1	1	1	1	1	1	1	1	6.6	6.6	6.6	20.735	198	198	1	8	0.00040584	4.6019	By MS/MS	By MS/MS	By MS/MS	By matching	By MS/MS	By MS/MS
AT1G74790.1	AT1G74790.1	1	1	1	catalytics	1	1	1	1	1	1	1	1	1	1	1	1	1	1	1	1	1	1	1	1	1	1	1	1	1	1	1	1	1.4	1.4	1.4	75.224	695	695	1	8	0.0011066	3.2276	By matching	By matching	By matching	By MS/MS	By matching	By matching
AT1G74850.1	AT1G74850.1	7	7	7	plastid transcriptionally active 2	1	7	7	7	6	7	4	5	7	5	5	5	6	7	4	5	7	5	5	5	6	7	4	5	7	5	5	5	11.4	11.4	11.4	96.324	862	862	1	44	0	26.946	By MS/MS	By MS/MS	By MS/MS	By MS/MS	By MS/MS	By MS/MS
AT1G74910.3;AT1G74910.2;AT1G74910.1	AT1G74910.3;AT1G74910.2;AT1G74910.1	6;6;6	6;6;6	4;4;4	ADP-glucose pyrophosphorylase family protein ; ADP-glucose pyrophosphorylase family protein ; ADP-glucose pyrophosphorylase family protein	3	6	6	4	6	6	6	6	6	6	6	6	6	6	6	6	6	6	6	6	4	4	4	4	4	4	4	4	27.4	27.4	21.2	42.896	387	387;415;415	1	48	0	46.956	By MS/MS	By MS/MS	By MS/MS	By MS/MS	By MS/MS	By MS/MS
AT1G74920.1;AT1G74920.2	AT1G74920.1;AT1G74920.2	15;14	15;14	14;13	aldehyde dehydrogenase 10A8 ; aldehyde dehydrogenase 10A8	2	15	15	14	13	11	11	7	12	14	12	10	13	11	11	7	12	14	12	10	12	10	10	6	11	13	11	9	48.1	48.1	45.3	54.431	501	501;496	1	91	0	89.819	By MS/MS	By MS/MS	By MS/MS	By MS/MS	By MS/MS	By MS/MS
AT1G74960.3;AT1G74960.2;AT1G74960.1	AT1G74960.3;AT1G74960.2;AT1G74960.1	8;8;8	8;8;8	8;8;8	fatty acid biosynthesis 1 ; fatty acid biosynthesis 1 ; fatty acid biosynthesis 1	3	8	8	8	8	7	7	6	7	7	7	7	8	7	7	6	7	7	7	7	8	7	7	6	7	7	7	7	25.1	25.1	25.1	57.599	541	541;541;541	1	56	0	46.844	By MS/MS	By MS/MS	By MS/MS	By MS/MS	By MS/MS	By MS/MS
AT1G74970.1	AT1G74970.1	5	5	5	ribosomal protein S9	1	5	5	5	4	4	4	5	3	4	4	4	4	4	4	5	3	4	4	4	4	4	4	5	3	4	4	4	25.5	25.5	25.5	22.577	208	208	1	40	0	40.358	By MS/MS	By MS/MS	By MS/MS	By MS/MS	By MS/MS	By MS/MS
AT1G75040.1	AT1G75040.1	5	5	5	pathogenesis-related gene 5	1	5	5	5	5	4	4	2	4	5	3	4	5	4	4	2	4	5	3	4	5	4	4	2	4	5	3	4	23.8	23.8	23.8	25.252	239	239	1	31	0	18.469	By MS/MS	By MS/MS	By MS/MS	By MS/MS	By MS/MS	By MS/MS
AT1G75270.1	AT1G75270.1	6	6	6	dehydroascorbate reductase 2	1	6	6	6	5	5	5	5	5	5	5	6	5	5	5	5	5	5	5	6	5	5	5	5	5	5	5	6	36.6	36.6	36.6	23.407	213	213	1	41	0	26.696	By MS/MS	By MS/MS	By MS/MS	By MS/MS	By MS/MS	By MS/MS
AT1G75280.1;AT1G75300.1	AT1G75280.1	3;1	3;1	3;1	NmrA-like negative transcriptional regulator family protein	2	3	3	3	2	3	3	3	3	3	2	3	2	3	3	3	3	3	2	3	2	3	3	3	3	3	2	3	11.3	11.3	11.3	33.736	310	310;322	1	27	0	9.9042	By MS/MS	By MS/MS	By MS/MS	By MS/MS	By MS/MS	By MS/MS
AT1G75330.1	AT1G75330.1	5	5	5	ornithine carbamoyltransferase	1	5	5	5	5	5	5	4	5	5	4	5	5	5	5	4	5	5	4	5	5	5	5	4	5	5	4	5	19.7	19.7	19.7	41.002	375	375	1	42	0	23.641	By MS/MS	By MS/MS	By MS/MS	By MS/MS	By MS/MS	By MS/MS
AT1G75350.1	AT1G75350.1	7	7	7	Ribosomal protein L31	1	7	7	7	7	7	7	7	7	7	7	7	7	7	7	7	7	7	7	7	7	7	7	7	7	7	7	7	54.9	54.9	54.9	16.033	144	144	1	80	0	98.502	By MS/MS	By MS/MS	By MS/MS	By MS/MS	By MS/MS	By MS/MS
AT1G75950.1	AT1G75950.1	4	4	3	S phase kinase-associated protein 1	1	4	4	3	4	4	4	2	4	4	4	4	4	4	4	2	4	4	4	4	3	3	3	1	3	3	3	3	38.8	38.8	30.6	17.857	160	160	1	49	0	97.301	By MS/MS	By MS/MS	By MS/MS	By matching	By MS/MS	By MS/MS
AT1G75990.1	AT1G75990.1	12	2	2	PAM domain (PCI/PINT associated module) protein	1	12	2	2	10	10	9	11	9	9	10	9	1	1	1	2	2	1	2	1	1	1	1	2	2	1	2	1	29.6	6.6	6.6	55.591	487	487	1	11	0	7.8298	By matching	By MS/MS	By matching	By MS/MS	By matching	By MS/MS
AT1G76010.1	AT1G76010.1	6	6	5	Alba DNA/RNA-binding protein	1	6	6	5	6	6	6	5	6	5	6	5	6	6	6	5	6	5	6	5	5	5	5	4	5	4	5	4	26.9	26.9	23.7	37.382	350	350	1	53	0	74.812	By MS/MS	By MS/MS	By MS/MS	By MS/MS	By MS/MS	By MS/MS
AT1G76080.1	AT1G76080.1	10	10	10	chloroplastic drought-induced stress protein of 32 kD	1	10	10	10	8	9	9	9	10	9	10	10	8	9	9	9	10	9	10	10	8	9	9	9	10	9	10	10	40.1	40.1	40.1	33.684	302	302	1	113	0	38.549	By MS/MS	By MS/MS	By MS/MS	By MS/MS	By MS/MS	By MS/MS
AT1G76100.1	AT1G76100.1	1	1	1	plastocyanin 1	1	1	1	1	1	1	1	1	1	1	1	1	1	1	1	1	1	1	1	1	1	1	1	1	1	1	1	1	14	14	14	17.589	171	171	1	11	0	17.833	By matching	By MS/MS	By matching	By MS/MS	By MS/MS	By MS/MS
AT1G76140.1;AT1G76140.2	AT1G76140.1;AT1G76140.2	5;4	5;4	5;4	Prolyl oligopeptidase family protein ; Prolyl oligopeptidase family protein	2	5	5	5	4	5	5	4	5	5	5	5	4	5	5	4	5	5	5	5	4	5	5	4	5	5	5	5	9.1	9.1	9.1	89.404	795	795;792	1	38	0	25.471	By MS/MS	By MS/MS	By MS/MS	By matching	By MS/MS	By matching
AT1G76160.1;AT1G21860.1;AT1G21850.1	AT1G76160.1	7;1;1	5;1;1	5;1;1	SKU5 similar 5	3	7	5	5	7	7	7	7	7	7	7	7	5	5	5	5	5	5	5	5	5	5	5	5	5	5	5	5	17.7	13.5	13.5	60.04	541	541;538;551	1	53	0	48.403	By MS/MS	By MS/MS	By MS/MS	By MS/MS	By MS/MS	By MS/MS
AT1G76180.2;AT1G76180.1	AT1G76180.2;AT1G76180.1	5;5	4;4	4;4	Dehydrin family protein ; Dehydrin family protein	2	5	4	4	5	5	4	3	5	4	5	5	4	4	3	2	4	3	4	4	4	4	3	2	4	3	4	4	28.1	23.8	23.8	20.786	185	185;185	1	28	0	43.86	By MS/MS	By MS/MS	By MS/MS	By MS/MS	By MS/MS	By MS/MS
AT1G76400.1	AT1G76400.1	3	3	3	Ribophorin I	1	3	3	3	1	2	3	1	2	3	3	3	1	2	3	1	2	3	3	3	1	2	3	1	2	3	3	3	7.7	7.7	7.7	68.641	614	614	1	18	0	9.8208	By MS/MS	By MS/MS	By MS/MS	By matching	By MS/MS	By MS/MS
AT1G76450.1	AT1G76450.1	1	1	1	Photosystem II reaction center PsbP family protein	1	1	1	1	1	1	1	1	1	1	1	1	1	1	1	1	1	1	1	1	1	1	1	1	1	1	1	1	5.7	5.7	5.7	27.489	247	247	1	10	0	8.9929	By MS/MS	By MS/MS	By MS/MS	By MS/MS	By MS/MS	By MS/MS
AT1G76550.1	AT1G76550.1	13	4	4	Phosphofructokinase family protein	1	13	4	4	12	12	11	7	12	11	9	12	4	4	3	2	4	3	3	4	4	4	3	2	4	3	3	4	26.1	9.9	9.9	67.558	617	617	1	27	0	10.647	By MS/MS	By MS/MS	By MS/MS	By matching	By MS/MS	By MS/MS
AT1G76680.1;AT1G76680.2;AT1G18020.1;AT1G17990.1	AT1G76680.1;AT1G76680.2	17;17;1;1	17;17;1;1	10;10;0;0	12-oxophytodienoate reductase 1 ; 12-oxophytodienoate reductase 1	4	17	17	10	17	15	15	15	14	13	13	16	17	15	15	15	14	13	13	16	10	10	9	9	9	9	9	9	65.3	65.3	44.4	41.167	372	372;397;269;269	1	132	0	76.281	By MS/MS	By MS/MS	By MS/MS	By MS/MS	By MS/MS	By MS/MS
AT1G76810.1;AT1G76720.1;AT1G76820.1	AT1G76810.1	9;2;1	9;2;1	9;2;1	eukaryotic translation initiation factor 2 (eIF-2) family protein	3	9	9	9	9	7	6	4	7	7	6	6	9	7	6	4	7	7	6	6	9	7	6	4	7	7	6	6	11.3	11.3	11.3	142.11	1294	1294;1191;1166	1	52	0	35.217	By MS/MS	By MS/MS	By MS/MS	By MS/MS	By MS/MS	By MS/MS
AT1G76850.1	AT1G76850.1	2	2	2	exocyst complex component sec5	1	2	2	2	1	2	2	2	2	2	2	2	1	2	2	2	2	2	2	2	1	2	2	2	2	2	2	2	3.5	3.5	3.5	121.9	1090	1090	1	17	0	13.821	By matching	By MS/MS	By matching	By matching	By matching	By matching
AT1G77060.1	AT1G77060.1	3	3	3	Phosphoenolpyruvate carboxylase family protein	1	3	3	3	3	3	3	3	1	2	1	1	3	3	3	3	1	2	1	1	3	3	3	3	1	2	1	1	9.7	9.7	9.7	36.565	339	339	1	17	0	7.2579	By MS/MS	By MS/MS	By MS/MS	By MS/MS	By matching	By MS/MS
AT1G77090.1	AT1G77090.1	4	4	4	Mog1/PsbP/DUF1795-like photosystem II reaction center PsbP family protein	1	4	4	4	3	4	2	3	4	4	3	2	3	4	2	3	4	4	3	2	3	4	2	3	4	4	3	2	20.8	20.8	20.8	28.501	260	260	1	34	0	13.763	By MS/MS	By MS/MS	By MS/MS	By MS/MS	By MS/MS	By MS/MS
AT1G77120.1	AT1G77120.1	2	2	2	alcohol dehydrogenase 1	1	2	2	2	2	2	2	1	1	2	2	2	2	2	2	1	1	2	2	2	2	2	2	1	1	2	2	2	6.1	6.1	6.1	41.178	379	379	1	14	0.00037922	3.6357	By MS/MS	By matching	By matching	By matching	By matching	By matching
AT1G77122.1	AT1G77122.1	1	1	1	Uncharacterised protein family UPF0090	1	1	1	1	0	1	1	1	1	1	1	1	0	1	1	1	1	1	1	1	0	1	1	1	1	1	1	1	2.8	2.8	2.8	36.876	323	323	1	7	0.0061983	2.3801		By matching	By matching	By matching	By matching	By matching
AT1G77180.3;AT1G77180.2;AT1G77180.1	AT1G77180.3;AT1G77180.2;AT1G77180.1	2;2;2	2;2;2	2;2;2	chromatin protein family ; chromatin protein family ; chromatin protein family	3	2	2	2	1	2	1	1	1	2	2	2	1	2	1	1	1	2	2	2	1	2	1	1	1	2	2	2	4.1	4.1	4.1	57.726	511	511;613;613	1	12	0	6.7127	By matching	By MS/MS	By matching	By matching	By MS/MS	By MS/MS
AT1G77310.1	AT1G77310.1	1	1	1	BEST Arabidopsis thaliana protein match is: wound-responsive family protein (TAIR:AT1G21610.1); Has 493 Blast hits to 482 proteins in 163 species: Archae - 0; Bacteria - 100; Metazoa - 172; Fungi - 66; Plants - 65; Viruses - 7; Other Eukaryotes - 83 (sour	1	1	1	1	0	0	1	1	0	1	1	1	0	0	1	1	0	1	1	1	0	0	1	1	0	1	1	1	1.4	1.4	1.4	79.142	717	717	1	5	0.0062262	2.4232			By MS/MS	By MS/MS		By MS/MS
AT1G77490.1;AT2G18140.1;AT2G18150.1	AT1G77490.1	12;1;1	8;0;0	8;0;0	thylakoidal ascorbate peroxidase	3	12	8	8	9	10	8	7	10	10	10	9	6	7	5	4	7	7	7	6	6	7	5	4	7	7	7	6	39.9	31.7	31.7	46.092	426	426;337;338	1	58	0	55.342	By MS/MS	By MS/MS	By MS/MS	By MS/MS	By MS/MS	By MS/MS
AT1G77510.1	AT1G77510.1	11	8	8	PDI-like 1-2	1	11	8	8	10	10	10	10	10	10	11	10	7	7	7	7	7	7	8	7	7	7	7	7	7	7	8	7	27.6	20.5	20.5	56.364	508	508	1	60	0	40.571	By MS/MS	By MS/MS	By MS/MS	By MS/MS	By MS/MS	By MS/MS
AT1G77590.1	AT1G77590.1	6	6	6	long chain acyl-CoA synthetase 9	1	6	6	6	5	5	6	3	5	5	5	5	5	5	6	3	5	5	5	5	5	5	6	3	5	5	5	5	10.9	10.9	10.9	76.175	691	691	1	39	0	14.362	By MS/MS	By MS/MS	By MS/MS	By MS/MS	By MS/MS	By MS/MS
AT1G77670.1	AT1G77670.1	2	2	2	Pyridoxal phosphate (PLP)-dependent transferases superfamily protein	1	2	2	2	2	2	2	0	2	2	2	2	2	2	2	0	2	2	2	2	2	2	2	0	2	2	2	2	8	8	8	48.709	440	440	1	14	0	7.0918	By matching	By matching	By matching		By MS/MS	By MS/MS
AT1G77710.1	AT1G77710.1	2	2	2	CONTAINS InterPro DOMAIN/s: Ubiquitin-like, Ufm1 (InterPro:IPR005375); Has 244 Blast hits to 244 proteins in 106 species: Archae - 0; Bacteria - 0; Metazoa - 149; Fungi - 0; Plants - 47; Viruses - 0; Other Eukaryotes - 48 (source: NCBI BLink).	1	2	2	2	2	2	2	2	2	2	2	2	2	2	2	2	2	2	2	2	2	2	2	2	2	2	2	2	24.7	24.7	24.7	9.9284	93	93	1	16	0	5.9847	By MS/MS	By MS/MS	By MS/MS	By MS/MS	By MS/MS	By MS/MS
AT1G77940.1	AT1G77940.1	6	3	3	Ribosomal protein L7Ae/L30e/S12e/Gadd45 family protein	1	6	3	3	6	5	6	6	6	6	5	5	3	3	3	3	3	3	3	3	3	3	3	3	3	3	3	3	52.7	28.6	28.6	12.29	112	112	1	26	0	20.321	By MS/MS	By MS/MS	By MS/MS	By MS/MS	By MS/MS	By MS/MS
AT1G78060.1	AT1G78060.1	3	3	3	Glycosyl hydrolase family protein	1	3	3	3	2	2	2	2	2	2	2	2	2	2	2	2	2	2	2	2	2	2	2	2	2	2	2	2	6	6	6	83.891	767	767	1	16	0	9.3429	By matching	By matching	By matching	By MS/MS	By matching	By matching
AT1G78300.1	AT1G78300.1	15	9	9	general regulatory factor 2	1	15	9	9	14	14	15	14	14	14	14	14	9	9	9	9	9	9	9	9	9	9	9	9	9	9	9	9	63.7	42.9	42.9	29.161	259	259	1	93	0	136.45	By MS/MS	By MS/MS	By MS/MS	By MS/MS	By MS/MS	By MS/MS
AT1G78320.1	AT1G78320.1	2	1	1	glutathione S-transferase TAU 23	1	2	1	1	2	1	2	2	1	2	2	1	1	0	1	1	0	1	1	0	1	0	1	1	0	1	1	0	9.1	3.6	3.6	25.68	220	220	1	5	1	-2	By MS/MS	By matching	By MS/MS	By matching	By matching	By MS/MS
AT1G78370.1	AT1G78370.1	10	10	10	glutathione S-transferase TAU 20	1	10	10	10	9	10	8	7	9	8	10	8	9	10	8	7	9	8	10	8	9	10	8	7	9	8	10	8	48.8	48.8	48.8	25.006	217	217	1	85	0	37.897	By MS/MS	By MS/MS	By MS/MS	By MS/MS	By MS/MS	By MS/MS
AT1G78380.1;AT1G17170.1;AT1G17180.1	AT1G78380.1	10;2;1	10;2;1	9;2;1	glutathione S-transferase TAU 19	3	10	10	9	9	10	10	9	9	8	9	9	9	10	10	9	9	8	9	9	8	9	9	8	8	7	8	8	45.7	45.7	40.2	25.65	219	219;218;221	1	119	0	41.547	By MS/MS	By MS/MS	By MS/MS	By MS/MS	By MS/MS	By MS/MS
AT1G78570.1	AT1G78570.1	27	27	16	rhamnose biosynthesis 1	1	27	27	16	22	19	20	15	24	24	21	23	22	19	20	15	24	24	21	23	12	11	11	6	14	15	12	14	49.9	49.9	28.3	75.371	669	669	1	192	0	142.12	By MS/MS	By MS/MS	By MS/MS	By MS/MS	By MS/MS	By MS/MS
AT1G78620.1;AT1G78620.2	AT1G78620.1;AT1G78620.2	1;1	1;1	1;1	Protein of unknown function DUF92, transmembrane ; Protein of unknown function DUF92, transmembrane	2	1	1	1	1	1	1	0	1	1	1	1	1	1	1	0	1	1	1	1	1	1	1	0	1	1	1	1	3.3	3.3	3.3	34.874	333	333;342	1	7	0.00037979	3.645	By MS/MS	By matching	By matching		By matching	By matching
AT1G78630.1	AT1G78630.1	8	8	8	Ribosomal protein L13 family protein	1	8	8	8	7	8	7	7	7	7	7	7	7	8	7	7	7	7	7	7	7	8	7	7	7	7	7	7	38.2	38.2	38.2	26.788	241	241	1	75	0	62.129	By MS/MS	By MS/MS	By MS/MS	By MS/MS	By MS/MS	By MS/MS
AT1G78680.2;AT1G78680.1	AT1G78680.2;AT1G78680.1	2;2	2;2	2;2	gamma-glutamyl hydrolase 2 ; gamma-glutamyl hydrolase 2	2	2	2	2	2	2	2	2	2	2	2	2	2	2	2	2	2	2	2	2	2	2	2	2	2	2	2	2	7.8	7.8	7.8	36.957	333	333;347	1	22	0	9.9969	By MS/MS	By MS/MS	By MS/MS	By MS/MS	By MS/MS	By MS/MS
AT1G78820.1	AT1G78820.1	9	3	3	D-mannose binding lectin protein with Apple-like carbohydrate-binding domain	1	9	3	3	9	9	8	6	9	8	8	9	3	3	3	2	3	2	2	3	3	3	3	2	3	2	2	3	26.6	10.3	10.3	50.594	455	455	1	21	0	42.459	By MS/MS	By MS/MS	By MS/MS	By MS/MS	By MS/MS	By MS/MS
AT1G78830.1	AT1G78830.1	16	16	10	Curculin-like (mannose-binding) lectin family protein	1	16	16	10	14	14	14	10	14	15	15	15	14	14	14	10	14	15	15	15	8	8	9	6	8	9	9	9	47	47	30.8	50.342	455	455	1	127	0	118.56	By MS/MS	By MS/MS	By MS/MS	By MS/MS	By MS/MS	By MS/MS
AT1G78850.1	AT1G78850.1	12	12	6	D-mannose binding lectin protein with Apple-like carbohydrate-binding domain	1	12	12	6	12	11	12	8	12	12	11	10	12	11	12	8	12	12	11	10	6	6	6	4	6	6	5	5	31.3	31.3	14.3	49.051	441	441	1	97	0	91.54	By MS/MS	By MS/MS	By MS/MS	By MS/MS	By MS/MS	By MS/MS
AT1G78870.2;AT1G78870.1;AT1G78870.3	AT1G78870.2;AT1G78870.1;AT1G78870.3	6;5;4	1;1;0	1;1;0	ubiquitin-conjugating enzyme 35 ; ubiquitin-conjugating enzyme 35 ; ubiquitin-conjugating enzyme 35	3	6	1	1	5	6	3	3	5	6	6	6	1	1	1	1	1	1	1	1	1	1	1	1	1	1	1	1	56.2	7.2	7.2	17.192	153	153;154;112	1	8	0	4.9818	By MS/MS	By MS/MS	By MS/MS	By MS/MS	By MS/MS	By MS/MS
AT1G78900.2;AT1G78900.1	AT1G78900.2;AT1G78900.1	32;32	32;32	32;32	vacuolar ATP synthase subunit A ; vacuolar ATP synthase subunit A	2	32	32	32	30	31	29	23	30	31	30	29	30	31	29	23	30	31	30	29	30	31	29	23	30	31	30	29	63.1	63.1	63.1	68.812	623	623;623	1	272	0	323.31	By MS/MS	By MS/MS	By MS/MS	By MS/MS	By MS/MS	By MS/MS
AT1G79010.1;AT1G16700.1	AT1G79010.1;AT1G16700.1	3;2	3;2	3;2	Alpha-helical ferredoxin ; Alpha-helical ferredoxin	2	3	3	3	2	2	2	0	1	3	2	2	2	2	2	0	1	3	2	2	2	2	2	0	1	3	2	2	17.1	17.1	17.1	25.502	222	222;222	1	14	0	8.6515	By MS/MS	By matching	By matching		By matching	By MS/MS
AT1G79040.1	AT1G79040.1	2	2	2	photosystem II subunit R	1	2	2	2	2	2	2	2	2	2	2	2	2	2	2	2	2	2	2	2	2	2	2	2	2	2	2	2	25.7	25.7	25.7	14.586	140	140	1	29	0	130.65	By MS/MS	By MS/MS	By MS/MS	By MS/MS	By MS/MS	By MS/MS
AT1G79080.1	AT1G79080.1	1	1	1	Pentatricopeptide repeat (PPR) superfamily protein	1	1	1	1	0	1	0	0	1	0	0	1	0	1	0	0	1	0	0	1	0	1	0	0	1	0	0	1	1.4	1.4	1.4	64.011	576	576	1	3	0.0042254	2.617		By MS/MS			By MS/MS
AT1G79230.3;AT1G79230.1;AT1G79230.2	AT1G79230.3;AT1G79230.1;AT1G79230.2	6;6;5	6;6;5	6;6;5	mercaptopyruvate sulfurtransferase 1 ; mercaptopyruvate sulfurtransferase 1 ; mercaptopyruvate sulfurtransferase 1	3	6	6	6	6	6	6	6	6	6	6	6	6	6	6	6	6	6	6	6	6	6	6	6	6	6	6	6	22.7	22.7	22.7	35.628	322	322;379;282	1	48	0	27.532	By MS/MS	By MS/MS	By MS/MS	By MS/MS	By MS/MS	By MS/MS
AT1G79280.1;AT1G79280.3;AT1G79280.2	AT1G79280.1;AT1G79280.3;AT1G79280.2	2;2;2	2;2;2	2;2;2	nuclear pore anchor ; nuclear pore anchor ; nuclear pore anchor	3	2	2	2	1	1	0	0	1	2	1	1	1	1	0	0	1	2	1	1	1	1	0	0	1	2	1	1	1	1	1	237.04	2093	2093;2094;2115	1	7	0.0018389	3.1746	By matching	By MS/MS			By matching	By MS/MS
AT1G79340.1;AT1G79330.1	AT1G79340.1	10;2	10;2	10;2	metacaspase 4	2	10	10	10	9	10	9	7	10	8	8	10	9	10	9	7	10	8	8	10	9	10	9	7	10	8	8	10	30.9	30.9	30.9	45.483	418	418;410	1	80	0	35.353	By MS/MS	By MS/MS	By MS/MS	By MS/MS	By MS/MS	By MS/MS
AT1G79440.1	AT1G79440.1	6	6	6	aldehyde dehydrogenase 5F1	1	6	6	6	6	5	4	4	6	6	5	4	6	5	4	4	6	6	5	4	6	5	4	4	6	6	5	4	14.8	14.8	14.8	56.558	528	528	1	40	0	16.458	By MS/MS	By MS/MS	By MS/MS	By MS/MS	By MS/MS	By MS/MS
AT1G79500.4;AT1G79500.3;AT1G79500.2;AT1G79500.1	AT1G79500.4;AT1G79500.3;AT1G79500.2;AT1G79500.1	1;1;1;1	1;1;1;1	1;1;1;1	Aldolase-type TIM barrel family protein ; Aldolase-type TIM barrel family protein ; Aldolase-type TIM barrel family protein ; Aldolase-type TIM barrel family protein	4	1	1	1	1	1	1	1	1	1	1	1	1	1	1	1	1	1	1	1	1	1	1	1	1	1	1	1	7.6	7.6	7.6	31.656	290	290;290;290;290	1	8	0	6.3948	By MS/MS	By MS/MS	By MS/MS	By MS/MS	By MS/MS	By MS/MS
AT1G79540.1	AT1G79540.1	1	1	1	Pentatricopeptide repeat (PPR) superfamily protein	1	1	1	1	1	1	1	1	1	1	0	1	1	1	1	1	1	1	0	1	1	1	1	1	1	1	0	1	0.9	0.9	0.9	88.85	780	780	1	7	0.006192	2.3678	By MS/MS	By MS/MS	By MS/MS	By matching	By matching	By matching
AT1G79550.2;AT1G79550.1	AT1G79550.2;AT1G79550.1	19;19	14;14	14;14	phosphoglycerate kinase ; phosphoglycerate kinase	2	19	14	14	18	18	18	17	18	18	19	18	13	13	13	12	13	13	14	14	13	13	13	12	13	13	14	14	62.6	47.1	47.1	42.131	401	401;401	1	140	0	91.825	By MS/MS	By MS/MS	By MS/MS	By MS/MS	By MS/MS	By MS/MS
AT1G79560.1	AT1G79560.1	3	3	3	FTSH protease 12	1	3	3	3	2	3	2	2	3	2	3	3	2	3	2	2	3	2	3	3	2	3	2	2	3	2	3	3	3.7	3.7	3.7	115.1	1008	1008	1	20	0	6.7862	By matching	By MS/MS	By matching	By matching	By MS/MS	By MS/MS
AT1G79690.1	AT1G79690.1	4	4	4	nudix hydrolase homolog 3	1	4	4	4	4	3	4	2	2	4	3	3	4	3	4	2	2	4	3	3	4	3	4	2	2	4	3	3	9.2	9.2	9.2	86.856	772	772	1	25	0	17.832	By MS/MS	By MS/MS	By MS/MS	By MS/MS	By MS/MS	By MS/MS
AT1G79790.1	AT1G79790.1	1	1	1	Haloacid dehalogenase-like hydrolase (HAD) superfamily protein	1	1	1	1	0	0	0	0	1	0	0	0	0	0	0	0	1	0	0	0	0	0	0	0	1	0	0	0	5.7	5.7	5.7	27.695	245	245	1	1	0.002181	3.0388					By MS/MS
AT1G79850.1	AT1G79850.1	5	5	5	ribosomal protein S17	1	5	5	5	5	5	5	5	5	5	5	5	5	5	5	5	5	5	5	5	5	5	5	5	5	5	5	5	32.9	32.9	32.9	16.282	149	149	1	51	0	34.245	By MS/MS	By MS/MS	By MS/MS	By MS/MS	By MS/MS	By MS/MS
AT1G79870.1;AT1G79870.2	AT1G79870.1;AT1G79870.2	7;6	7;6	7;6	D-isomer specific 2-hydroxyacid dehydrogenase family protein ; D-isomer specific 2-hydroxyacid dehydrogenase family protein	2	7	7	7	6	5	6	3	6	6	5	4	6	5	6	3	6	6	5	4	6	5	6	3	6	6	5	4	38.7	38.7	38.7	34.161	313	313;294	1	41	0	46.132	By MS/MS	By MS/MS	By MS/MS	By MS/MS	By MS/MS	By MS/MS
AT1G79920.2;AT1G79920.1	AT1G79920.2;AT1G79920.1	27;27	27;27	2;2	Heat shock protein 70 (Hsp 70) family protein ; Heat shock protein 70 (Hsp 70) family protein	2	27	27	2	20	19	21	24	19	23	23	20	20	19	21	24	19	23	23	20	2	2	2	2	2	2	2	2	43.3	43.3	6.1	91.679	831	831;831	1	204	0	241.69	By MS/MS	By MS/MS	By MS/MS	By MS/MS	By MS/MS	By MS/MS
AT1G79930.2;AT1G79930.1	AT1G79930.2;AT1G79930.1	27;27	2;2	2;2	heat shock protein 91 ; heat shock protein 91	2	27	2	2	20	18	21	24	18	22	23	20	2	1	2	2	1	1	2	2	2	1	2	2	1	1	2	2	43.6	4.4	4.4	87.316	789	789;831	1	16	0	13.748	By MS/MS	By matching	By MS/MS	By matching	By matching	By matching
AT1G80030.3;AT1G80030.2;AT1G80030.1	AT1G80030.3;AT1G80030.2;AT1G80030.1	1;1;1	1;1;1	1;1;1	Molecular chaperone Hsp40/DnaJ family protein ; Molecular chaperone Hsp40/DnaJ family protein ; Molecular chaperone Hsp40/DnaJ family protein	3	1	1	1	1	1	1	1	1	1	1	1	1	1	1	1	1	1	1	1	1	1	1	1	1	1	1	1	2	2	2	53.82	500	500;500;500	1	8	0	4.924	By matching	By matching	By matching	By matching	By matching	By matching
AT1G80070.1;AT4G38780.1	AT1G80070.1	7;2	7;2	7;2	Pre-mRNA-processing-splicing factor	2	7	7	7	6	6	6	5	5	5	6	6	6	6	6	5	5	5	6	6	6	6	6	5	5	5	6	6	5	5	5	275.42	2359	2359;2332	1	45	0	28.736	By MS/MS	By MS/MS	By MS/MS	By MS/MS	By MS/MS	By MS/MS
AT1G80230.1;AT3G15640.2;AT3G15640.1	AT1G80230.1;AT3G15640.2;AT3G15640.1	1;1;1	1;1;1	1;1;1	Rubredoxin-like superfamily protein ; Rubredoxin-like superfamily protein ; Rubredoxin-like superfamily protein	3	1	1	1	1	1	1	1	1	1	1	1	1	1	1	1	1	1	1	1	1	1	1	1	1	1	1	1	12.9	12.9	12.9	18.583	171	171;175;176	1	8	0	10.226	By MS/MS	By MS/MS	By matching	By matching	By matching	By MS/MS
AT1G80360.1	AT1G80360.1	2	2	2	Pyridoxal phosphate (PLP)-dependent transferases superfamily protein	1	2	2	2	2	2	2	1	2	2	2	2	2	2	2	1	2	2	2	2	2	2	2	1	2	2	2	2	7.9	7.9	7.9	43.761	394	394	1	19	0	17.545	By MS/MS	By MS/MS	By MS/MS	By MS/MS	By MS/MS	By MS/MS
AT1G80380.3;AT1G80380.4;AT1G80380.2;AT1G80380.1	AT1G80380.3;AT1G80380.4;AT1G80380.2;AT1G80380.1	15;15;15;11	15;15;15;11	15;15;15;11	P-loop containing nucleoside triphosphate hydrolases superfamily protein ; P-loop containing nucleoside triphosphate hydrolases superfamily protein ; P-loop containing nucleoside triphosphate hydrolases superfamily protein ; P-loop containing nucleoside t	4	15	15	15	14	15	14	13	15	15	13	12	14	15	14	13	15	15	13	12	14	15	14	13	15	15	13	12	50.3	50.3	50.3	40.819	364	364;450;456;362	1	111	0	150.08	By MS/MS	By MS/MS	By MS/MS	By MS/MS	By MS/MS	By MS/MS
AT1G80410.1;AT1G80410.2	AT1G80410.1;AT1G80410.2	17;17	17;17	17;17	tetratricopeptide repeat (TPR)-containing protein ; tetratricopeptide repeat (TPR)-containing protein	2	17	17	17	15	17	14	12	16	14	14	14	15	17	14	12	16	14	14	14	15	17	14	12	16	14	14	14	24.7	24.7	24.7	102.15	897	897;911	1	116	0	68.744	By MS/MS	By MS/MS	By MS/MS	By MS/MS	By MS/MS	By MS/MS
AT1G80460.2;AT1G80460.1	AT1G80460.2;AT1G80460.1	5;5	5;5	5;5	Actin-like ATPase superfamily protein ; Actin-like ATPase superfamily protein	2	5	5	5	4	5	5	4	5	5	4	5	4	5	5	4	5	5	4	5	4	5	5	4	5	5	4	5	14.1	14.1	14.1	52.483	482	482;522	1	47	0	13.849	By MS/MS	By MS/MS	By MS/MS	By MS/MS	By MS/MS	By MS/MS
AT1G80480.1	AT1G80480.1	9	9	8	plastid transcriptionally active 17	1	9	9	8	6	8	8	9	6	8	7	8	6	8	8	9	6	8	7	8	5	7	7	8	5	7	6	7	30.6	30.6	28.2	49.487	444	444	1	70	0	102.01	By MS/MS	By MS/MS	By MS/MS	By MS/MS	By MS/MS	By MS/MS
AT1G80500.1	AT1G80500.1	1	1	1	SNARE-like superfamily protein	1	1	1	1	1	1	1	1	1	1	1	1	1	1	1	1	1	1	1	1	1	1	1	1	1	1	1	1	8.9	8.9	8.9	15.264	135	135	1	8	0.00040371	4.5604	By matching	By MS/MS	By matching	By matching	By MS/MS	By matching
AT1G80560.1	AT1G80560.1	11	11	7	isopropylmalate dehydrogenase 2	1	11	11	7	10	10	10	9	10	10	8	10	10	10	10	9	10	10	8	10	6	6	6	6	6	6	5	6	42.5	42.5	28.6	43.37	405	405	1	99	0	79.92	By MS/MS	By MS/MS	By MS/MS	By MS/MS	By MS/MS	By MS/MS
AT1G80600.1	AT1G80600.1	18	18	18	HOPW1-1-interacting 1	1	18	18	18	15	16	18	16	15	16	17	15	15	16	18	16	15	16	17	15	15	16	18	16	15	16	17	15	60.6	60.6	60.6	48.826	457	457	1	133	0	162.18	By MS/MS	By MS/MS	By MS/MS	By MS/MS	By MS/MS	By MS/MS
AT1G80670.1	AT1G80670.1	1	1	1	Transducin/WD40 repeat-like superfamily protein	1	1	1	1	1	1	1	1	1	1	1	1	1	1	1	1	1	1	1	1	1	1	1	1	1	1	1	1	3.7	3.7	3.7	38.268	349	349	1	8	0.0018295	3.1154	By matching	By matching	By MS/MS	By MS/MS	By MS/MS	By MS/MS
AT1G80750.1	AT1G80750.1	1	1	1	Ribosomal protein L30/L7 family protein	1	1	1	1	1	1	1	1	1	1	1	1	1	1	1	1	1	1	1	1	1	1	1	1	1	1	1	1	5.3	5.3	5.3	28.344	247	247	1	8	0.0045662	2.595	By matching	By matching	By matching	By MS/MS	By MS/MS	By matching
AT2G01110.1	AT2G01110.1	1	1	1	Sec-independent periplasmic protein translocase	1	1	1	1	1	1	1	1	1	1	1	1	1	1	1	1	1	1	1	1	1	1	1	1	1	1	1	1	4.4	4.4	4.4	37.367	340	340	1	8	0	5.151	By MS/MS	By MS/MS	By MS/MS	By matching	By MS/MS	By MS/MS
AT2G01140.1	AT2G01140.1	12	10	10	Aldolase superfamily protein	1	12	10	10	11	10	10	8	9	9	10	10	9	8	8	6	7	7	8	8	9	8	8	6	7	7	8	8	42.5	38.1	38.1	42.327	391	391	1	86	0	166.92	By MS/MS	By MS/MS	By MS/MS	By MS/MS	By MS/MS	By MS/MS
AT2G01250.1;AT2G01250.2	AT2G01250.1;AT2G01250.2	15;8	15;8	8;4	Ribosomal protein L30/L7 family protein ; Ribosomal protein L30/L7 family protein	2	15	15	8	14	15	14	13	14	13	15	15	14	15	14	13	14	13	15	15	7	8	8	6	8	7	8	8	56.2	56.2	36.4	28.171	242	242;184	1	144	0	108.86	By MS/MS	By MS/MS	By MS/MS	By MS/MS	By MS/MS	By MS/MS
AT2G01350.2;AT2G01350.4;AT2G01350.3;AT2G01350.1	AT2G01350.2;AT2G01350.4;AT2G01350.3;AT2G01350.1	1;1;1;1	1;1;1;1	1;1;1;1	quinolinate phoshoribosyltransferase ; quinolinate phoshoribosyltransferase ; quinolinate phoshoribosyltransferase ; quinolinate phoshoribosyltransferase	4	1	1	1	1	1	1	1	1	1	1	1	1	1	1	1	1	1	1	1	1	1	1	1	1	1	1	1	8.2	8.2	8.2	30.845	281	281;327;342;348	1	8	0	10.258	By MS/MS	By MS/MS	By MS/MS	By MS/MS	By MS/MS	By MS/MS
AT2G01720.1	AT2G01720.1	2	2	2	Ribophorin I	1	2	2	2	2	2	1	2	2	1	2	2	2	2	1	2	2	1	2	2	2	2	1	2	2	1	2	2	7.5	7.5	7.5	52.218	464	464	1	14	0	18.641	By MS/MS	By matching	By MS/MS	By matching	By matching	By matching
AT2G01730.1	AT2G01730.1	1	1	1	cleavage and polyadenylation specificity factor 73 kDa subunit-II	1	1	1	1	0	0	1	0	0	0	0	1	0	0	1	0	0	0	0	1	0	0	1	0	0	0	0	1	1.3	1.3	1.3	68.036	613	613	1	2	0.0068752	2.3546			By MS/MS
AT2G01755.1	AT2G01755.1	1	1	1	unknown protein; FUNCTIONS IN: molecular_function unknown; INVOLVED IN: biological_process unknown; LOCATED IN: chloroplast; Has 120 Blast hits to 120 proteins in 52 species: Archae - 0; Bacteria - 80; Metazoa - 0; Fungi - 0; Plants - 24; Viruses - 0; Oth	1	1	1	1	0	0	0	0	0	1	0	0	0	0	0	0	0	1	0	0	0	0	0	0	0	1	0	0	7.5	7.5	7.5	19.59	173	173	1	1	0.00039809	4.3513						By MS/MS
AT2G01970.1;AT1G14670.1	AT2G01970.1;AT1G14670.1	4;3	4;3	4;3	Endomembrane protein 70 protein family ; Endomembrane protein 70 protein family	2	4	4	4	2	2	3	1	4	3	1	2	2	2	3	1	4	3	1	2	2	2	3	1	4	3	1	2	7.9	7.9	7.9	68.048	592	592;592	1	18	0	12.545	By matching	By MS/MS	By MS/MS	By matching	By MS/MS	By MS/MS
AT2G02050.1	AT2G02050.1	3	3	3	NADH-ubiquinone oxidoreductase B18 subunit, putative	1	3	3	3	3	3	2	2	3	3	3	2	3	3	2	2	3	3	3	2	3	3	2	2	3	3	3	2	32	32	32	11.74	103	103	1	21	0	12.345	By MS/MS	By MS/MS	By MS/MS	By matching	By MS/MS	By MS/MS
AT2G02100.1	AT2G02100.1	1	1	1	low-molecular-weight cysteine-rich 69	1	1	1	1	1	1	1	1	1	1	1	1	1	1	1	1	1	1	1	1	1	1	1	1	1	1	1	1	31.2	31.2	31.2	8.524	77	77	1	11	0	34.102	By MS/MS	By MS/MS	By MS/MS	By matching	By MS/MS	By MS/MS
AT2G02130.1	AT2G02130.1	1	1	1	low-molecular-weight cysteine-rich 68	1	1	1	1	1	1	1	0	1	1	1	1	1	1	1	0	1	1	1	1	1	1	1	0	1	1	1	1	28.6	28.6	28.6	8.544	77	77	1	14	0	9.8591	By matching	By matching	By MS/MS		By matching	By matching
AT2G02500.1	AT2G02500.1	2	2	2	Nucleotide-diphospho-sugar transferases superfamily protein	1	2	2	2	1	1	2	1	1	2	1	1	1	1	2	1	1	2	1	1	1	1	2	1	1	2	1	1	7.3	7.3	7.3	33.937	302	302	1	10	0	5.4089	By matching	By matching	By MS/MS	By MS/MS	By MS/MS	By matching
AT2G02560.2;AT2G02560.1	AT2G02560.2;AT2G02560.1	8;8	8;8	8;8	cullin-associated and neddylation dissociated ; cullin-associated and neddylation dissociated	2	8	8	8	5	5	5	6	6	6	4	6	5	5	5	6	6	6	4	6	5	5	5	6	6	6	4	6	10.3	10.3	10.3	134.62	1217	1217;1219	1	51	0	43.04	By MS/MS	By MS/MS	By MS/MS	By MS/MS	By MS/MS	By MS/MS
AT2G02740.2;AT2G02740.1	AT2G02740.2;AT2G02740.1	5;5	4;4	4;4	ssDNA-binding transcriptional regulator ; ssDNA-binding transcriptional regulator	2	5	4	4	5	5	5	4	5	4	5	5	4	4	4	3	4	3	4	4	4	4	4	3	4	3	4	4	23.6	19.5	19.5	29.64	267	267;268	1	30	0	14.147	By MS/MS	By MS/MS	By MS/MS	By matching	By MS/MS	By MS/MS
AT2G02750.1	AT2G02750.1	1	1	1	Pentatricopeptide repeat (PPR) superfamily protein	1	1	1	1	1	1	1	1	1	1	1	1	1	1	1	1	1	1	1	1	1	1	1	1	1	1	1	1	2.9	2.9	2.9	67.935	613	613	1	8	0.0092119	2.2513	By MS/MS	By MS/MS	By MS/MS	By matching	By MS/MS	By MS/MS
AT2G03390.2;AT2G03390.1	AT2G03390.2;AT2G03390.1	3;3	3;3	3;3	uvrB/uvrC motif-containing protein ; uvrB/uvrC motif-containing protein	2	3	3	3	2	1	2	2	2	3	1	1	2	1	2	2	2	3	1	1	2	1	2	2	2	3	1	1	23.6	23.6	23.6	25.063	220	220;330	1	14	0	5.8498	By MS/MS	By matching	By MS/MS	By matching	By matching	By matching
AT2G03440.1	AT2G03440.1	6	6	6	nodulin-related protein 1	1	6	6	6	6	6	6	5	6	6	6	6	6	6	6	5	6	6	6	6	6	6	6	5	6	6	6	6	54	54	54	19.7	187	187	1	47	0	79.017	By MS/MS	By MS/MS	By MS/MS	By MS/MS	By MS/MS	By MS/MS
AT2G03550.1	AT2G03550.1	1	1	1	alpha/beta-Hydrolases superfamily protein	1	1	1	1	1	1	1	1	1	1	1	1	1	1	1	1	1	1	1	1	1	1	1	1	1	1	1	1	6.1	6.1	6.1	34.749	312	312	1	8	0.00039047	4.0235	By matching	By matching	By matching	By matching	By MS/MS	By matching
AT2G03680.2;AT2G03680.1	AT2G03680.2;AT2G03680.1	2;2	2;2	2;2	spiral1 ; spiral1	2	2	2	2	1	1	1	1	2	0	1	1	1	1	1	1	2	0	1	1	1	1	1	1	2	0	1	1	30.3	30.3	30.3	11.92	119	119;119	1	8	0	21.833	By MS/MS	By MS/MS	By MS/MS	By MS/MS	By MS/MS
AT2G03760.1	AT2G03760.1	2	2	2	sulphotransferase 12	1	2	2	2	2	2	2	2	2	2	2	2	2	2	2	2	2	2	2	2	2	2	2	2	2	2	2	2	6.7	6.7	6.7	37.139	326	326	1	16	0.0021731	2.9911	By matching	By MS/MS	By matching	By matching	By MS/MS	By matching
AT2G03870.2;AT2G03870.1	AT2G03870.2;AT2G03870.1	2;2	2;2	2;2	Small nuclear ribonucleoprotein family protein ; Small nuclear ribonucleoprotein family protein	2	2	2	2	0	1	0	0	1	1	0	1	0	1	0	0	1	1	0	1	0	1	0	0	1	1	0	1	26.3	26.3	26.3	10.773	99	99;99	1	4	0.0021622	2.9049		By MS/MS			By matching	By matching
AT2G04030.2;AT2G04030.1	AT2G04030.2;AT2G04030.1	43;43	43;43	37;37	Chaperone protein htpG family protein ; Chaperone protein htpG family protein	2	43	43	37	40	41	38	40	39	38	39	39	40	41	38	40	39	38	39	39	35	36	34	35	35	34	35	34	64.4	64.4	57.7	88.255	777	777;780	1	403	0	323.31	By MS/MS	By MS/MS	By MS/MS	By MS/MS	By MS/MS	By MS/MS
AT2G04039.2;AT2G04039.1;AT2G04039.3	AT2G04039.2;AT2G04039.1	7;7;3	7;7;3	7;7;3	unknown protein; FUNCTIONS IN: molecular_function unknown; LOCATED IN: chloroplast; EXPRESSED IN: 21 plant structures; EXPRESSED DURING: 13 growth stages; CONTAINS InterPro DOMAIN/s: Protein of unknown function DUF2996 (InterPro:IPR021374); Has 157 Blast	3	7	7	7	6	6	6	7	5	5	6	7	6	6	6	7	5	5	6	7	6	6	6	7	5	5	6	7	53.9	53.9	53.9	18.335	165	165;199;206	1	57	0	25.565	By MS/MS	By MS/MS	By MS/MS	By MS/MS	By MS/MS	By MS/MS
AT3G10610.1;AT2G05220.2;AT2G05220.1;AT5G04800.4;AT5G04800.3;AT5G04800.2;AT5G04800.1;AT2G04390.1	AT3G10610.1;AT2G05220.2;AT2G05220.1;AT5G04800.4;AT5G04800.3;AT5G04800.2;AT5G04800.1;AT2G04390.1	6;6;6;6;6;6;6;6	6;6;6;6;6;6;6;6	6;6;6;6;6;6;6;6	Ribosomal S17 family protein ; Ribosomal S17 family protein ; Ribosomal S17 family protein ; Ribosomal S17 family protein ; Ribosomal S17 family protein ; Ribosomal S17 family protein ; Ribosomal S17 family protein ; Ribosomal S17 family protein	8	6	6	6	6	6	6	6	6	6	6	6	6	6	6	6	6	6	6	6	6	6	6	6	6	6	6	6	35.7	35.7	35.7	16.036	140	140;140;140;141;141;141;141;141	1	56	0	22.939	By MS/MS	By MS/MS	By MS/MS	By MS/MS	By MS/MS	By MS/MS
AT2G04400.1	AT2G04400.1	5	5	5	Aldolase-type TIM barrel family protein	1	5	5	5	4	5	4	4	5	4	4	2	4	5	4	4	5	4	4	2	4	5	4	4	5	4	4	2	14.7	14.7	14.7	44.577	402	402	1	32	0	12.73	By MS/MS	By MS/MS	By MS/MS	By matching	By MS/MS	By MS/MS
AT5G35680.2;AT5G35680.1;AT2G04520.1;AT5G35680.3	AT5G35680.2;AT5G35680.1;AT2G04520.1;AT5G35680.3	1;1;1;1	1;1;1;1	1;1;1;1	Nucleic acid-binding, OB-fold-like protein ; Nucleic acid-binding, OB-fold-like protein ; Nucleic acid-binding, OB-fold-like protein ; Nucleic acid-binding, OB-fold-like protein	4	1	1	1	0	1	1	1	0	0	1	1	0	1	1	1	0	0	1	1	0	1	1	1	0	0	1	1	7.6	7.6	7.6	16.59	145	145;145;145;150	1	5	0	4.99		By matching	By MS/MS	By MS/MS
AT2G04530.1	AT2G04530.1	2	2	2	Metallo-hydrolase/oxidoreductase superfamily protein	1	2	2	2	1	2	1	1	1	1	1	1	1	2	1	1	1	1	1	1	1	2	1	1	1	1	1	1	5.1	5.1	5.1	39.951	354	354	1	9	0.00039857	4.3808	By MS/MS	By MS/MS	By MS/MS	By matching	By MS/MS	By MS/MS
AT2G04650.1	AT2G04650.1	3	1	1	ADP-glucose pyrophosphorylase family protein	1	3	1	1	3	3	3	3	2	2	2	3	1	1	1	1	0	0	0	1	1	1	1	1	0	0	0	1	12.6	6.7	6.7	44.937	406	406	1	5	0	13.723	By MS/MS	By matching	By matching	By MS/MS	By matching	By matching
AT2G04700.1	AT2G04700.1	6	6	6	ferredoxin thioredoxin reductase catalytic beta chain family protein	1	6	6	6	5	5	5	5	5	5	5	5	5	5	5	5	5	5	5	5	5	5	5	5	5	5	5	5	31.5	31.5	31.5	16.434	146	146	1	41	0	11.835	By MS/MS	By MS/MS	By MS/MS	By MS/MS	By MS/MS	By MS/MS
AT2G04780.2;AT2G04780.1	AT2G04780.2;AT2G04780.1	3;3	3;3	3;3	FASCICLIN-like arabinoogalactan 7 ; FASCICLIN-like arabinoogalactan 7	2	3	3	3	3	3	3	3	3	3	3	3	3	3	3	3	3	3	3	3	3	3	3	3	3	3	3	3	17.7	17.7	17.7	26.845	254	254;254	1	30	0	57.492	By MS/MS	By MS/MS	By MS/MS	By MS/MS	By MS/MS	By MS/MS
AT2G04842.1	AT2G04842.1	10	10	10	threonyl-tRNA synthetase, putative / threonine--tRNA ligase, putative	1	10	10	10	10	8	7	6	8	9	8	8	10	8	7	6	8	9	8	8	10	8	7	6	8	9	8	8	18.2	18.2	18.2	74.784	650	650	1	65	0	37.391	By MS/MS	By MS/MS	By MS/MS	By MS/MS	By MS/MS	By MS/MS
AT2G05070.1	AT2G05070.1	9	5	1	photosystem II light harvesting complex gene 2.2	1	9	5	1	9	9	8	9	9	9	7	9	5	5	5	5	5	5	4	5	1	1	1	1	1	1	0	1	63.4	49.8	10.9	28.62	265	265	1	96	0	148.5	By MS/MS	By MS/MS	By MS/MS	By MS/MS	By MS/MS	By MS/MS
AT2G05100.1	AT2G05100.1	9	1	1	photosystem II light harvesting complex gene 2.1	1	9	1	1	9	9	7	8	9	9	7	8	1	1	0	0	1	1	0	0	1	1	0	0	1	1	0	0	63.4	10.9	10.9	28.649	265	265	1	4	0	19.674	By MS/MS	By MS/MS	By matching	By matching	By MS/MS	By MS/MS
AT2G05380.1;AT2G05380.2	AT2G05380.1;AT2G05380.2	2;1	2;1	2;1	glycine-rich protein 3 short isoform ; glycine-rich protein 3 short isoform	2	2	2	2	2	2	2	2	2	2	2	2	2	2	2	2	2	2	2	2	2	2	2	2	2	2	2	2	37.9	37.9	37.9	11.586	116	116;102	1	46	0	37.178	By MS/MS	By MS/MS	By MS/MS	By MS/MS	By MS/MS	By MS/MS
AT2G05620.1	AT2G05620.1	1	1	1	proton gradient regulation 5	1	1	1	1	1	1	1	1	1	1	1	1	1	1	1	1	1	1	1	1	1	1	1	1	1	1	1	1	8.3	8.3	8.3	14.293	133	133	1	9	0.00037779	3.5839	By MS/MS	By MS/MS	By MS/MS	By MS/MS	By MS/MS	By MS/MS
AT2G05710.1	AT2G05710.1	20	20	12	aconitase 3	1	20	20	12	15	16	13	14	18	18	16	15	15	16	13	14	18	18	16	15	9	10	8	9	11	11	10	9	29.5	29.5	16.7	108.2	990	990	1	152	0	100.34	By MS/MS	By MS/MS	By MS/MS	By MS/MS	By MS/MS	By MS/MS
AT2G05830.1;AT2G05830.3;AT2G05830.2;AT2G05830.4	AT2G05830.1;AT2G05830.3;AT2G05830.2;AT2G05830.4	8;6;6;6	8;6;6;6	8;6;6;6	NagB/RpiA/CoA transferase-like superfamily protein ; NagB/RpiA/CoA transferase-like superfamily protein ; NagB/RpiA/CoA transferase-like superfamily protein ; NagB/RpiA/CoA transferase-like superfamily protein	4	8	8	8	7	7	7	5	7	8	8	8	7	7	7	5	7	8	8	8	7	7	7	5	7	8	8	8	28.1	28.1	28.1	39.612	374	374;326;326;328	1	57	0	32.102	By MS/MS	By MS/MS	By MS/MS	By MS/MS	By MS/MS	By MS/MS
AT2G05840.1;AT2G05840.2	AT2G05840.1;AT2G05840.2	8;6	2;1	2;1	20S proteasome subunit PAA2 ; 20S proteasome subunit PAA2	2	8	2	2	7	7	6	7	7	8	5	4	2	2	1	2	2	2	1	0	2	2	1	2	2	2	1	0	40.2	17.1	17.1	27.35	246	246;220	1	12	0	38.248	By MS/MS	By MS/MS	By matching	By matching	By MS/MS	By matching
AT2G05920.1	AT2G05920.1	7	7	7	Subtilase family protein	1	7	7	7	4	6	6	7	4	7	7	5	4	6	6	7	4	7	7	5	4	6	6	7	4	7	7	5	19	19	19	80.014	754	754	1	54	0	84.673	By MS/MS	By MS/MS	By MS/MS	By MS/MS	By MS/MS	By MS/MS
AT2G05990.2;AT2G05990.1	AT2G05990.2;AT2G05990.1	16;16	16;16	16;16	NAD(P)-binding Rossmann-fold superfamily protein ; NAD(P)-binding Rossmann-fold superfamily protein	2	16	16	16	14	15	13	13	15	14	14	14	14	15	13	13	15	14	14	14	14	15	13	13	15	14	14	14	50.8	50.8	50.8	41.213	390	390;390	1	134	0	281.37	By MS/MS	By MS/MS	By MS/MS	By MS/MS	By MS/MS	By MS/MS
AT2G06050.3;AT2G06050.2;AT2G06050.1	AT2G06050.3;AT2G06050.2;AT2G06050.1	3;3;3	3;3;3	3;3;3	oxophytodienoate-reductase 3 ; oxophytodienoate-reductase 3 ; oxophytodienoate-reductase 3	3	3	3	3	3	3	3	1	3	3	3	3	3	3	3	1	3	3	3	3	3	3	3	1	3	3	3	3	12.8	12.8	12.8	42.691	391	391;391;391	1	22	0	14.06	By MS/MS	By MS/MS	By MS/MS	By matching	By MS/MS	By MS/MS
AT2G06850.1;AT5G13870.1	AT2G06850.1	9;1	9;1	9;1	xyloglucan endotransglucosylase/hydrolase 4	2	9	9	9	7	9	8	7	9	8	9	9	7	9	8	7	9	8	9	9	7	9	8	7	9	8	9	9	34.1	34.1	34.1	34.291	296	296;293	1	76	0	31.052	By MS/MS	By MS/MS	By MS/MS	By MS/MS	By MS/MS	By MS/MS
AT2G06925.1	AT2G06925.1	1	1	1	Phospholipase A2 family protein	1	1	1	1	1	1	1	0	1	1	1	1	1	1	1	0	1	1	1	1	1	1	1	0	1	1	1	1	8.1	8.1	8.1	16.322	148	148	1	7	0.0062305	2.4335	By matching	By matching	By matching		By matching	By matching
AT2G06990.1	AT2G06990.1	2	2	2	RNA helicase, ATP-dependent, SK12/DOB1 protein	1	2	2	2	0	2	0	0	1	1	1	1	0	2	0	0	1	1	1	1	0	2	0	0	1	1	1	1	1.9	1.9	1.9	111.89	995	995	1	6	0.0062522	2.4588		By MS/MS			By MS/MS	By matching
AT2G07050.1;AT3G45130.1	AT2G07050.1;AT3G45130.1	2;1	2;1	2;1	cycloartenol synthase 1 ; lanosterol synthase 1	2	2	2	2	1	1	1	1	2	2	1	1	1	1	1	1	2	2	1	1	1	1	1	1	2	2	1	1	4.2	4.2	4.2	86.032	759	759;756	1	10	0	10.393	By MS/MS	By matching	By matching	By matching	By MS/MS	By MS/MS
AT2G07340.2;AT2G07340.1	AT2G07340.2;AT2G07340.1	1;1	1;1	1;1	PREFOLDIN 1 ; PREFOLDIN 1	2	1	1	1	1	1	1	0	1	1	1	1	1	1	1	0	1	1	1	1	1	1	1	0	1	1	1	1	10.2	10.2	10.2	14.475	127	127;128	1	7	0.00038506	3.8315	By matching	By matching	By MS/MS		By matching	By MS/MS
AT2G07360.1;AT2G07360.2	AT2G07360.1;AT2G07360.2	3;3	3;3	3;3	SH3 domain-containing protein ; SH3 domain-containing protein	2	3	3	3	3	3	2	1	2	2	1	1	3	3	2	1	2	2	1	1	3	3	2	1	2	2	1	1	3.9	3.9	3.9	130.08	1196	1196;1198	1	15	0	7.2054	By MS/MS	By MS/MS	By matching	By matching	By matching	By matching
AT2G07698.1;ATMG01190.1	AT2G07698.1;ATMG01190.1	18;17	17;16	17;16	ATPase, F1 complex, alpha subunit protein ; ATP synthase subunit 1	2	18	17	17	18	17	18	16	18	18	18	17	17	16	17	15	17	17	17	16	17	16	17	15	17	17	17	16	25	24.1	24.1	85.932	777	777;507	1	193	0	132.79	By MS/MS	By MS/MS	By MS/MS	By MS/MS	By MS/MS	By MS/MS
ATMG00480.1;AT2G07707.1	ATMG00480.1;AT2G07707.1	6;6	6;6	6;6	Plant mitochondrial ATPase, F0 complex, subunit 8 protein ; Plant mitochondrial ATPase, F0 complex, subunit 8 protein	2	6	6	6	6	6	6	5	5	5	5	5	6	6	6	5	5	5	5	5	6	6	6	5	5	5	5	5	35.4	35.4	35.4	18.211	158	158;158	1	51	0	22.274	By MS/MS	By MS/MS	By MS/MS	By MS/MS	By MS/MS	By MS/MS
AT2G07785.1;ATMG01275.1;ATMG01120.1;ATMG00516.1	AT2G07785.1;ATMG01275.1;ATMG01120.1;ATMG00516.1	1;1;1;1	1;1;1;1	1;1;1;1	NADH dehydrogenase family protein ; NADH dehydrogenase 1A ; NADH dehydrogenase 1B ; NADH dehydrogenase 1C	4	1	1	1	1	1	1	1	1	1	1	1	1	1	1	1	1	1	1	1	1	1	1	1	1	1	1	1	14.1	14.1	14.1	10.61	99	99;325;325;325	1	8	0.00039777	4.3397	By MS/MS	By matching	By matching	By matching	By MS/MS	By matching
AT2G09990.1	AT2G09990.1	7	1	1	Ribosomal protein S5 domain 2-like superfamily protein	1	7	1	1	7	7	7	7	7	7	7	6	1	1	1	1	1	1	1	1	1	1	1	1	1	1	1	1	53.4	6.8	6.8	16.631	146	146	1	8	0.00039124	4.0521	By MS/MS	By MS/MS	By MS/MS	By MS/MS	By MS/MS	By MS/MS
AT2G10940.2;AT2G10940.1	AT2G10940.2;AT2G10940.1	7;7	7;7	7;7	Bifunctional inhibitor/lipid-transfer protein/seed storage 2S albumin superfamily protein ; Bifunctional inhibitor/lipid-transfer protein/seed storage 2S albumin superfamily protein	2	7	7	7	7	7	5	6	5	6	7	7	7	7	5	6	5	6	7	7	7	7	5	6	5	6	7	7	57.7	57.7	57.7	29.648	291	291;291	1	60	0	34.51	By MS/MS	By MS/MS	By MS/MS	By MS/MS	By MS/MS	By MS/MS
AT2G13360.2;AT2G13360.1	AT2G13360.2;AT2G13360.1	21;21	21;21	21;21	alanine:glyoxylate aminotransferase ; alanine:glyoxylate aminotransferase	2	21	21	21	21	21	20	18	20	20	20	20	21	21	20	18	20	20	20	20	21	21	20	18	20	20	20	20	78.3	78.3	78.3	44.207	401	401;401	1	234	0	300.18	By MS/MS	By MS/MS	By MS/MS	By MS/MS	By MS/MS	By MS/MS
AT2G13540.1	AT2G13540.1	7	7	7	ARM repeat superfamily protein	1	7	7	7	6	5	5	4	7	7	5	6	6	5	5	4	7	7	5	6	6	5	5	4	7	7	5	6	15.9	15.9	15.9	96.547	848	848	1	45	0	47.377	By MS/MS	By MS/MS	By MS/MS	By matching	By MS/MS	By MS/MS
AT2G13560.1	AT2G13560.1	6	6	6	NAD-dependent malic enzyme 1	1	6	6	6	6	6	6	4	5	6	6	4	6	6	6	4	5	6	6	4	6	6	6	4	5	6	6	4	18.5	18.5	18.5	69.655	623	623	1	43	0	42.986	By MS/MS	By MS/MS	By MS/MS	By MS/MS	By MS/MS	By MS/MS
AT2G14170.2;AT2G14170.1;AT2G14170.3	AT2G14170.2;AT2G14170.1;AT2G14170.3	3;3;2	3;3;2	3;3;2	aldehyde dehydrogenase 6B2 ; aldehyde dehydrogenase 6B2 ; aldehyde dehydrogenase 6B2	3	3	3	3	3	3	3	3	2	2	3	3	3	3	3	3	2	2	3	3	3	3	3	3	2	2	3	3	10	10	10	53.406	498	498;607;595	1	22	0	34.275	By MS/MS	By MS/MS	By MS/MS	By MS/MS	By MS/MS	By MS/MS
AT2G14260.2;AT2G14260.1	AT2G14260.2;AT2G14260.1	4;4	4;4	4;4	proline iminopeptidase ; proline iminopeptidase	2	4	4	4	2	2	2	2	4	3	2	2	2	2	2	2	4	3	2	2	2	2	2	2	4	3	2	2	11.2	11.2	11.2	37.433	329	329;380	1	19	0	9.0432	By MS/MS	By MS/MS	By matching	By matching	By MS/MS	By MS/MS
AT2G14740.2;AT2G14740.1;AT2G14720.2;AT2G14720.1;AT3G52850.1	AT2G14740.2;AT2G14740.1;AT2G14720.2;AT2G14720.1;AT3G52850.1	2;2;2;2;1	2;2;2;2;1	2;2;2;2;1	vaculolar sorting receptor 3 ; vaculolar sorting receptor 3 ; vacuolar sorting receptor 4 ; vacuolar sorting receptor 4 ; vacuolar sorting receptor homolog 1	5	2	2	2	2	2	2	2	2	2	2	2	2	2	2	2	2	2	2	2	2	2	2	2	2	2	2	2	4.5	4.5	4.5	69.743	628	628;628;628;628;623	1	16	0	6.1765	By MS/MS	By MS/MS	By MS/MS	By matching	By MS/MS	By MS/MS
AT2G14880.1	AT2G14880.1	5	5	3	SWIB/MDM2 domain superfamily protein	1	5	5	3	5	5	5	3	5	5	5	5	5	5	5	3	5	5	5	5	3	3	3	1	3	3	3	3	43.3	43.3	30.5	15.902	141	141	1	48	0	51.715	By MS/MS	By MS/MS	By MS/MS	By MS/MS	By MS/MS	By MS/MS
AT2G15620.1	AT2G15620.1	21	21	21	nitrite reductase 1	1	21	21	21	20	20	16	14	20	20	17	19	20	20	16	14	20	20	17	19	20	20	16	14	20	20	17	19	47.4	47.4	47.4	65.504	586	586	1	158	0	130.88	By MS/MS	By MS/MS	By MS/MS	By MS/MS	By MS/MS	By MS/MS
AT2G16060.1	AT2G16060.1	4	4	4	hemoglobin 1	1	4	4	4	4	2	3	4	2	3	3	4	4	2	3	4	2	3	3	4	4	2	3	4	2	3	3	4	30.6	30.6	30.6	18.034	160	160	1	26	0	10.872	By MS/MS	By MS/MS	By MS/MS	By matching	By matching	By matching
AT2G16070.2	AT2G16070.2	1	1	1	plastid division2	1	1	1	1	0	1	1	0	1	1	1	0	0	1	1	0	1	1	1	0	0	1	1	0	1	1	1	0	6.2	6.2	6.2	33.64	307	307	1	5	0.0042268	2.6258		By matching	By matching		By MS/MS	By matching
AT2G16440.1	AT2G16440.1	1	1	1	Minichromosome maintenance (MCM2/3/5) family protein	1	1	1	1	1	1	1	0	1	1	1	1	1	1	1	0	1	1	1	1	1	1	1	0	1	1	1	1	1.2	1.2	1.2	93.655	847	847	1	14	0.005573	2.4993	By MS/MS	By MS/MS	By matching		By MS/MS	By MS/MS
AT2G16600.1;AT2G16600.2	AT2G16600.1;AT2G16600.2	10;9	10;9	8;7	rotamase CYP 3 ; rotamase CYP 3	2	10	10	8	8	9	8	9	8	10	9	9	8	9	8	9	8	10	9	9	7	8	7	7	7	8	8	8	74.6	74.6	65.9	18.492	173	173;151	1	88	0	189.07	By MS/MS	By MS/MS	By MS/MS	By MS/MS	By MS/MS	By MS/MS
AT2G16700.2;AT2G16700.1	AT2G16700.2;AT2G16700.1	1;1	1;1	1;1	actin depolymerizing factor 5 ; actin depolymerizing factor 5	2	1	1	1	0	1	0	1	0	0	0	0	0	1	0	1	0	0	0	0	0	1	0	1	0	0	0	0	9.1	9.1	9.1	15.326	132	132;143	1	2	0.00038358	3.7854		By MS/MS		By MS/MS
AT2G16780.1	AT2G16780.1	2	2	2	Transducin family protein / WD-40 repeat family protein	1	2	2	2	2	2	2	2	2	2	2	2	2	2	2	2	2	2	2	2	2	2	2	2	2	2	2	2	5.8	5.8	5.8	46.703	415	415	1	16	0.00040437	4.5702	By matching	By matching	By matching	By MS/MS	By matching	By matching
AT2G16940.1;AT2G16940.3;AT2G16940.2	AT2G16940.1;AT2G16940.3;AT2G16940.2	2;2;2	2;2;2	2;2;2	Splicing factor, CC1-like ; Splicing factor, CC1-like ; Splicing factor, CC1-like	3	2	2	2	2	2	2	2	1	2	2	2	2	2	2	2	1	2	2	2	2	2	2	2	1	2	2	2	3.7	3.7	3.7	63.098	561	561;599;610	1	16	0	5.0792	By matching	By MS/MS	By MS/MS	By matching	By matching	By matching
AT2G16950.2;AT2G16950.1	AT2G16950.2;AT2G16950.1	5;5	5;5	5;5	transportin 1 ; transportin 1	2	5	5	5	5	2	4	4	4	3	3	3	5	2	4	4	4	3	3	3	5	2	4	4	4	3	3	3	9.9	9.9	9.9	99.108	891	891;895	1	28	0	27.925	By MS/MS	By MS/MS	By MS/MS	By MS/MS	By MS/MS	By MS/MS
AT2G17033.1;AT2G17033.2	AT2G17033.1;AT2G17033.2	1;1	1;1	1;1	pentatricopeptide (PPR) repeat-containing protein ; pentatricopeptide (PPR) repeat-containing protein	2	1	1	1	1	1	0	1	1	1	1	1	1	1	0	1	1	1	1	1	1	1	0	1	1	1	1	1	2.2	2.2	2.2	56.469	504	504;505	1	7	0.0038828	2.6525	By MS/MS	By matching		By matching	By MS/MS	By matching
AT2G17120.1	AT2G17120.1	2	2	2	lysm domain GPI-anchored protein 2 precursor	1	2	2	2	2	2	2	2	2	2	1	2	2	2	2	2	2	2	1	2	2	2	2	2	2	2	1	2	8.6	8.6	8.6	37.739	350	350	1	15	0.0003885	3.9349	By matching	By MS/MS	By MS/MS	By matching	By MS/MS	By MS/MS
AT2G17130.2;AT2G17130.1	AT2G17130.2;AT2G17130.1	3;3	1;1	1;1	isocitrate dehydrogenase subunit 2 ; isocitrate dehydrogenase subunit 2	2	3	1	1	3	3	3	2	3	3	3	3	1	1	1	0	1	1	1	1	1	1	1	0	1	1	1	1	13.8	4.4	4.4	39.148	363	363;367	1	10	0	6.2127	By MS/MS	By MS/MS	By MS/MS	By matching	By MS/MS	By MS/MS
AT2G17190.1	AT2G17190.1	2	1	1	ubiquitin family protein	1	2	1	1	1	1	1	1	0	1	2	1	0	0	0	0	0	0	1	0	0	0	0	0	0	0	1	0	6.5	2.8	2.8	57.285	538	538	1	1	0	6.2545	By matching	By matching	By matching	By matching		By matching
AT2G17200.1	AT2G17200.1	2	2	1	ubiquitin family protein	1	2	2	1	2	2	2	2	1	2	2	2	2	2	2	2	1	2	2	2	1	1	1	1	1	1	1	1	6.4	6.4	2.7	58.053	551	551	1	15	0	9.5319	By matching	By MS/MS	By matching	By matching	By matching	By matching
AT2G17265.1	AT2G17265.1	6	6	6	homoserine kinase	1	6	6	6	4	5	4	3	5	5	3	6	4	5	4	3	5	5	3	6	4	5	4	3	5	5	3	6	35.7	35.7	35.7	38.528	370	370	1	43	0	58.633	By MS/MS	By MS/MS	By MS/MS	By MS/MS	By MS/MS	By MS/MS
AT2G17340.1;AT2G17320.1	AT2G17340.1	6;1	6;1	6;1	Uncharacterised conserved protein (UCP030210)	2	6	6	6	5	5	6	3	5	5	5	5	5	5	6	3	5	5	5	5	5	5	6	3	5	5	5	5	30.2	30.2	30.2	40.857	367	367;361	1	47	0	58.85	By MS/MS	By MS/MS	By MS/MS	By MS/MS	By MS/MS	By MS/MS
AT5G07090.2;AT2G17360.1;AT5G07090.1;AT2G17360.2	AT5G07090.2;AT2G17360.1;AT5G07090.1;AT2G17360.2	15;15;15;9	15;15;15;9	1;1;1;1	Ribosomal protein S4 (RPS4A) family protein ; Ribosomal protein S4 (RPS4A) family protein ; Ribosomal protein S4 (RPS4A) family protein ; Ribosomal protein S4 (RPS4A) family protein	4	15	15	1	14	15	15	15	15	15	14	15	14	15	15	15	15	15	14	15	1	1	1	1	1	1	1	1	56.1	56.1	2.9	27.707	244	244;261;262;184	1	163	0	77.208	By MS/MS	By MS/MS	By MS/MS	By MS/MS	By MS/MS	By MS/MS
AT2G17420.1	AT2G17420.1	7	7	4	NADPH-dependent thioredoxin reductase A	1	7	7	4	6	6	6	6	4	5	5	5	6	6	6	6	4	5	5	5	4	3	4	3	2	3	3	3	31.2	31.2	20.1	40.014	378	378	1	46	0	53.522	By MS/MS	By MS/MS	By MS/MS	By MS/MS	By MS/MS	By MS/MS
AT2G17560.3;AT2G17560.2;AT2G17560.1	AT2G17560.3;AT2G17560.2;AT2G17560.1	1;1;1	1;1;1	1;1;1	high mobility group B4 ; high mobility group B4 ; high mobility group B4	3	1	1	1	1	1	1	0	1	1	1	1	1	1	1	0	1	1	1	1	1	1	1	0	1	1	1	1	7.5	7.5	7.5	14.975	134	134;138;138	1	8	0.0062005	2.383	By matching	By matching	By MS/MS		By matching	By matching
AT2G17630.1	AT2G17630.1	7	3	3	Pyridoxal phosphate (PLP)-dependent transferases superfamily protein	1	7	3	3	7	7	7	6	7	7	6	6	3	3	3	3	3	3	3	3	3	3	3	3	3	3	3	3	22.3	10.4	10.4	46.633	422	422	1	24	0	10.002	By MS/MS	By matching	By MS/MS	By MS/MS	By matching	By MS/MS
AT2G17840.1	AT2G17840.1	1	1	1	Senescence/dehydration-associated protein-related	1	1	1	1	1	1	1	0	1	1	1	1	1	1	1	0	1	1	1	1	1	1	1	0	1	1	1	1	4.2	4.2	4.2	49	452	452	1	7	0	5.7223	By MS/MS	By MS/MS	By matching		By MS/MS	By MS/MS
AT2G17870.1	AT2G17870.1	2	2	2	cold shock domain protein 3	1	2	2	2	2	2	2	1	1	2	2	2	2	2	2	1	1	2	2	2	2	2	2	1	1	2	2	2	10	10	10	29.564	301	301	1	14	0	8.5651	By MS/MS	By MS/MS	By MS/MS	By MS/MS	By MS/MS	By MS/MS
AT2G17972.1	AT2G17972.1	2	2	2	unknown protein; FUNCTIONS IN: molecular_function unknown; INVOLVED IN: biological_process unknown; LOCATED IN: chloroplast thylakoid membrane, chloroplast; EXPRESSED IN: 22 plant structures; EXPRESSED DURING: 14 growth stages; Has 34 Blast hits to 34 pro	1	2	2	2	2	2	2	2	2	2	2	2	2	2	2	2	2	2	2	2	2	2	2	2	2	2	2	2	12	12	12	18.009	158	158	1	16	0.00040032	4.4728	By MS/MS	By matching	By MS/MS	By MS/MS	By matching	By matching
AT2G18020.1;AT3G51190.1	AT2G18020.1	8;2	8;2	3;0	Ribosomal protein L2 family	2	8	8	3	8	8	8	8	8	8	8	8	8	8	8	8	8	8	8	8	3	3	3	3	3	3	3	3	45	45	18.6	27.859	258	258;260	1	117	0	85.793	By MS/MS	By MS/MS	By MS/MS	By MS/MS	By MS/MS	By MS/MS
AT2G18040.1	AT2G18040.1	4	4	4	peptidylprolyl cis/trans isomerase, NIMA-interacting 1	1	4	4	4	4	3	4	4	4	4	4	4	4	3	4	4	4	4	4	4	4	3	4	4	4	4	4	4	37	37	37	13.015	119	119	1	38	0	19.789	By MS/MS	By MS/MS	By MS/MS	By MS/MS	By MS/MS	By MS/MS
AT2G18110.1	AT2G18110.1	9	3	3	Translation elongation factor EF1B/ribosomal protein S6 family protein	1	9	3	3	6	7	8	6	8	7	7	8	1	2	2	0	2	2	2	3	1	2	2	0	2	2	2	3	40.3	19.5	19.5	25.266	231	231	1	14	0	9.9574	By MS/MS	By MS/MS	By MS/MS	By matching	By MS/MS	By MS/MS
AT2G18230.1	AT2G18230.1	2	2	2	pyrophosphorylase 2	1	2	2	2	1	2	2	1	1	2	2	2	1	2	2	1	1	2	2	2	1	2	2	1	1	2	2	2	13.3	13.3	13.3	24.671	218	218	1	13	0	9.3682	By matching	By MS/MS	By matching	By matching	By matching	By MS/MS
AT2G18710.1	AT2G18710.1	2	2	2	SECY homolog 1	1	2	2	2	2	2	2	1	2	2	2	2	2	2	2	1	2	2	2	2	2	2	2	1	2	2	2	2	3.3	3.3	3.3	59.492	551	551	1	15	0.00040112	4.4969	By MS/MS	By MS/MS	By MS/MS	By matching	By MS/MS	By MS/MS
AT2G18740.2;AT4G30330.1;AT2G18740.1	AT2G18740.2;AT4G30330.1;AT2G18740.1	1;1;1	1;1;1	1;1;1	Small nuclear ribonucleoprotein family protein ; Small nuclear ribonucleoprotein family protein ; Small nuclear ribonucleoprotein family protein	3	1	1	1	1	1	1	0	1	1	1	1	1	1	1	0	1	1	1	1	1	1	1	0	1	1	1	1	11.5	11.5	11.5	9.2547	78	78;88;88	1	7	0	7.6301	By matching	By matching	By matching		By MS/MS	By matching
AT2G18960.1;AT3G47950.1;AT1G17260.1;AT3G60330.2;AT3G60330.1	AT2G18960.1	31;6;4;3;3	31;6;4;3;3	10;0;0;0;0	H(+)-ATPase 1	5	31	31	10	29	30	30	28	29	29	29	29	29	30	30	28	29	29	29	29	8	9	9	7	9	8	9	9	38.5	38.5	13.3	104.22	949	949;960;947;961;961	1	269	0	170.44	By MS/MS	By MS/MS	By MS/MS	By MS/MS	By MS/MS	By MS/MS
AT2G19480.3;AT2G19480.2;AT2G19480.1	AT2G19480.3;AT2G19480.2;AT2G19480.1	8;8;8	8;8;8	7;7;7	nucleosome assembly protein 1;2 ; nucleosome assembly protein 1;2 ; nucleosome assembly protein 1;2	3	8	8	7	8	8	8	6	8	8	8	8	8	8	8	6	8	8	8	8	7	7	7	5	7	7	7	7	25.3	25.3	22	42.846	372	372;373;379	1	83	0	54.731	By MS/MS	By MS/MS	By MS/MS	By MS/MS	By MS/MS	By MS/MS
AT2G19520.1	AT2G19520.1	3	3	3	Transducin family protein / WD-40 repeat family protein	1	3	3	3	2	2	2	3	1	1	2	2	2	2	2	3	1	1	2	2	2	2	2	3	1	1	2	2	10.8	10.8	10.8	55.758	507	507	1	16	0	10.153	By matching	By matching	By MS/MS	By MS/MS	By MS/MS	By MS/MS
AT2G19730.3;AT2G19730.2;AT2G19730.1	AT2G19730.3;AT2G19730.2;AT2G19730.1	6;6;6	6;6;6	5;5;5	Ribosomal L28e protein family ; Ribosomal L28e protein family ; Ribosomal L28e protein family	3	6	6	5	6	6	6	6	6	6	6	6	6	6	6	6	6	6	6	6	5	5	5	5	5	5	5	5	47.6	47.6	38.5	15.895	143	143;143;143	1	63	0	50.947	By MS/MS	By MS/MS	By MS/MS	By MS/MS	By MS/MS	By MS/MS
AT4G26230.1;AT2G19740.1;AT5G56710.1;AT5G56710.2	AT4G26230.1;AT2G19740.1;AT5G56710.1	4;4;3;1	4;4;3;1	4;4;3;1	Ribosomal protein L31e family protein ; Ribosomal protein L31e family protein ; Ribosomal protein L31e family protein	4	4	4	4	4	4	4	4	2	2	4	4	4	4	4	4	2	2	4	4	4	4	4	4	2	2	4	4	38.7	38.7	38.7	13.82	119	119;119;119;85	1	38	0	70.519	By MS/MS	By MS/MS	By MS/MS	By MS/MS	By MS/MS	By MS/MS
AT5G56670.1;AT4G29390.1;AT2G19750.1	AT5G56670.1;AT4G29390.1;AT2G19750.1	2;2;2	2;2;2	2;2;2	Ribosomal protein S30 family protein ; Ribosomal protein S30 family protein ; Ribosomal protein S30 family protein	3	2	2	2	2	2	2	1	2	2	2	2	2	2	2	1	2	2	2	2	2	2	2	1	2	2	2	2	17.7	17.7	17.7	6.887	62	62;62;62	1	15	0	6.0019	By MS/MS	By MS/MS	By MS/MS	By MS/MS	By MS/MS	By MS/MS
AT2G19760.1	AT2G19760.1	6	6	5	profilin 1	1	6	6	5	5	5	5	5	3	4	6	5	5	5	5	5	3	4	6	5	4	4	4	4	2	3	5	4	48.9	48.9	42	14.266	131	131	1	47	0	25.994	By MS/MS	By MS/MS	By MS/MS	By MS/MS	By MS/MS	By MS/MS
AT2G19830.1;AT4G29160.2;AT4G29160.3;AT4G29160.1	AT2G19830.1;AT4G29160.2;AT4G29160.3;AT4G29160.1	3;2;2;2	3;2;2;2	3;2;2;2	SNF7 family protein ; SNF7 family protein ; SNF7 family protein ; SNF7 family protein	4	3	3	3	1	2	1	2	3	2	2	1	1	2	1	2	3	2	2	1	1	2	1	2	3	2	2	1	14.1	14.1	14.1	24.014	213	213;192;219;219	1	14	0.00039277	4.1353	By matching	By matching	By matching	By MS/MS	By MS/MS	By MS/MS
AT2G19860.2;AT2G19860.1	AT2G19860.2;AT2G19860.1	4;4	2;2	2;2	hexokinase 2 ; hexokinase 2	2	4	2	2	4	4	2	2	4	4	2	3	2	2	1	1	2	2	0	1	2	2	1	1	2	2	0	1	15	9.2	9.2	42.926	393	393;502	1	11	0	6.4667	By MS/MS	By MS/MS	By matching	By matching	By MS/MS	By MS/MS
AT2G19870.1	AT2G19870.1	1	1	1	tRNA/rRNA methyltransferase (SpoU) family protein	1	1	1	1	1	1	1	1	1	1	1	1	1	1	1	1	1	1	1	1	1	1	1	1	1	1	1	1	1.5	1.5	1.5	65.559	589	589	1	8	0.0011148	3.3225	By matching	By matching	By matching	By matching	By matching	By matching
AT2G19940.2;AT2G19940.1	AT2G19940.2;AT2G19940.1	11;11	11;11	11;11	oxidoreductases, acting on the aldehyde or oxo group of donors, NAD or NADP as acceptor;copper ion binding ; oxidoreductases, acting on the aldehyde or oxo group of donors, NAD or NADP as acceptor;copper ion binding	2	11	11	11	9	9	10	10	9	11	9	9	9	9	10	10	9	11	9	9	9	9	10	10	9	11	9	9	38.4	38.4	38.4	44.135	401	401;401	1	92	0	95.509	By MS/MS	By MS/MS	By MS/MS	By MS/MS	By MS/MS	By MS/MS
AT4G29040.1;AT2G20140.1	AT4G29040.1;AT2G20140.1	10;10	10;10	10;10	regulatory particle AAA-ATPase 2A ; AAA-type ATPase family protein	2	10	10	10	10	9	10	9	9	9	7	9	10	9	10	9	9	9	7	9	10	9	10	9	9	9	7	9	30.9	30.9	30.9	49.369	443	443;443	1	87	0	90.197	By MS/MS	By MS/MS	By MS/MS	By MS/MS	By MS/MS	By MS/MS
AT2G20190.1	AT2G20190.1	4	4	4	CLIP-associated protein	1	4	4	4	4	4	4	3	4	4	4	4	4	4	4	3	4	4	4	4	4	4	4	3	4	4	4	4	4.3	4.3	4.3	158.95	1439	1439	1	31	0	19.088	By MS/MS	By MS/MS	By MS/MS	By MS/MS	By MS/MS	By MS/MS
AT2G20260.1	AT2G20260.1	4	2	2	photosystem I subunit E-2	1	4	2	2	4	4	4	4	4	4	4	4	2	2	2	2	2	2	2	2	2	2	2	2	2	2	2	2	45.5	31	31	15.189	145	145	1	32	0	108.96	By MS/MS	By MS/MS	By MS/MS	By MS/MS	By MS/MS	By MS/MS
AT2G20270.1;AT2G20270.2	AT2G20270.1;AT2G20270.2	5;4	5;4	5;4	Thioredoxin superfamily protein ; Thioredoxin superfamily protein	2	5	5	5	3	5	4	5	5	5	4	4	3	5	4	5	5	5	4	4	3	5	4	5	5	5	4	4	45.8	45.8	45.8	19.125	179	179;206	1	36	0	67.709	By MS/MS	By MS/MS	By MS/MS	By MS/MS	By MS/MS	By MS/MS
AT2G20280.1	AT2G20280.1	4	4	4	Zinc finger C-x8-C-x5-C-x3-H type family protein	1	4	4	4	3	3	4	3	3	4	4	3	3	3	4	3	3	4	4	3	3	3	4	3	3	4	4	3	11.3	11.3	11.3	42.389	371	371	1	27	0	7.6734	By matching	By matching	By MS/MS	By MS/MS	By matching	By matching
AT2G20360.1	AT2G20360.1	9	9	9	NAD(P)-binding Rossmann-fold superfamily protein	1	9	9	9	9	9	9	5	8	9	9	7	9	9	9	5	8	9	9	7	9	9	9	5	8	9	9	7	37.6	37.6	37.6	43.935	402	402	1	81	0	68.845	By MS/MS	By MS/MS	By MS/MS	By MS/MS	By MS/MS	By MS/MS
AT2G20420.1	AT2G20420.1	14	14	14	ATP citrate lyase (ACL) family protein	1	14	14	14	13	12	12	13	14	13	14	14	13	12	12	13	14	13	14	14	13	12	12	13	14	13	14	14	44.9	44.9	44.9	45.345	421	421	1	113	0	89.376	By MS/MS	By MS/MS	By MS/MS	By MS/MS	By MS/MS	By MS/MS
AT2G20450.1	AT2G20450.1	6	2	2	Ribosomal protein L14	1	6	2	2	6	6	6	6	5	4	6	5	2	2	2	2	1	0	2	1	2	2	2	2	1	0	2	1	43.3	14.9	14.9	15.506	134	134	1	12	0	5.9793	By MS/MS	By MS/MS	By MS/MS	By matching	By matching	By matching
AT2G20490.2;AT2G20490.1	AT2G20490.2;AT2G20490.1	1;1	1;1	1;1	nucleolar RNA-binding Nop10p family protein ; nucleolar RNA-binding Nop10p family protein	2	1	1	1	1	1	0	1	1	1	0	0	1	1	0	1	1	1	0	0	1	1	0	1	1	1	0	0	22.2	22.2	22.2	7.2633	63	63;64	1	5	0.00038625	3.878	By matching	By MS/MS		By MS/MS	By MS/MS	By MS/MS
AT2G20530.2;AT2G20530.1	AT2G20530.2;AT2G20530.1	4;4	2;2	1;1	prohibitin 6 ; prohibitin 6	2	4	2	1	3	3	2	2	4	2	3	2	1	1	0	0	2	0	1	0	0	1	0	0	1	0	1	0	13.6	6.6	2.8	31.636	286	286;286	1	5	0.00039154	4.0768	By matching	By matching	By matching	By matching	By MS/MS	By matching
AT2G20580.1	AT2G20580.1	22	22	15	26S proteasome regulatory subunit S2 1A	1	22	22	15	21	20	20	18	20	19	21	21	21	20	20	18	20	19	21	21	14	13	13	11	14	13	14	14	37.7	37.7	27.7	98.143	891	891	1	193	0	164.05	By MS/MS	By MS/MS	By MS/MS	By MS/MS	By MS/MS	By MS/MS
AT2G20610.1;AT2G20610.2	AT2G20610.1;AT2G20610.2	6;4	6;4	6;4	Tyrosine transaminase family protein ; Tyrosine transaminase family protein	2	6	6	6	5	5	5	3	4	4	5	5	5	5	5	3	4	4	5	5	5	5	5	3	4	4	5	5	17.7	17.7	17.7	51.087	462	462;436	1	36	0	23.74	By MS/MS	By MS/MS	By MS/MS	By matching	By MS/MS	By MS/MS
AT2G20630.1;AT4G28400.1;AT2G20630.2;AT3G15260.2;AT3G15260.1	AT2G20630.1;AT4G28400.1;AT2G20630.2	4;3;3;1;1	4;3;3;1;1	4;3;3;1;1	PP2C induced by AVRRPM1 ; Protein phosphatase 2C family protein ; PP2C induced by AVRRPM1	5	4	4	4	3	3	1	1	2	2	2	2	3	3	1	1	2	2	2	2	3	3	1	1	2	2	2	2	16.8	16.8	16.8	30.496	279	279;283;290;289;289	1	16	0	13.697	By MS/MS	By MS/MS	By MS/MS	By matching	By MS/MS	By MS/MS
AT2G20690.1	AT2G20690.1	2	2	2	lumazine-binding family protein	1	2	2	2	2	2	2	2	2	2	2	2	2	2	2	2	2	2	2	2	2	2	2	2	2	2	2	2	6.3	6.3	6.3	29.639	271	271	1	16	0.0038814	2.6503	By matching	By MS/MS	By MS/MS	By matching	By MS/MS	By matching
AT2G20760.1	AT2G20760.1	4	4	4	Clathrin light chain protein	1	4	4	4	2	1	1	2	2	3	1	3	2	1	1	2	2	3	1	3	2	1	1	2	2	3	1	3	13.9	13.9	13.9	37.225	338	338	1	23	0	13.585	By MS/MS	By MS/MS	By MS/MS	By MS/MS	By MS/MS	By MS/MS
AT2G20860.1	AT2G20860.1	2	2	2	lipoic acid synthase 1	1	2	2	2	1	1	1	1	1	2	1	2	1	1	1	1	1	2	1	2	1	1	1	1	1	2	1	2	9.9	9.9	9.9	41.344	374	374	1	10	0	13.773	By matching	By matching	By MS/MS	By matching	By MS/MS	By MS/MS
AT2G20890.1	AT2G20890.1	7	7	7	photosystem II reaction center PSB29 protein	1	7	7	7	7	7	7	6	7	7	7	7	7	7	7	6	7	7	7	7	7	7	7	6	7	7	7	7	34	34	34	33.795	300	300	1	79	0	125.57	By MS/MS	By MS/MS	By MS/MS	By MS/MS	By MS/MS	By MS/MS
AT2G20990.1;AT2G20990.2;AT2G20990.3;AT2G21010.1	AT2G20990.1;AT2G20990.2;AT2G20990.3	8;8;7;1	8;8;7;1	8;8;7;1	synaptotagmin A ; synaptotagmin A ; synaptotagmin A	4	8	8	8	8	5	7	4	8	8	6	6	8	5	7	4	8	8	6	6	8	5	7	4	8	8	6	6	20	20	20	61.743	541	541;565;579;256	1	54	0	25.791	By MS/MS	By MS/MS	By MS/MS	By matching	By MS/MS	By MS/MS
AT2G21060.1	AT2G21060.1	2	2	2	glycine-rich protein 2B	1	2	2	2	2	2	2	2	2	2	2	2	2	2	2	2	2	2	2	2	2	2	2	2	2	2	2	2	24.4	24.4	24.4	19.077	201	201	1	16	0	51.181	By MS/MS	By MS/MS	By MS/MS	By MS/MS	By MS/MS	By MS/MS
AT2G21130.1	AT2G21130.1	9	9	3	Cyclophilin-like peptidyl-prolyl cis-trans isomerase family protein	1	9	9	3	6	9	7	7	7	9	7	9	6	9	7	7	7	9	7	9	1	3	2	2	2	3	2	3	67.2	67.2	28.7	18.464	174	174	1	79	0	59.004	By MS/MS	By MS/MS	By MS/MS	By MS/MS	By MS/MS	By MS/MS
AT2G21160.1;AT2G21160.2	AT2G21160.1;AT2G21160.2	2;1	2;1	2;1	Translocon-associated protein (TRAP), alpha subunit ; Translocon-associated protein (TRAP), alpha subunit	2	2	2	2	2	2	2	2	2	2	2	2	2	2	2	2	2	2	2	2	2	2	2	2	2	2	2	2	12.4	12.4	12.4	28.167	258	258;188	1	16	0	60.574	By MS/MS	By MS/MS	By MS/MS	By matching	By MS/MS	By MS/MS
AT2G21170.1;AT2G21170.2	AT2G21170.1;AT2G21170.2	7;6	6;6	6;6	triosephosphate isomerase ; triosephosphate isomerase	2	7	6	6	7	6	5	6	5	7	6	7	6	5	4	5	4	6	5	6	6	5	4	5	4	6	5	6	29.8	27.3	27.3	33.345	315	315;306	1	50	0	27.498	By MS/MS	By MS/MS	By MS/MS	By MS/MS	By MS/MS	By MS/MS
AT2G21250.1;AT2G21250.2;AT2G21260.1	AT2G21250.1;AT2G21250.2	9;7;2	9;7;2	9;7;2	NAD(P)-linked oxidoreductase superfamily protein ; NAD(P)-linked oxidoreductase superfamily protein	3	9	9	9	7	8	8	7	7	8	7	8	7	8	8	7	7	8	7	8	7	8	8	7	7	8	7	8	31.7	31.7	31.7	35.01	309	309;238;309	1	65	0	43.063	By MS/MS	By MS/MS	By MS/MS	By MS/MS	By MS/MS	By MS/MS
AT2G21270.2;AT2G21270.1;AT2G21270.3;AT4G38930.1;AT4G38930.2	AT2G21270.2;AT2G21270.1;AT2G21270.3;AT4G38930.1;AT4G38930.2	2;2;2;1;1	2;2;2;1;1	2;2;2;1;1	ubiquitin fusion degradation 1 ; ubiquitin fusion degradation 1 ; ubiquitin fusion degradation 1 ; Ubiquitin fusion degradation UFD1 family protein ; Ubiquitin fusion degradation UFD1 family protein	5	2	2	2	2	2	2	1	1	2	2	2	2	2	2	1	1	2	2	2	2	2	2	1	1	2	2	2	6.3	6.3	6.3	35.323	319	319;319;340;311;315	1	14	0	6.1734	By MS/MS	By matching	By matching	By matching	By MS/MS	By MS/MS
AT2G21280.1	AT2G21280.1	3	3	3	NAD(P)-binding Rossmann-fold superfamily protein	1	3	3	3	2	3	2	2	3	2	3	3	2	3	2	2	3	2	3	3	2	3	2	2	3	2	3	3	9.5	9.5	9.5	37.745	347	347	1	20	0	6.2356	By MS/MS	By MS/MS	By matching	By matching	By MS/MS	By MS/MS
AT2G21330.1;AT2G21330.3;AT2G21330.2	AT2G21330.1;AT2G21330.3;AT2G21330.2	18;17;14	11;11;10	11;11;10	fructose-bisphosphate aldolase 1 ; fructose-bisphosphate aldolase 1 ; fructose-bisphosphate aldolase 1	3	18	11	11	16	17	15	17	17	17	16	17	10	10	8	10	10	10	9	10	10	10	8	10	10	10	9	10	55.1	39.8	39.8	42.93	399	399;389;311	1	154	0	253.08	By MS/MS	By MS/MS	By MS/MS	By MS/MS	By MS/MS	By MS/MS
AT2G21370.2;AT2G21370.1	AT2G21370.2;AT2G21370.1	1;1	1;1	1;1	xylulose kinase-1 ; xylulose kinase-1	2	1	1	1	1	1	1	1	1	1	1	1	1	1	1	1	1	1	1	1	1	1	1	1	1	1	1	1	3.9	3.9	3.9	41.731	385	385;478	1	8	0	5.0582	By MS/MS	By MS/MS	By MS/MS	By MS/MS	By MS/MS	By MS/MS
AT2G21385.2;AT2G21385.1;AT2G21385.3;AT2G21385.4	AT2G21385.2;AT2G21385.1;AT2G21385.3;AT2G21385.4	7;7;7;6	7;7;7;6	7;7;7;6	unknown protein; FUNCTIONS IN: molecular_function unknown; INVOLVED IN: biological_process unknown; LOCATED IN: chloroplast; EXPRESSED IN: 22 plant structures; EXPRESSED DURING: 13 growth stages; Has 49 Blast hits to 49 proteins in 20 species: Archae - 0;	4	7	7	7	6	6	6	6	6	7	6	7	6	6	6	6	6	7	6	7	6	6	6	6	6	7	6	7	35.7	35.7	35.7	28.701	252	252;330;334;373	1	62	0	33.425	By MS/MS	By MS/MS	By MS/MS	By MS/MS	By MS/MS	By MS/MS
AT2G21390.1	AT2G21390.1	26	26	11	Coatomer, alpha subunit	1	26	26	11	25	23	24	20	25	25	24	23	25	23	24	20	25	25	24	23	11	10	11	8	11	11	11	10	28.7	28.7	14.9	136.47	1218	1218	1	212	0	126.34	By MS/MS	By MS/MS	By MS/MS	By MS/MS	By MS/MS	By MS/MS
AT2G21530.1	AT2G21530.1	6	6	6	SMAD/FHA domain-containing protein	1	6	6	6	6	6	6	5	6	6	6	6	6	6	6	5	6	6	6	6	6	6	6	5	6	6	6	6	45.9	45.9	45.9	22.675	209	209	1	47	0	88.593	By MS/MS	By MS/MS	By MS/MS	By MS/MS	By MS/MS	By MS/MS
AT2G21580.2;AT2G21580.1	AT2G21580.2;AT2G21580.1	4;4	1;1	1;1	Ribosomal protein S25 family protein ; Ribosomal protein S25 family protein	2	4	1	1	2	3	2	3	3	2	3	3	1	1	1	1	1	1	1	1	1	1	1	1	1	1	1	1	45.8	13.1	13.1	11.941	107	107;108	1	8	0	15.135	By MS/MS	By MS/MS	By MS/MS	By MS/MS	By MS/MS	By MS/MS
AT2G21620.1;AT2G21620.2	AT2G21620.1;AT2G21620.2	2;2	2;2	2;2	Adenine nucleotide alpha hydrolases-like superfamily protein ; Adenine nucleotide alpha hydrolases-like superfamily protein	2	2	2	2	2	2	2	2	2	2	2	2	2	2	2	2	2	2	2	2	2	2	2	2	2	2	2	2	14.4	14.4	14.4	20.587	187	187;193	1	16	0	7.5501	By MS/MS	By MS/MS	By matching	By MS/MS	By MS/MS	By matching
AT2G21660.1;AT2G21660.2	AT2G21660.1;AT2G21660.2	11;9	11;9	9;7	cold, circadian rhythm, and rna binding 2 ; cold, circadian rhythm, and rna binding 2	2	11	11	9	10	10	9	10	10	10	10	10	10	10	9	10	10	10	10	10	9	9	8	8	9	9	9	9	75	75	68.8	16.89	176	176;159	1	117	0	259.17	By MS/MS	By MS/MS	By MS/MS	By MS/MS	By MS/MS	By MS/MS
AT2G21870.2;AT2G21870.1	AT2G21870.2;AT2G21870.1	12;12	12;12	12;12	copper ion binding;cobalt ion binding;zinc ion binding ; copper ion binding;cobalt ion binding;zinc ion binding	2	12	12	12	11	11	11	4	11	10	10	12	11	11	11	4	11	10	10	12	11	11	11	4	11	10	10	12	53.6	53.6	53.6	25.16	220	220;240	1	92	0	136.25	By MS/MS	By MS/MS	By MS/MS	By MS/MS	By MS/MS	By MS/MS
AT2G21960.1	AT2G21960.1	2	2	2	unknown protein; LOCATED IN: chloroplast; EXPRESSED IN: 22 plant structures; EXPRESSED DURING: 13 growth stages; BEST Arabidopsis thaliana protein match is: unknown protein (TAIR:AT1G56180.1); Has 224 Blast hits to 222 proteins in 59 species: Archae - 0;	1	2	2	2	2	2	2	2	2	2	2	2	2	2	2	2	2	2	2	2	2	2	2	2	2	2	2	2	7.2	7.2	7.2	35.806	332	332	1	16	0	24.265	By MS/MS	By MS/MS	By MS/MS	By matching	By MS/MS	By MS/MS
AT2G22125.1	AT2G22125.1	9	9	9	binding	1	9	9	9	8	8	8	7	8	8	9	9	8	8	8	7	8	8	9	9	8	8	8	7	8	8	9	9	6.7	6.7	6.7	230.7	2150	2150	1	73	0	54.72	By MS/MS	By MS/MS	By MS/MS	By MS/MS	By MS/MS	By MS/MS
AT2G22170.1	AT2G22170.1	4	3	3	Lipase/lipooxygenase, PLAT/LH2 family protein	1	4	3	3	3	4	4	3	4	4	4	4	3	3	3	2	3	3	3	3	3	3	3	2	3	3	3	3	24.6	19.1	19.1	20.129	183	183	1	23	0	17.336	By MS/MS	By MS/MS	By MS/MS	By MS/MS	By MS/MS	By MS/MS
AT2G22230.1	AT2G22230.1	5	5	2	Thioesterase superfamily protein	1	5	5	2	5	5	5	3	3	4	4	5	5	5	5	3	3	4	4	5	2	2	2	1	1	2	2	2	21.8	21.8	12.7	24.242	220	220	1	34	0	15.294	By MS/MS	By MS/MS	By MS/MS	By MS/MS	By MS/MS	By MS/MS
AT2G22250.1;AT2G22250.3;AT2G22250.2	AT2G22250.1;AT2G22250.3;AT2G22250.2	3;3;3	3;3;3	3;3;3	aspartate aminotransferase ; aspartate aminotransferase ; aspartate aminotransferase	3	3	3	3	2	1	1	1	2	3	1	2	2	1	1	1	2	3	1	2	2	1	1	1	2	3	1	2	9.8	9.8	9.8	46.038	428	428;475;475	1	13	0	11.376	By MS/MS	By MS/MS	By matching	By matching	By MS/MS	By MS/MS
AT2G22360.1	AT2G22360.1	5	4	4	DNAJ heat shock family protein	1	5	4	4	5	5	5	4	5	5	5	5	4	4	4	3	4	4	4	4	4	4	4	3	4	4	4	4	14.9	12.4	12.4	47.761	442	442	1	31	0	19.924	By MS/MS	By MS/MS	By MS/MS	By matching	By MS/MS	By MS/MS
AT2G22475.2;AT2G22475.1	AT2G22475.2;AT2G22475.1	1;1	1;1	1;1	GRAM domain family protein ; GRAM domain family protein	2	1	1	1	1	0	1	0	1	1	0	0	1	0	1	0	1	1	0	0	1	0	1	0	1	1	0	0	4.4	4.4	4.4	26.651	248	248;299	1	4	0.0098639	2.2096	By MS/MS		By matching		By matching	By matching
AT2G22780.1	AT2G22780.1	6	5	5	peroxisomal NAD-malate dehydrogenase 1	1	6	5	5	6	6	6	3	5	4	5	5	5	5	5	2	4	3	4	4	5	5	5	2	4	3	4	4	27.4	24	24	37.465	354	354	1	46	0	57.177	By MS/MS	By MS/MS	By MS/MS	By matching	By MS/MS	By MS/MS
AT2G22990.6;AT2G22990.2;AT2G22990.4;AT2G22990.5;AT2G22990.1;AT2G22990.3	AT2G22990.6;AT2G22990.2;AT2G22990.4;AT2G22990.5;AT2G22990.1;AT2G22990.3	4;4;4;4;4;4	4;4;4;4;4;4	4;4;4;4;4;4	sinapoylglucose 1 ; sinapoylglucose 1 ; sinapoylglucose 1 ; sinapoylglucose 1 ; sinapoylglucose 1 ; sinapoylglucose 1	6	4	4	4	4	4	4	2	4	3	2	3	4	4	4	2	4	3	2	3	4	4	4	2	4	3	2	3	17.6	17.6	17.6	36.756	319	319;319;416;424;433;458	1	27	0	19.548	By MS/MS	By MS/MS	By MS/MS	By MS/MS	By MS/MS	By MS/MS
AT2G23350.1;AT1G71770.2;AT1G71770.1;AT1G22760.1	AT2G23350.1	17;2;2;1	17;2;2;1	16;1;1;1	poly(A) binding protein 4	4	17	17	16	17	16	14	14	16	15	15	15	17	16	14	14	16	15	15	15	16	15	13	13	15	14	14	14	32.6	32.6	31.3	71.652	662	662;682;682;660	1	129	0	82.135	By MS/MS	By MS/MS	By MS/MS	By MS/MS	By MS/MS	By MS/MS
AT2G23390.1	AT2G23390.1	1	1	1	CONTAINS InterPro DOMAIN/s: Protein of unknown function DUF482 (InterPro:IPR007434), Acyl-CoA N-acyltransferase (InterPro:IPR016181); Has 2165 Blast hits to 2163 proteins in 543 species: Archae - 0; Bacteria - 1044; Metazoa - 0; Fungi - 0; Plants - 33; Vi	1	1	1	1	1	1	1	0	1	1	1	0	1	1	1	0	1	1	1	0	1	1	1	0	1	1	1	0	3.6	3.6	3.6	54.309	469	469	1	6	0.0062392	2.4376	By matching	By matching	By matching		By MS/MS	By MS/MS
AT2G23420.1;AT4G36940.1	AT2G23420.1;AT4G36940.1	3;2	3;2	3;2	nicotinate phosphoribosyltransferase 2 ; nicotinate phosphoribosyltransferase 1	2	3	3	3	3	3	1	2	2	3	2	2	3	3	1	2	2	3	2	2	3	3	1	2	2	3	2	2	5.7	5.7	5.7	62.273	557	557;559	1	18	0	5.8438	By MS/MS	By MS/MS	By MS/MS	By MS/MS	By matching	By matching
AT2G23600.1	AT2G23600.1	4	4	4	acetone-cyanohydrin lyase	1	4	4	4	4	3	3	3	4	4	4	4	4	3	3	3	4	4	4	4	4	3	3	3	4	4	4	4	20.9	20.9	20.9	29.667	263	263	1	37	0	22.374	By MS/MS	By MS/MS	By MS/MS	By MS/MS	By MS/MS	By MS/MS
AT2G23670.1	AT2G23670.1	1	1	1	homolog of Synechocystis YCF37	1	1	1	1	1	1	1	1	1	1	1	1	1	1	1	1	1	1	1	1	1	1	1	1	1	1	1	1	6.6	6.6	6.6	17.078	167	167	1	16	0.00038551	3.843	By MS/MS	By MS/MS	By MS/MS	By MS/MS	By MS/MS	By MS/MS
AT2G23820.1;AT2G23820.2	AT2G23820.1;AT2G23820.2	2;2	2;2	2;2	Metal-dependent phosphohydrolase ; Metal-dependent phosphohydrolase	2	2	2	2	2	2	2	0	2	1	2	1	2	2	2	0	2	1	2	1	2	2	2	0	2	1	2	1	15.9	15.9	15.9	26.935	245	245;257	1	12	0	13.862	By MS/MS	By MS/MS	By matching		By matching	By MS/MS
AT2G23930.2;AT3G11500.1;AT2G23930.1	AT2G23930.2;AT3G11500.1;AT2G23930.1	2;2;2	2;2;2	2;2;2	probable small nuclear ribonucleoprotein G ; Small nuclear ribonucleoprotein family protein ; probable small nuclear ribonucleoprotein G	3	2	2	2	1	1	1	1	2	2	1	2	1	1	1	1	2	2	1	2	1	1	1	1	2	2	1	2	35.8	35.8	35.8	7.3504	67	67;79;80	1	11	0	7.2872	By MS/MS	By MS/MS	By MS/MS	By MS/MS	By MS/MS	By MS/MS
AT2G24020.2;AT2G24020.1	AT2G24020.2;AT2G24020.1	5;5	5;5	4;4	Uncharacterised BCR, YbaB family COG0718 ; Uncharacterised BCR, YbaB family COG0718	2	5	5	4	4	4	5	4	4	4	4	5	4	4	5	4	4	4	4	5	3	3	4	3	3	3	3	4	37.2	37.2	37.2	19.625	180	180;182	1	34	0	103.22	By MS/MS	By MS/MS	By MS/MS	By MS/MS	By MS/MS	By MS/MS
AT2G24050.1	AT2G24050.1	4	4	4	MIF4G domain-containing protein / MA3 domain-containing protein	1	4	4	4	4	4	3	3	4	4	4	4	4	4	3	3	4	4	4	4	4	4	3	3	4	4	4	4	6.2	6.2	6.2	82.889	747	747	1	30	0	12.028	By MS/MS	By MS/MS	By MS/MS	By MS/MS	By MS/MS	By MS/MS
AT2G24060.1	AT2G24060.1	6	6	4	Translation initiation factor 3 protein	1	6	6	4	4	4	5	5	6	6	4	5	4	4	5	5	6	6	4	5	3	3	4	4	4	4	3	4	23.4	23.4	16.7	35.141	312	312	1	39	0	26.774	By MS/MS	By MS/MS	By MS/MS	By MS/MS	By MS/MS	By MS/MS
AT2G24090.1	AT2G24090.1	1	1	1	Ribosomal protein L35	1	1	1	1	1	1	1	1	1	1	1	1	1	1	1	1	1	1	1	1	1	1	1	1	1	1	1	1	9.7	9.7	9.7	16.089	145	145	1	8	0	7.0491	By MS/MS	By MS/MS	By MS/MS	By MS/MS	By MS/MS	By MS/MS
AT2G24180.1	AT2G24180.1	1	1	1	cytochrome p450 71b6	1	1	1	1	1	1	1	0	1	1	1	0	1	1	1	0	1	1	1	0	1	1	1	0	1	1	1	0	3.2	3.2	3.2	57.008	503	503	1	6	0	5.5832	By matching	By matching	By MS/MS		By MS/MS	By matching
AT2G24200.2;AT2G24200.1;AT2G24200.3	AT2G24200.2;AT2G24200.1;AT2G24200.3	25;25;22	25;25;22	17;17;14	Cytosol aminopeptidase family protein ; Cytosol aminopeptidase family protein ; Cytosol aminopeptidase family protein	3	25	25	17	22	24	22	21	23	24	23	23	22	24	22	21	23	24	23	23	15	16	15	14	15	16	15	16	66.7	66.7	50	54.509	520	520;520;484	1	232	0	249.75	By MS/MS	By MS/MS	By MS/MS	By MS/MS	By MS/MS	By MS/MS
AT2G24270.3;AT2G24270.2;AT2G24270.1;AT2G24270.4	AT2G24270.3;AT2G24270.2;AT2G24270.1;AT2G24270.4	22;22;22;22	22;22;22;22	22;22;22;22	aldehyde dehydrogenase 11A3 ; aldehyde dehydrogenase 11A3 ; aldehyde dehydrogenase 11A3 ; aldehyde dehydrogenase 11A3	4	22	22	22	17	21	21	17	18	19	20	20	17	21	21	17	18	19	20	20	17	21	21	17	18	19	20	20	68.8	68.8	68.8	53.06	496	496;496;496;503	1	186	0	236.04	By MS/MS	By MS/MS	By MS/MS	By MS/MS	By MS/MS	By MS/MS
AT4G30996.1;AT2G24290.1	AT4G30996.1;AT2G24290.1	1;1	1;1	1;1	Protein of unknown function (DUF1068) ; Protein of unknown function (DUF1068)	2	1	1	1	1	1	1	1	1	1	1	1	1	1	1	1	1	1	1	1	1	1	1	1	1	1	1	1	6.4	6.4	6.4	19.115	172	172;173	1	8	0.0025108	2.8601	By matching	By MS/MS	By matching	By matching	By MS/MS	By MS/MS
AT2G24420.2;AT2G24420.1	AT2G24420.2;AT2G24420.1	2;2	2;2	2;2	DNA repair ATPase-related ; DNA repair ATPase-related	2	2	2	2	2	1	2	1	2	1	1	1	2	1	2	1	2	1	1	1	2	1	2	1	2	1	1	1	6.6	6.6	6.6	50.351	440	440;440	1	11	0.00041391	4.8622	By MS/MS	By matching	By matching	By matching	By matching	By matching
AT2G24490.2;AT2G24490.1	AT2G24490.2;AT2G24490.1	2;2	2;2	2;2	replicon protein A2 ; replicon protein A2	2	2	2	2	2	1	2	0	1	2	2	2	2	1	2	0	1	2	2	2	2	1	2	0	1	2	2	2	12.5	12.5	12.5	30.98	279	279;279	1	12	0	8.6784	By MS/MS	By MS/MS	By MS/MS		By MS/MS	By MS/MS
AT2G24590.1;AT1G23860.3;AT1G23860.4;AT1G23860.2;AT1G23860.1	AT2G24590.1	4;1;1;1;1	4;1;1;1;1	2;0;0;0;0	RNA recognition motif and CCHC-type zinc finger domains containing protein	5	4	4	2	4	4	4	4	4	4	4	4	4	4	4	4	4	4	4	4	2	2	2	2	2	2	2	2	23.5	23.5	13.3	21.915	196	196;164;183;187;187	1	32	0	11.378	By MS/MS	By MS/MS	By MS/MS	By MS/MS	By MS/MS	By MS/MS
AT2G24820.1	AT2G24820.1	8	8	8	translocon at the inner envelope membrane of chloroplasts 55-II	1	8	8	8	8	7	6	6	7	6	7	7	8	7	6	6	7	6	7	7	8	7	6	6	7	6	7	7	19.3	19.3	19.3	60.607	539	539	1	57	0	30.14	By MS/MS	By MS/MS	By MS/MS	By MS/MS	By MS/MS	By MS/MS
AT2G24940.1	AT2G24940.1	3	3	3	membrane-associated progesterone binding protein 2	1	3	3	3	3	3	3	3	2	3	3	3	3	3	3	3	2	3	3	3	3	3	3	3	2	3	3	3	34	34	34	11.031	100	100	1	23	0	29.104	By MS/MS	By MS/MS	By MS/MS	By MS/MS	By matching	By MS/MS
AT2G25060.1	AT2G25060.1	3	3	3	early nodulin-like protein 14	1	3	3	3	3	3	3	3	2	3	3	3	3	3	3	3	2	3	3	3	3	3	3	3	2	3	3	3	13.7	13.7	13.7	19.482	182	182	1	25	0	8.5356	By MS/MS	By MS/MS	By MS/MS	By MS/MS	By MS/MS	By MS/MS
AT2G25080.1;AT4G31870.1;AT2G43350.2;AT2G43350.1	AT2G25080.1	8;2;1;1	8;2;1;1	7;1;0;0	glutathione peroxidase 1	4	8	8	7	6	8	5	7	7	8	6	7	6	8	5	7	7	8	6	7	5	7	4	6	6	7	5	6	46.2	46.2	42.8	26.015	236	236;233;206;206	1	63	0	51.927	By MS/MS	By MS/MS	By MS/MS	By MS/MS	By MS/MS	By MS/MS
AT2G25170.1	AT2G25170.1	1	1	1	chromatin remodeling factor CHD3 (PICKLE)	1	1	1	1	1	1	1	0	1	1	1	1	1	1	1	0	1	1	1	1	1	1	1	0	1	1	1	1	1.1	1.1	1.1	158.4	1384	1384	1	7	0.0035411	2.6823	By MS/MS	By matching	By matching		By matching	By matching
AT2G25210.1;AT4G31985.1	AT2G25210.1;AT4G31985.1	2;2	2;2	2;2	Ribosomal protein L39 family protein ; Ribosomal protein L39 family protein	2	2	2	2	2	1	2	1	1	1	2	1	2	1	2	1	1	1	2	1	2	1	2	1	1	1	2	1	40.9	40.9	40.9	5.6007	44	44;51	1	11	0.0078794	2.2963	By matching	By MS/MS	By MS/MS	By matching	By MS/MS	By MS/MS
AT4G32150.1;AT2G25340.1;AT5G11150.1;AT5G16000.1	AT4G32150.1;AT2G25340.1;AT5G11150.1;AT5G16000.1	1;1;1;1	1;1;1;1	1;1;1;1	vesicle-associated membrane protein 711 ; vesicle-associated membrane protein 712 ; vesicle-associated membrane protein 713 ; NSP-interacting kinase 1	4	1	1	1	1	1	1	0	1	1	1	1	1	1	1	0	1	1	1	1	1	1	1	0	1	1	1	1	3.2	3.2	3.2	25.039	219	219;219;221;638	1	7	0.006263	2.4745	By MS/MS	By MS/MS	By MS/MS		By matching	By matching
AT2G25430.1;AT4G32285.2;AT4G32285.1	AT2G25430.1;AT4G32285.2;AT4G32285.1	2;1;1	2;1;1	2;1;1	epsin N-terminal homology (ENTH) domain-containing protein / clathrin assembly protein-related ; ENTH/ANTH/VHS superfamily protein ; ENTH/ANTH/VHS superfamily protein	3	2	2	2	2	1	1	1	2	1	1	2	2	1	1	1	2	1	1	2	2	1	1	1	2	1	1	2	4.6	4.6	4.6	72.083	653	653;635;635	1	11	0	7.611	By MS/MS	By MS/MS	By matching	By matching	By matching	By MS/MS
AT2G25450.1	AT2G25450.1	9	9	9	2-oxoglutarate (2OG) and Fe(II)-dependent oxygenase superfamily protein	1	9	9	9	9	8	5	5	8	7	7	7	9	8	5	5	8	7	7	7	9	8	5	5	8	7	7	7	22.3	22.3	22.3	40.351	359	359	1	64	0	26.395	By MS/MS	By MS/MS	By MS/MS	By MS/MS	By MS/MS	By MS/MS
AT2G25520.1;AT4G32390.1	AT2G25520.1;AT4G32390.1	1;1	1;1	1;1	Drug/metabolite transporter superfamily protein ; Nucleotide-sugar transporter family protein	2	1	1	1	0	1	0	0	0	0	0	0	0	1	0	0	0	0	0	0	0	1	0	0	0	0	0	0	4.3	4.3	4.3	38.66	347	347;350	1	1	0.00039308	4.1469		By MS/MS
AT2G25670.2;AT2G25670.1	AT2G25670.2;AT2G25670.1	3;3	3;3	3;3	BEST Arabidopsis thaliana protein match is: copper ion binding (TAIR:AT4G32610.1); Has 43784 Blast hits to 26928 proteins in 1799 species: Archae - 86; Bacteria - 6347; Metazoa - 15971; Fungi - 5398; Plants - 1931; Viruses - 259; Other Eukaryotes - 13792	2	3	3	3	3	3	3	3	2	2	3	3	3	3	3	3	2	2	3	3	3	3	3	3	2	2	3	3	12.9	12.9	12.9	35.128	318	318;318	1	30	0	43.326	By MS/MS	By MS/MS	By MS/MS	By MS/MS	By MS/MS	By MS/MS
AT2G25800.1	AT2G25800.1	2	2	2	Protein of unknown function (DUF810)	1	2	2	2	2	2	2	1	2	2	2	2	2	2	2	1	2	2	2	2	2	2	2	1	2	2	2	2	3	3	3	109.96	987	987	1	15	0	6.1641	By MS/MS	By matching	By MS/MS	By matching	By MS/MS	By MS/MS
AT2G25830.1	AT2G25830.1	3	3	3	YebC-related	1	3	3	3	3	3	3	3	3	3	3	3	3	3	3	3	3	3	3	3	3	3	3	3	3	3	3	3	11.8	11.8	11.8	36.813	331	331	1	24	0	29.44	By MS/MS	By MS/MS	By MS/MS	By MS/MS	By MS/MS	By MS/MS
AT2G25840.1;AT2G25840.2;AT2G25840.3	AT2G25840.1;AT2G25840.2;AT2G25840.3	7;7;6	7;7;6	7;7;6	Nucleotidylyl transferase superfamily protein ; Nucleotidylyl transferase superfamily protein ; Nucleotidylyl transferase superfamily protein	3	7	7	7	6	7	6	6	5	6	6	5	6	7	6	6	5	6	6	5	6	7	6	6	5	6	6	5	28.9	28.9	28.9	45.3	408	408;412;396	1	47	0	59.489	By MS/MS	By MS/MS	By MS/MS	By MS/MS	By MS/MS	By MS/MS
AT2G25950.1	AT2G25950.1	1	1	1	Protein of unknown function (DUF1000)	1	1	1	1	0	0	0	0	0	0	1	0	0	0	0	0	0	0	1	0	0	0	0	0	0	0	1	0	6.4	6.4	6.4	22.689	204	204	1	1	0.0011128	3.2985
AT2G25970.1	AT2G25970.1	3	3	3	KH domain-containing protein	1	3	3	3	3	3	3	3	3	3	3	3	3	3	3	3	3	3	3	3	3	3	3	3	3	3	3	3	6.2	6.2	6.2	64.606	632	632	1	24	0	14.499	By MS/MS	By MS/MS	By MS/MS	By MS/MS	By MS/MS	By MS/MS
AT2G26080.1	AT2G26080.1	35	17	17	glycine decarboxylase P-protein 2	1	35	17	17	33	35	34	26	35	34	35	33	15	17	16	11	17	16	17	15	15	17	16	11	17	16	17	15	48.3	23.6	23.6	113.77	1044	1044	1	152	0	230.19	By MS/MS	By MS/MS	By MS/MS	By MS/MS	By MS/MS	By MS/MS
AT2G26250.1	AT2G26250.1	4	4	4	3-ketoacyl-CoA synthase 10	1	4	4	4	4	4	4	3	4	4	4	4	4	4	4	3	4	4	4	4	4	4	4	3	4	4	4	4	10.4	10.4	10.4	61.96	550	550	1	31	0	13.837	By MS/MS	By MS/MS	By MS/MS	By MS/MS	By MS/MS	By MS/MS
AT2G26340.1;AT2G26340.2	AT2G26340.1;AT2G26340.2	2;2	2;2	2;2	unknown protein; FUNCTIONS IN: molecular_function unknown; INVOLVED IN: biological_process unknown; LOCATED IN: chloroplast thylakoid membrane, chloroplast thylakoid lumen, chloroplast; EXPRESSED IN: 22 plant structures; EXPRESSED DURING: 13 growth stages	2	2	2	2	2	1	2	2	2	1	2	2	2	1	2	2	2	1	2	2	2	1	2	2	2	1	2	2	13.8	13.8	13.8	27.824	253	253;264	1	14	0	26.181	By MS/MS	By MS/MS	By MS/MS	By matching	By MS/MS	By MS/MS
AT2G26540.1	AT2G26540.1	3	3	3	uroporphyrinogen-III synthase family protein	1	3	3	3	2	2	1	1	3	1	1	1	2	2	1	1	3	1	1	1	2	2	1	1	3	1	1	1	20.2	20.2	20.2	34.224	321	321	1	12	0	31.807	By MS/MS	By matching	By matching	By MS/MS	By MS/MS	By matching
AT2G26590.3;AT2G26590.2;AT2G26590.1	AT2G26590.3;AT2G26590.2;AT2G26590.1	4;4;4	4;4;4	4;4;4	regulatory particle non-ATPase 13 ; regulatory particle non-ATPase 13 ; regulatory particle non-ATPase 13	3	4	4	4	3	2	4	2	3	4	3	3	3	2	4	2	3	4	3	3	3	2	4	2	3	4	3	3	19.7	19.7	19.7	33.297	300	300;300;300	1	27	0	15.818	By MS/MS	By MS/MS	By MS/MS	By matching	By MS/MS	By MS/MS
AT2G26670.1;AT2G26670.2;AT1G58300.1	AT2G26670.1;AT2G26670.2	10;8;1	10;8;1	10;8;1	Plant haem oxygenase (decyclizing) family protein ; Plant haem oxygenase (decyclizing) family protein	3	10	10	10	8	9	9	7	7	7	8	9	8	9	9	7	7	7	8	9	8	9	9	7	7	7	8	9	41.8	41.8	41.8	32.691	282	282;234;283	1	67	0	50.259	By MS/MS	By MS/MS	By MS/MS	By MS/MS	By MS/MS	By MS/MS
AT2G26740.1;AT2G26750.1;AT4G15955.1;AT4G15955.2;AT4G15955.3	AT2G26740.1	8;2;1;1;1	8;2;1;1;1	8;2;1;1;1	soluble epoxide hydrolase	5	8	8	8	8	8	6	5	7	7	6	6	8	8	6	5	7	7	6	6	8	8	6	5	7	7	6	6	36.8	36.8	36.8	36.423	321	321;320;178;183;304	1	58	0	39.935	By MS/MS	By MS/MS	By MS/MS	By matching	By MS/MS	By MS/MS
AT2G26780.1	AT2G26780.1	3	3	3	ARM repeat superfamily protein	1	3	3	3	3	2	3	2	2	2	3	1	3	2	3	2	2	2	3	1	3	2	3	2	2	2	3	1	2.6	2.6	2.6	201.21	1826	1826	1	19	0	11.996	By MS/MS	By MS/MS	By MS/MS	By MS/MS	By MS/MS	By MS/MS
AT2G26890.1	AT2G26890.1	1	1	1	DNAJ heat shock N-terminal domain-containing protein	1	1	1	1	1	1	1	1	0	1	1	1	1	1	1	1	0	1	1	1	1	1	1	1	0	1	1	1	0.6	0.6	0.6	279.07	2554	2554	1	7	1	-2	By matching	By matching	By matching	By MS/MS		By matching
AT2G26900.1	AT2G26900.1	2	2	2	Sodium Bile acid symporter family	1	2	2	2	1	2	1	1	2	2	1	1	1	2	1	1	2	2	1	1	1	2	1	1	2	2	1	1	9.8	9.8	9.8	43.607	409	409	1	11	0.00039216	4.0917	By matching	By MS/MS	By matching	By matching	By MS/MS	By MS/MS
AT2G26930.1	AT2G26930.1	5	5	5	4-(cytidine 5-phospho)-2-C-methyl-D-erithritol kinase	1	5	5	5	3	4	4	5	5	4	3	3	3	4	4	5	5	4	3	3	3	4	4	5	5	4	3	3	18.3	18.3	18.3	42.042	383	383	1	31	0	36.353	By MS/MS	By MS/MS	By MS/MS	By MS/MS	By MS/MS	By MS/MS
AT2G26990.1	AT2G26990.1	2	2	2	proteasome family protein	1	2	2	2	2	2	2	0	2	2	1	1	2	2	2	0	2	2	1	1	2	2	2	0	2	2	1	1	8	8	8	51.186	439	439	1	12	0	6.2331	By MS/MS	By MS/MS	By matching		By MS/MS	By MS/MS
AT2G27020.1	AT2G27020.1	7	7	7	20S proteasome alpha subunit G1	1	7	7	7	7	7	7	5	6	7	7	7	7	7	7	5	6	7	7	7	7	7	7	5	6	7	7	7	30.1	30.1	30.1	27.377	249	249	1	54	0	20.848	By MS/MS	By MS/MS	By MS/MS	By MS/MS	By MS/MS	By MS/MS
AT5G21274.1;AT3G56800.1;AT3G43810.1;AT2G41110.1;AT2G27030.1;AT2G41110.2;AT2G27030.3	AT5G21274.1;AT3G56800.1;AT3G43810.1;AT2G41110.1;AT2G27030.1;AT2G41110.2;AT2G27030.3	5;5;5;5;5;5;5	5;5;5;5;5;5;5	1;1;1;1;1;1;1	calmodulin 6 ; calmodulin 3 ; calmodulin 7 ; calmodulin 2 ; calmodulin 5 ; calmodulin 2 ; calmodulin 5	7	5	5	1	4	5	4	4	4	4	4	4	4	5	4	4	4	4	4	4	1	1	1	1	0	0	1	1	39.6	39.6	8.7	16.833	149	149;149;149;149;149;161;181	1	34	0	100.9	By MS/MS	By MS/MS	By MS/MS	By MS/MS	By MS/MS	By MS/MS
AT2G27040.2;AT2G27040.1	AT2G27040.2;AT2G27040.1	3;3	3;3	3;3	Argonaute family protein ; Argonaute family protein	2	3	3	3	2	2	3	2	3	2	2	3	2	2	3	2	3	2	2	3	2	2	3	2	3	2	2	3	4.5	4.5	4.5	102.84	924	924;924	1	19	0	8.7547	By matching	By MS/MS	By MS/MS	By matching	By MS/MS	By MS/MS
AT2G27290.1	AT2G27290.1	1	1	1	Protein of unknown function (DUF1279)	1	1	1	1	0	0	0	0	1	1	0	0	0	0	0	0	1	1	0	0	0	0	0	0	1	1	0	0	9.5	9.5	9.5	21.76	201	201	1	2	0.00074822	3.4481					By matching	By MS/MS
AT2G27530.2;AT2G27530.1	AT2G27530.2;AT2G27530.1	8;8	8;8	4;4	Ribosomal protein L1p/L10e family ; Ribosomal protein L1p/L10e family	2	8	8	4	6	8	5	7	7	7	7	7	6	8	5	7	7	7	7	7	3	4	2	3	4	4	3	3	44.9	44.9	27.3	24.425	216	216;216	1	79	0	76.56	By MS/MS	By MS/MS	By MS/MS	By MS/MS	By MS/MS	By MS/MS
AT2G27680.1	AT2G27680.1	10	10	10	NAD(P)-linked oxidoreductase superfamily protein	1	10	10	10	7	8	8	6	7	6	9	6	7	8	8	6	7	6	9	6	7	8	8	6	7	6	9	6	29.4	29.4	29.4	43.154	384	384	1	58	0	41.85	By MS/MS	By MS/MS	By MS/MS	By MS/MS	By MS/MS	By MS/MS
AT2G27710.3;AT2G27710.2;AT2G27710.1;AT2G27710.4	AT2G27710.3;AT2G27710.2;AT2G27710.1;AT2G27710.4	5;5;5;4	5;5;5;4	4;4;4;3	60S acidic ribosomal protein family ; 60S acidic ribosomal protein family ; 60S acidic ribosomal protein family ; 60S acidic ribosomal protein family	4	5	5	4	4	4	4	5	4	4	4	5	4	4	4	5	4	4	4	5	3	3	3	4	3	3	3	4	73.9	73.9	65.2	11.444	115	115;115;115;98	1	67	0	122.44	By MS/MS	By MS/MS	By MS/MS	By MS/MS	By MS/MS	By MS/MS
AT2G27720.1;AT2G27720.3;AT2G27720.2	AT2G27720.1;AT2G27720.3;AT2G27720.2	5;4;4	4;3;3	4;3;3	60S acidic ribosomal protein family ; 60S acidic ribosomal protein family ; 60S acidic ribosomal protein family	3	5	4	4	5	5	5	4	5	5	5	5	4	4	4	3	4	4	4	4	4	4	4	3	4	4	4	4	73.9	65.2	65.2	11.452	115	115;127;130	1	69	0	137.89	By MS/MS	By MS/MS	By MS/MS	By MS/MS	By MS/MS	By MS/MS
AT2G27730.1;AT5G04750.2;AT5G04750.1	AT2G27730.1	4;1;1	4;1;1	4;1;1	copper ion binding	3	4	4	4	3	4	4	4	4	3	4	4	3	4	4	4	4	3	4	4	3	4	4	4	4	3	4	4	39.8	39.8	39.8	11.947	113	113;74;94	1	32	0	27.105	By MS/MS	By MS/MS	By MS/MS	By MS/MS	By MS/MS	By MS/MS
AT2G27860.1	AT2G27860.1	13	3	3	UDP-D-apiose/UDP-D-xylose synthase 1	1	13	3	3	12	13	13	10	13	13	12	13	3	3	3	3	3	3	3	3	3	3	3	3	3	3	3	3	45	11.8	11.8	43.637	389	389	1	30	0	18.505	By MS/MS	By MS/MS	By MS/MS	By MS/MS	By MS/MS	By MS/MS
AT2G27880.1	AT2G27880.1	2	1	1	Argonaute family protein	1	2	1	1	2	2	1	2	1	1	1	1	1	1	0	1	0	0	0	0	1	1	0	1	0	0	0	0	3.1	1.4	1.4	111.09	997	997	1	3	1	-2	By MS/MS	By matching	By matching	By MS/MS	By matching	By matching
AT2G27900.2;AT2G27900.1	AT2G27900.2;AT2G27900.1	1;1	1;1	1;1	CONTAINS InterPro DOMAIN/s: Protein of unknown function DUF2451, C-terminal (InterPro:IPR019514), Vacuolar protein sorting-associated protein 54 (InterPro:IPR019515); Has 35333 Blast hits to 34131 proteins in 2444 species: Archae - 798; Bacteria - 22429;	2	1	1	1	1	0	1	1	0	0	0	0	1	0	1	1	0	0	0	0	1	0	1	1	0	0	0	0	0.6	0.6	0.6	124.91	1124	1124;1124	1	3	0.0062435	2.4458	By MS/MS		By MS/MS	By MS/MS
AT2G28000.1	AT2G28000.1	30	30	30	chaperonin-60alpha	1	30	30	30	29	30	30	29	28	28	29	30	29	30	30	29	28	28	29	30	29	30	30	29	28	28	29	30	64.8	64.8	64.8	62.071	586	586	1	447	0	323.31	By MS/MS	By MS/MS	By MS/MS	By MS/MS	By MS/MS	By MS/MS
AT2G28290.2;AT2G28290.3;AT2G28290.1	AT2G28290.2;AT2G28290.3;AT2G28290.1	2;2;2	2;2;2	2;2;2	P-loop containing nucleoside triphosphate hydrolases superfamily protein ; P-loop containing nucleoside triphosphate hydrolases superfamily protein ; P-loop containing nucleoside triphosphate hydrolases superfamily protein	3	2	2	2	1	0	0	0	0	1	1	0	1	0	0	0	0	1	1	0	1	0	0	0	0	1	1	0	0.7	0.7	0.7	384.79	3529	3529;3543;3574	1	3	0.0021598	2.898	By MS/MS					By MS/MS
AT2G28430.1	AT2G28430.1	1	1	1	unknown protein; Has 28 Blast hits to 28 proteins in 12 species: Archae - 0; Bacteria - 0; Metazoa - 0; Fungi - 0; Plants - 28; Viruses - 0; Other Eukaryotes - 0 (source: NCBI BLink).	1	1	1	1	0	1	0	0	0	1	1	1	0	1	0	0	0	1	1	1	0	1	0	0	0	1	1	1	14.1	14.1	14.1	9.7861	85	85	1	4	0.00040551	4.5933		By matching				By matching
AT2G28605.1	AT2G28605.1	2	2	2	Photosystem II reaction center PsbP family protein	1	2	2	2	2	2	2	2	2	1	2	2	2	2	2	2	2	1	2	2	2	2	2	2	2	1	2	2	12.5	12.5	12.5	25.801	232	232	1	15	0	6.8819	By MS/MS	By matching	By MS/MS	By matching	By matching	By matching
AT2G28790.1	AT2G28790.1	1	1	1	Pathogenesis-related thaumatin superfamily protein	1	1	1	1	1	1	1	1	1	1	1	1	1	1	1	1	1	1	1	1	1	1	1	1	1	1	1	1	11.2	11.2	11.2	27.017	249	249	1	8	0.0003917	4.0769	By matching	By matching	By MS/MS	By matching	By matching	By matching
AT2G28800.4;AT2G28800.1;AT2G28800.3;AT2G28800.2	AT2G28800.4;AT2G28800.1;AT2G28800.3;AT2G28800.2	2;2;1;1	2;2;1;1	2;2;1;1	63 kDa inner membrane family protein ; 63 kDa inner membrane family protein ; 63 kDa inner membrane family protein ; 63 kDa inner membrane family protein	4	2	2	2	2	2	2	2	2	2	2	2	2	2	2	2	2	2	2	2	2	2	2	2	2	2	2	2	4.4	4.4	4.4	47.071	432	432;462;342;348	1	24	0.00040883	4.6654	By MS/MS	By MS/MS	By MS/MS	By MS/MS	By MS/MS	By MS/MS
AT2G28900.1	AT2G28900.1	3	3	3	outer plastid envelope protein 16-1	1	3	3	3	3	3	3	2	3	3	3	3	3	3	3	2	3	3	3	3	3	3	3	2	3	3	3	3	19.6	19.6	19.6	15.482	148	148	1	23	0	9.1094	By MS/MS	By MS/MS	By MS/MS	By MS/MS	By MS/MS	By MS/MS
AT2G29080.1;AT1G07510.1	AT2G29080.1;AT1G07510.1	4;2	4;2	4;2	FTSH protease 3 ; FTSH protease 10	2	4	4	4	3	3	3	3	3	4	3	2	3	3	3	3	3	4	3	2	3	3	3	3	3	4	3	2	6.1	6.1	6.1	89.352	809	809;813	1	31	0	11.443	By MS/MS	By MS/MS	By MS/MS	By matching	By MS/MS	By MS/MS
AT2G29200.1;AT2G29140.1;AT2G29190.2;AT2G29190.1	AT2G29200.1;AT2G29140.1;AT2G29190.2;AT2G29190.1	2;1;1;1	2;1;1;1	2;1;1;1	pumilio 1 ; pumilio 3 ; pumilio 2 ; pumilio 2	4	2	2	2	2	2	2	1	1	1	2	2	2	2	2	1	1	1	2	2	2	2	2	1	1	1	2	2	2	2	2	106.56	968	968;964;972;972	1	13	0.0018349	3.1557	By matching	By matching	By MS/MS	By matching	By MS/MS	By matching
AT2G29290.2;AT2G29290.1;AT2G29350.2;AT2G29350.3;AT2G29350.1;AT2G29370.1;AT2G29150.1	AT2G29290.2;AT2G29290.1;AT2G29350.2;AT2G29350.3;AT2G29350.1	4;3;2;2;2;1;1	3;2;1;1;1;0;1	3;2;1;1;1;0;1	NAD(P)-binding Rossmann-fold superfamily protein ; NAD(P)-binding Rossmann-fold superfamily protein ; senescence-associated gene 13 ; senescence-associated gene 13 ; senescence-associated gene 13	7	4	3	3	4	4	3	3	4	4	4	4	3	3	2	2	3	3	3	3	3	3	2	2	3	3	3	3	25.2	20.6	20.6	28.405	262	262;245;225;231;269;268;268	1	22	0	16.142	By MS/MS	By matching	By MS/MS	By MS/MS	By MS/MS	By MS/MS
AT2G29340.2;AT2G29340.1;AT2G29340.3	AT2G29340.2;AT2G29340.1;AT2G29340.3	4;4;3	4;4;3	4;4;3	NAD-dependent epimerase/dehydratase family protein ; NAD-dependent epimerase/dehydratase family protein ; NAD-dependent epimerase/dehydratase family protein	3	4	4	4	2	3	3	3	4	3	3	3	2	3	3	3	4	3	3	3	2	3	3	3	4	3	3	3	21.4	21.4	21.4	27.964	262	262;307;202	1	24	0	9.7988	By matching	By MS/MS	By MS/MS	By MS/MS	By MS/MS	By MS/MS
AT2G29360.1	AT2G29360.1	2	1	1	NAD(P)-binding Rossmann-fold superfamily protein	1	2	1	1	2	2	2	2	2	2	2	2	1	1	1	1	1	1	1	1	1	1	1	1	1	1	1	1	10.3	5.9	5.9	29.185	271	271	1	8	0	7.9588	By MS/MS	By MS/MS	By MS/MS	By MS/MS	By MS/MS	By MS/MS
AT2G29450.1;AT2G29440.1	AT2G29450.1	6;1	6;1	6;1	glutathione S-transferase tau 5	2	6	6	6	6	6	6	6	6	6	6	6	6	6	6	6	6	6	6	6	6	6	6	6	6	6	6	6	33	33	33	26	224	224;223	1	71	0	46.002	By MS/MS	By MS/MS	By MS/MS	By MS/MS	By MS/MS	By MS/MS
AT2G29550.1	AT2G29550.1	25	9	4	tubulin beta-7 chain	1	25	9	4	23	23	24	21	24	25	25	22	7	7	9	6	8	9	9	6	3	2	4	3	4	4	4	3	81.5	33.2	14.9	50.747	449	449	1	72	0	86.279	By MS/MS	By MS/MS	By MS/MS	By MS/MS	By MS/MS	By MS/MS
AT2G29570.1;AT1G07370.1	AT2G29570.1;AT1G07370.1	4;3	4;3	4;3	proliferating cell nuclear antigen 2 ; proliferating cellular nuclear antigen 1	2	4	4	4	4	3	4	4	2	4	3	4	4	3	4	4	2	4	3	4	4	3	4	4	2	4	3	4	20.5	20.5	20.5	29.222	264	264;263	1	28	0	23.37	By MS/MS	By MS/MS	By MS/MS	By matching	By MS/MS	By MS/MS
AT2G29630.3;AT2G29630.2;AT2G29630.1	AT2G29630.3;AT2G29630.2;AT2G29630.1	11;11;11	11;11;11	11;11;11	thiaminC ; thiaminC ; thiaminC	3	11	11	11	9	9	10	7	10	10	9	9	9	9	10	7	10	10	9	9	9	9	10	7	10	10	9	9	26.7	26.7	26.7	71.986	644	644;644;644	1	82	0	107.55	By MS/MS	By MS/MS	By MS/MS	By MS/MS	By MS/MS	By MS/MS
AT2G29960.2;AT2G29960.1;AT3G55920.1	AT2G29960.2;AT2G29960.1	3;3;1	2;2;0	2;2;0	cyclophilin 5 ; cyclophilin 5	3	3	2	2	3	3	3	3	3	3	3	3	2	2	2	2	2	2	2	2	2	2	2	2	2	2	2	2	13.1	9.4	9.4	20.587	191	191;201;228	1	16	0.00075358	3.5368	By MS/MS	By MS/MS	By MS/MS	By matching	By MS/MS	By MS/MS
AT2G30050.1	AT2G30050.1	4	3	3	transducin family protein / WD-40 repeat family protein	1	4	3	3	4	3	4	4	4	4	4	4	3	2	3	3	3	3	3	3	3	2	3	3	3	3	3	3	21.9	17.9	17.9	32.642	302	302	1	29	0	17.054	By MS/MS	By MS/MS	By MS/MS	By MS/MS	By MS/MS	By MS/MS
AT2G30060.1	AT2G30060.1	3	1	1	Pleckstrin homology (PH) domain superfamily protein	1	3	1	1	3	3	3	3	3	3	3	3	1	1	1	1	1	1	1	1	1	1	1	1	1	1	1	1	12.9	3.7	3.7	24.389	217	217	1	8	0.0011132	3.3049	By MS/MS	By MS/MS	By MS/MS	By MS/MS	By matching	By matching
AT2G30110.1	AT2G30110.1	28	28	24	ubiquitin-activating enzyme 1	1	28	28	24	25	26	24	18	22	25	26	24	25	26	24	18	22	25	26	24	21	22	20	14	20	22	22	20	35.9	35.9	31.9	120.25	1080	1080	1	202	0	172.51	By MS/MS	By MS/MS	By MS/MS	By MS/MS	By MS/MS	By MS/MS
AT2G30170.2;AT2G30170.1	AT2G30170.2;AT2G30170.1	3;3	3;3	3;3	Protein phosphatase 2C family protein ; Protein phosphatase 2C family protein	2	3	3	3	2	2	1	0	2	2	1	3	2	2	1	0	2	2	1	3	2	2	1	0	2	2	1	3	18.1	18.1	18.1	23.886	221	221;298	1	17	0	9.7834	By MS/MS	By MS/MS	By matching		By MS/MS	By MS/MS
AT2G30200.1;AT2G30200.2	AT2G30200.1;AT2G30200.2	11;8	11;8	11;8	catalytics;transferases;[acyl-carrier-protein] S-malonyltransferases;binding ; catalytics;transferases;[acyl-carrier-protein] S-malonyltransferases;binding	2	11	11	11	11	11	9	8	11	10	10	11	11	11	9	8	11	10	10	11	11	11	9	8	11	10	10	11	39.4	39.4	39.4	41.522	393	393;369	1	100	0	154.05	By MS/MS	By MS/MS	By MS/MS	By MS/MS	By MS/MS	By MS/MS
AT2G30390.1;AT2G30390.2	AT2G30390.1;AT2G30390.2	4;4	4;4	4;4	ferrochelatase 2 ; ferrochelatase 2	2	4	4	4	4	4	3	4	4	4	4	3	4	4	3	4	4	4	4	3	4	4	3	4	4	4	4	3	8.6	8.6	8.6	56.618	512	512;522	1	30	0	12.781	By MS/MS	By MS/MS	By MS/MS	By MS/MS	By MS/MS	By MS/MS
AT2G30410.2;AT2G30410.1	AT2G30410.2;AT2G30410.1	1;1	1;1	1;1	tubulin folding cofactor A (KIESEL) ; tubulin folding cofactor A (KIESEL)	2	1	1	1	1	1	1	1	1	1	1	1	1	1	1	1	1	1	1	1	1	1	1	1	1	1	1	1	10.6	10.6	10.6	12.824	113	113;113	1	8	0	7.0101	By matching	By matching	By matching	By matching	By matching	By matching
AT2G30490.1	AT2G30490.1	15	15	15	cinnamate-4-hydroxylase	1	15	15	15	14	14	14	14	12	14	12	14	14	14	14	14	12	14	12	14	14	14	14	14	12	14	12	14	41.6	41.6	41.6	57.792	505	505	1	124	0	86.177	By MS/MS	By MS/MS	By MS/MS	By MS/MS	By MS/MS	By MS/MS
AT2G30520.3;AT2G30520.2;AT2G30520.1	AT2G30520.3;AT2G30520.2;AT2G30520.1	3;3;3	3;3;3	3;3;3	Phototropic-responsive NPH3 family protein ; Phototropic-responsive NPH3 family protein ; Phototropic-responsive NPH3 family protein	3	3	3	3	3	2	2	3	3	2	2	3	3	2	2	3	3	2	2	3	3	2	2	3	3	2	2	3	6.6	6.6	6.6	60.6	545	545;545;593	1	21	0	9.343	By MS/MS	By MS/MS	By MS/MS	By MS/MS	By MS/MS	By MS/MS
AT2G30620.2;AT2G30620.1	AT2G30620.2;AT2G30620.1	5;5	5;5	3;3	winged-helix DNA-binding transcription factor family protein ; winged-helix DNA-binding transcription factor family protein	2	5	5	3	5	5	5	5	4	5	5	5	5	5	5	5	4	5	5	5	3	3	3	3	3	3	3	3	23.3	23.3	17.3	21.549	202	202;273	1	39	0	24.859	By MS/MS	By MS/MS	By MS/MS	By MS/MS	By MS/MS	By MS/MS
AT2G30695.2;AT2G30695.1	AT2G30695.2;AT2G30695.1	5;5	5;5	5;5	FUNCTIONS IN: molecular_function unknown; INVOLVED IN: protein folding, protein transport; LOCATED IN: chloroplast; EXPRESSED IN: 23 plant structures; EXPRESSED DURING: 13 growth stages; CONTAINS InterPro DOMAIN/s: Trigger factor, ribosome-binding, bacter	2	5	5	5	5	5	5	5	4	4	5	5	5	5	5	5	4	4	5	5	5	5	5	5	4	4	5	5	27.6	27.6	27.6	22.26	199	199;199	1	41	0	24.073	By MS/MS	By MS/MS	By MS/MS	By MS/MS	By MS/MS	By MS/MS
AT2G30860.1;AT2G30860.2	AT2G30860.1;AT2G30860.2	9;6	9;6	8;5	glutathione S-transferase PHI 9 ; glutathione S-transferase PHI 9	2	9	9	8	9	9	9	9	8	9	8	8	9	9	9	9	8	9	8	8	8	8	8	8	7	8	7	7	51.2	51.2	47	24.146	215	215;166	1	122	0	109.47	By MS/MS	By MS/MS	By MS/MS	By MS/MS	By MS/MS	By MS/MS
AT2G30870.1	AT2G30870.1	9	8	8	glutathione S-transferase PHI 10	1	9	8	8	8	8	8	8	9	9	8	8	7	7	7	7	8	8	7	7	7	7	7	7	8	8	7	7	50.7	46.5	46.5	24.23	215	215	1	58	0	57.52	By MS/MS	By MS/MS	By MS/MS	By MS/MS	By MS/MS	By MS/MS
AT2G30950.1	AT2G30950.1	23	23	10	FtsH extracellular protease family	1	23	23	10	21	22	22	22	21	22	21	21	21	22	22	22	21	22	21	21	10	10	9	10	10	10	10	10	45.3	45.3	22.9	74.157	695	695	1	222	0	323.31	By MS/MS	By MS/MS	By MS/MS	By MS/MS	By MS/MS	By MS/MS
AT2G30970.2;AT2G30970.1	AT2G30970.2;AT2G30970.1	18;18	18;18	18;18	aspartate aminotransferase 1 ; aspartate aminotransferase 1	2	18	18	18	16	16	14	15	17	16	14	16	16	16	14	15	17	16	14	16	16	16	14	15	17	16	14	16	55.8	55.8	55.8	47.757	430	430;430	1	151	0	154.3	By MS/MS	By MS/MS	By MS/MS	By MS/MS	By MS/MS	By MS/MS
AT2G31170.1;AT2G31170.2;AT3G56300.1	AT2G31170.1;AT2G31170.2;AT3G56300.1	2;1;1	1;1;0	1;1;0	Cysteinyl-tRNA synthetase, class Ia family protein ; Cysteinyl-tRNA synthetase, class Ia family protein ; Cysteinyl-tRNA synthetase, class Ia family protein	3	2	1	1	2	2	1	1	2	2	2	2	1	1	0	0	1	1	1	1	1	1	0	0	1	1	1	1	5.2	3.7	3.7	63.913	563	563;401;489	1	11	0	6.3735	By MS/MS	By MS/MS	By matching	By matching	By MS/MS	By MS/MS
AT2G31390.1;AT1G06030.1;AT1G06020.1;AT3G59480.1;AT1G50390.1	AT2G31390.1	7;3;3;2;1	7;3;3;2;1	6;2;2;1;1	pfkB-like carbohydrate kinase family protein	5	7	7	6	7	7	7	5	7	7	7	7	7	7	7	5	7	7	7	7	6	6	6	4	6	6	6	6	34.2	34.2	31.4	35.275	325	325;329;345;326;146	1	54	0	57.836	By MS/MS	By MS/MS	By MS/MS	By MS/MS	By MS/MS	By MS/MS
AT2G31570.1	AT2G31570.1	8	7	7	glutathione peroxidase 2	1	8	7	7	5	5	7	5	6	6	5	4	4	4	6	4	5	5	4	3	4	4	6	4	5	5	4	3	58	53.3	53.3	18.944	169	169	1	35	0	64.495	By MS/MS	By MS/MS	By MS/MS	By MS/MS	By MS/MS	By MS/MS
AT2G31610.1	AT2G31610.1	15	2	2	Ribosomal protein S3 family protein	1	15	2	2	15	15	15	15	14	14	15	15	2	2	2	2	1	1	2	2	2	2	2	2	1	1	2	2	56	9.2	9.2	27.519	250	250	1	22	0	6.7802	By MS/MS	By MS/MS	By MS/MS	By MS/MS	By MS/MS	By MS/MS
AT2G31660.1	AT2G31660.1	3	3	3	ARM repeat superfamily protein	1	3	3	3	3	3	3	2	2	1	1	2	3	3	3	2	2	1	1	2	3	3	3	2	2	1	1	2	4.2	4.2	4.2	119.25	1040	1040	1	17	0	10.599	By MS/MS	By MS/MS	By MS/MS	By matching	By MS/MS	By MS/MS
AT2G31670.1	AT2G31670.1	8	8	8	Stress responsive alpha-beta barrel domain protein	1	8	8	8	6	6	5	5	8	7	7	7	6	6	5	5	8	7	7	7	6	6	5	5	8	7	7	7	41.8	41.8	41.8	28.865	263	263	1	53	0	99.556	By MS/MS	By MS/MS	By MS/MS	By MS/MS	By MS/MS	By MS/MS
AT2G31750.1	AT2G31750.1	7	7	6	UDP-glucosyl transferase 74D1	1	7	7	6	7	6	7	6	6	5	6	6	7	6	7	6	6	5	6	6	6	5	6	5	5	4	5	5	22.4	22.4	20.8	51.053	456	456	1	49	0	58.11	By MS/MS	By MS/MS	By MS/MS	By MS/MS	By MS/MS	By MS/MS
AT2G31790.1	AT2G31790.1	2	1	1	UDP-Glycosyltransferase superfamily protein	1	2	1	1	2	2	2	1	2	2	2	2	1	1	1	0	1	1	1	1	1	1	1	0	1	1	1	1	5	3.5	3.5	51.631	457	457	1	7	0.0035549	2.73	By MS/MS	By matching	By matching	By matching	By matching	By matching
AT2G31810.1;AT2G31810.2;AT2G31810.3	AT2G31810.1;AT2G31810.2;AT2G31810.3	7;6;6	7;6;6	7;6;6	ACT domain-containing small subunit of acetolactate synthase protein ; ACT domain-containing small subunit of acetolactate synthase protein ; ACT domain-containing small subunit of acetolactate synthase protein	3	7	7	7	5	4	4	2	5	4	5	4	5	4	4	2	5	4	5	4	5	4	4	2	5	4	5	4	20.2	20.2	20.2	53.872	491	491;421;469	1	35	0	26.276	By MS/MS	By MS/MS	By MS/MS	By MS/MS	By MS/MS	By MS/MS
AT2G31890.1	AT2G31890.1	1	1	1	RAP	1	1	1	1	1	1	0	0	1	1	1	1	1	1	0	0	1	1	1	1	1	1	0	0	1	1	1	1	3.6	3.6	3.6	75.679	671	671	1	6	0.00041271	4.8083	By MS/MS	By MS/MS			By MS/MS	By MS/MS
AT2G32060.3;AT2G32060.2;AT2G32060.1	AT2G32060.3;AT2G32060.2;AT2G32060.1	7;7;7	7;7;7	5;5;5	Ribosomal protein L7Ae/L30e/S12e/Gadd45 family protein ; Ribosomal protein L7Ae/L30e/S12e/Gadd45 family protein ; Ribosomal protein L7Ae/L30e/S12e/Gadd45 family protein	3	7	7	5	7	7	7	7	7	7	7	7	7	7	7	7	7	7	7	7	5	5	5	5	5	5	5	5	47.9	47.9	35.4	15.329	144	144;144;144	1	61	0	61.822	By MS/MS	By MS/MS	By MS/MS	By MS/MS	By MS/MS	By MS/MS
AT2G32080.2;AT2G32080.1	AT2G32080.2;AT2G32080.1	1;1	1;1	1;1	purin-rich alpha 1 ; purin-rich alpha 1	2	1	1	1	1	1	1	0	1	0	0	1	1	1	1	0	1	0	0	1	1	1	1	0	1	0	0	1	6.4	6.4	6.4	32.101	295	295;296	1	5	0	8.4055	By matching	By MS/MS	By matching		By matching
AT2G32090.2;AT2G32090.1	AT2G32090.2;AT2G32090.1	1;1	1;1	1;1	Lactoylglutathione lyase / glyoxalase I family protein ; Lactoylglutathione lyase / glyoxalase I family protein	2	1	1	1	1	1	1	1	1	1	1	1	1	1	1	1	1	1	1	1	1	1	1	1	1	1	1	1	15.9	15.9	15.9	12.521	113	113;135	1	8	0	6.9899	By matching	By MS/MS	By matching	By matching	By matching	By matching
AT2G32650.2;AT2G32650.1;AT2G32180.1;AT2G27402.1	AT2G32650.2;AT2G32650.1;AT2G32180.1;AT2G27402.1	2;2;2;1	2;2;2;1	2;2;2;1	RmlC-like cupins superfamily protein ; RmlC-like cupins superfamily protein ; plastid transcriptionally active 18 ; BEST Arabidopsis thaliana protein match is: plastid transcriptionally active 18 (TAIR:AT2G32180.1); Has 35333 Blast hits to 34131 proteins	4	2	2	2	1	2	1	0	2	2	1	1	1	2	1	0	2	2	1	1	1	2	1	0	2	2	1	1	17.3	17.3	17.3	16.271	139	139;139;139;52	1	11	0.00040274	4.5337	By matching	By MS/MS	By MS/MS		By matching	By MS/MS
AT2G32240.1	AT2G32240.1	3	3	3	FUNCTIONS IN: molecular_function unknown; INVOLVED IN: response to cadmium ion; LOCATED IN: plasma membrane; EXPRESSED IN: 25 plant structures; EXPRESSED DURING: 13 growth stages; CONTAINS InterPro DOMAIN/s: Prefoldin (InterPro:IPR009053); BEST Arabidopsi	1	3	3	3	2	2	2	2	2	2	3	3	2	2	2	2	2	2	3	3	2	2	2	2	2	2	3	3	2.6	2.6	2.6	148.61	1333	1333	1	18	0	11.185	By matching	By MS/MS	By MS/MS	By matching	By MS/MS	By matching
AT2G32520.1	AT2G32520.1	4	4	4	alpha/beta-Hydrolases superfamily protein	1	4	4	4	3	4	3	4	4	4	3	4	3	4	3	4	4	4	3	4	3	4	3	4	4	4	3	4	25.1	25.1	25.1	25.921	239	239	1	29	0	26.437	By MS/MS	By MS/MS	By MS/MS	By MS/MS	By MS/MS	By MS/MS
AT2G32600.1	AT2G32600.1	1	1	1	hydroxyproline-rich glycoprotein family protein	1	1	1	1	1	1	1	1	1	1	1	1	1	1	1	1	1	1	1	1	1	1	1	1	1	1	1	1	6.1	6.1	6.1	31.369	277	277	1	8	0.00039432	4.2043	By MS/MS	By MS/MS	By MS/MS	By MS/MS	By MS/MS	By MS/MS
AT2G32620.1	AT2G32620.1	1	1	1	cellulose synthase-like B	1	1	1	1	1	1	1	1	1	1	1	1	1	1	1	1	1	1	1	1	1	1	1	1	1	1	1	1	2.1	2.1	2.1	84.26	757	757	1	8	0.0082164	2.2929	By matching	By matching	By MS/MS	By matching	By MS/MS	By MS/MS
AT2G32730.1	AT2G32730.1	14	14	7	26S proteasome regulatory complex, non-ATPase subcomplex, Rpn2/Psmd1 subunit	1	14	14	7	12	13	13	9	13	12	12	10	12	13	13	9	13	12	12	10	6	7	7	4	6	5	6	5	21.2	21.2	10.3	108.98	1004	1004	1	103	0	60.976	By MS/MS	By MS/MS	By MS/MS	By MS/MS	By MS/MS	By MS/MS
AT2G32920.1	AT2G32920.1	2	2	2	PDI-like 2-3	1	2	2	2	2	2	2	2	2	2	1	1	2	2	2	2	2	2	1	1	2	2	2	2	2	2	1	1	5.2	5.2	5.2	47.754	440	440	1	18	0	6.5374	By MS/MS	By MS/MS	By MS/MS	By MS/MS	By MS/MS	By MS/MS
AT2G33040.1	AT2G33040.1	10	10	10	gamma subunit of Mt ATP synthase	1	10	10	10	9	9	9	9	9	9	9	9	9	9	9	9	9	9	9	9	9	9	9	9	9	9	9	9	43.7	43.7	43.7	35.448	325	325	1	81	0	106.17	By MS/MS	By MS/MS	By MS/MS	By MS/MS	By MS/MS	By MS/MS
AT2G33150.1	AT2G33150.1	10	10	10	peroxisomal 3-ketoacyl-CoA thiolase 3	1	10	10	10	10	10	9	10	9	8	9	9	10	10	9	10	9	8	9	9	10	10	9	10	9	8	9	9	28.8	28.8	28.8	48.578	462	462	1	81	0	54.213	By MS/MS	By MS/MS	By MS/MS	By MS/MS	By MS/MS	By MS/MS
AT2G33210.2;AT2G33210.1	AT2G33210.2;AT2G33210.1	20;20	10;10	10;10	heat shock protein 60-2 ; heat shock protein 60-2	2	20	10	10	20	19	19	19	18	19	19	20	10	9	10	10	8	9	9	10	10	9	10	10	8	9	9	10	44.5	26	26	61.477	580	580;585	1	82	0	51.609	By MS/MS	By MS/MS	By MS/MS	By MS/MS	By MS/MS	By MS/MS
AT2G33255.1	AT2G33255.1	4	4	4	Haloacid dehalogenase-like hydrolase (HAD) superfamily protein	1	4	4	4	2	3	4	4	4	4	2	4	2	3	4	4	4	4	2	4	2	3	4	4	4	4	2	4	21.2	21.2	21.2	27.496	245	245	1	27	0	10.307	By matching	By MS/MS	By MS/MS	By MS/MS	By MS/MS	By matching
AT2G33340.2;AT2G33340.1;AT2G33340.3	AT2G33340.2;AT2G33340.1;AT2G33340.3	8;8;7	8;8;7	7;7;6	MOS4-associated complex 3B ; MOS4-associated complex 3B ; MOS4-associated complex 3B	3	8	8	7	8	6	5	3	6	7	4	6	8	6	5	3	6	7	4	6	7	5	4	3	5	6	3	5	27.2	27.2	25.1	56.727	525	525;525;485	1	51	0	52.475	By MS/MS	By MS/MS	By matching	By MS/MS	By MS/MS	By MS/MS
AT2G33410.1	AT2G33410.1	4	4	4	RNA-binding (RRM/RBD/RNP motifs) family protein	1	4	4	4	4	3	3	4	2	2	3	3	4	3	3	4	2	2	3	3	4	3	3	4	2	2	3	3	14.4	14.4	14.4	41.328	404	404	1	24	0	11.134	By MS/MS	By MS/MS	By MS/MS	By MS/MS	By matching	By matching
AT2G33430.1;AT1G32580.1;AT2G35240.1	AT2G33430.1	5;1;1	5;1;1	5;1;1	differentiation and greening-like 1	3	5	5	5	3	4	3	2	5	5	4	5	3	4	3	2	5	5	4	5	3	4	3	2	5	5	4	5	44.3	44.3	44.3	24.715	219	219;229;232	1	31	0	39.911	By MS/MS	By MS/MS	By MS/MS	By MS/MS	By MS/MS	By MS/MS
AT2G33450.1	AT2G33450.1	5	5	5	Ribosomal L28 family	1	5	5	5	5	5	4	3	4	5	4	4	5	5	4	3	4	5	4	4	5	5	4	3	4	5	4	4	22.4	22.4	22.4	16.033	143	143	1	41	0	22.842	By MS/MS	By MS/MS	By MS/MS	By MS/MS	By MS/MS	By MS/MS
AT2G33470.2;AT2G33470.1	AT2G33470.2;AT2G33470.1	1;1	1;1	1;1	glycolipid transfer protein 1 ; glycolipid transfer protein 1	2	1	1	1	1	1	1	0	1	1	1	1	1	1	1	0	1	1	1	1	1	1	1	0	1	1	1	1	5	5	5	22.74	202	202;202	1	7	0.0018222	3.0756	By MS/MS	By MS/MS	By matching		By MS/MS	By MS/MS
AT2G33600.1;AT2G33590.1	AT2G33600.1;AT2G33590.1	1;1	1;1	1;1	NAD(P)-binding Rossmann-fold superfamily protein ; NAD(P)-binding Rossmann-fold superfamily protein	2	1	1	1	1	1	1	1	1	1	1	1	1	1	1	1	1	1	1	1	1	1	1	1	1	1	1	1	3.7	3.7	3.7	35.614	321	321;321	1	8	0.00040355	4.5566	By MS/MS	By MS/MS	By matching	By matching	By matching	By matching
AT2G33800.1	AT2G33800.1	12	12	12	Ribosomal protein S5 family protein	1	12	12	12	11	12	12	10	12	11	12	10	11	12	12	10	12	11	12	10	11	12	12	10	12	11	12	10	40.3	40.3	40.3	32.645	303	303	1	122	0	55.562	By MS/MS	By MS/MS	By MS/MS	By MS/MS	By MS/MS	By MS/MS
AT2G33840.1	AT2G33840.1	3	3	2	Tyrosyl-tRNA synthetase, class Ib, bacterial/mitochondrial	1	3	3	2	2	2	3	1	3	3	0	1	2	2	3	1	3	3	0	1	1	1	2	0	2	2	0	1	12.2	12.2	8.8	43.897	385	385	1	15	0	8.5914	By matching	By MS/MS	By matching	By matching	By MS/MS	By MS/MS
AT2G33845.1	AT2G33845.1	5	5	5	Nucleic acid-binding, OB-fold-like protein	1	5	5	5	5	5	5	3	5	5	5	5	5	5	5	3	5	5	5	5	5	5	5	3	5	5	5	5	33	33	33	20.122	182	182	1	38	0	15.148	By MS/MS	By MS/MS	By MS/MS	By matching	By MS/MS	By MS/MS
AT2G34040.1;AT2G34040.2	AT2G34040.1;AT2G34040.2	7;6	7;6	7;6	Apoptosis inhibitory protein 5 (API5) ; Apoptosis inhibitory protein 5 (API5)	2	7	7	7	6	6	6	5	7	5	6	6	6	6	6	5	7	5	6	6	6	6	6	5	7	5	6	6	17.4	17.4	17.4	61.644	553	553;442	1	47	0	27.463	By MS/MS	By MS/MS	By MS/MS	By MS/MS	By MS/MS	By MS/MS
AT2G34420.1	AT2G34420.1	11	3	0	photosystem II light harvesting complex gene B1B2	1	11	3	0	10	11	8	10	10	10	8	10	3	3	3	3	3	3	3	3	0	0	0	0	0	0	0	0	80	38.5	0	28.054	265	265	1	96	0	154.16	By MS/MS	By MS/MS	By MS/MS	By MS/MS	By MS/MS	By MS/MS
AT2G34430.1	AT2G34430.1	11	2	2	light-harvesting chlorophyll-protein complex II subunit B1	1	11	2	2	11	11	9	11	11	11	9	11	2	2	2	2	2	2	2	2	2	2	2	2	2	2	2	2	80.8	6.4	6.4	28.17	266	266	1	27	0	9.9983	By MS/MS	By MS/MS	By MS/MS	By MS/MS	By MS/MS	By MS/MS
AT2G34460.1	AT2G34460.1	4	4	4	NAD(P)-binding Rossmann-fold superfamily protein	1	4	4	4	4	4	3	2	3	4	4	4	4	4	3	2	3	4	4	4	4	4	3	2	3	4	4	4	24.6	24.6	24.6	30.471	280	280	1	28	0	24.652	By MS/MS	By MS/MS	By MS/MS	By matching	By MS/MS	By MS/MS
AT2G34470.1;AT2G34470.2	AT2G34470.1;AT2G34470.2	3;3	3;3	3;3	urease accessory protein G ; urease accessory protein G	2	3	3	3	3	3	2	2	3	3	2	3	3	3	2	2	3	3	2	3	3	3	2	2	3	3	2	3	14.5	14.5	14.5	30.082	275	275;276	1	26	0	14.018	By matching	By matching	By MS/MS	By matching	By MS/MS	By MS/MS
AT2G34480.1	AT2G34480.1	9	9	2	Ribosomal protein L18ae/LX family protein	1	9	9	2	9	9	9	8	9	9	9	9	9	9	9	8	9	9	9	9	2	2	2	2	2	2	2	2	43.3	43.3	12.4	21.307	178	178	1	83	0	93.003	By MS/MS	By MS/MS	By MS/MS	By MS/MS	By MS/MS	By MS/MS
AT2G34560.1;AT2G34560.2	AT2G34560.1;AT2G34560.2	3;3	3;3	3;3	P-loop containing nucleoside triphosphate hydrolases superfamily protein ; P-loop containing nucleoside triphosphate hydrolases superfamily protein	2	3	3	3	2	2	3	3	3	2	3	2	2	2	3	3	3	2	3	2	2	2	3	3	3	2	3	2	9.4	9.4	9.4	42.872	384	384;393	1	20	0	7.0156	By matching	By matching	By matching	By matching	By matching	By MS/MS
AT2G34590.1	AT2G34590.1	6	6	2	Transketolase family protein	1	6	6	2	6	6	6	3	5	6	5	6	6	6	6	3	5	6	5	6	2	2	2	0	2	2	2	2	21.4	21.4	10.6	44.015	406	406	1	52	0	23.011	By MS/MS	By MS/MS	By MS/MS	By MS/MS	By MS/MS	By MS/MS
AT2G34620.1	AT2G34620.1	1	1	1	Mitochondrial transcription termination factor family protein	1	1	1	1	1	1	1	0	1	1	1	1	1	1	1	0	1	1	1	1	1	1	1	0	1	1	1	1	7.9	7.9	7.9	34.253	303	303	1	7	0.0011198	3.4164	By MS/MS	By MS/MS	By matching		By MS/MS	By MS/MS
AT2G34640.1	AT2G34640.1	2	2	2	plastid transcriptionally active 12	1	2	2	2	2	1	2	0	2	2	2	2	2	1	2	0	2	2	2	2	2	1	2	0	2	2	2	2	4.7	4.7	4.7	60.895	527	527	1	13	0	6.6103	By MS/MS	By matching	By MS/MS		By MS/MS	By MS/MS
AT2G34860.2;AT2G34860.1	AT2G34860.2;AT2G34860.1	2;2	2;2	2;2	DnaJ/Hsp40 cysteine-rich domain superfamily protein ; DnaJ/Hsp40 cysteine-rich domain superfamily protein	2	2	2	2	2	2	2	2	2	2	2	2	2	2	2	2	2	2	2	2	2	2	2	2	2	2	2	2	15.6	15.6	15.6	19.942	186	186;186	1	16	0	27.133	By MS/MS	By MS/MS	By MS/MS	By MS/MS	By MS/MS	By MS/MS
AT2G34970.1	AT2G34970.1	1	1	1	Trimeric LpxA-like enzyme	1	1	1	1	1	1	0	1	1	1	1	1	1	1	0	1	1	1	1	1	1	1	0	1	1	1	1	1	1.4	1.4	1.4	81.863	730	730	1	7	0.0061962	2.3747	By matching	By MS/MS		By matching	By matching	By matching
AT2G35010.2;AT2G35010.1	AT2G35010.2;AT2G35010.1	4;4	4;4	4;4	thioredoxin O1 ; thioredoxin O1	2	4	4	4	3	4	4	4	3	3	4	4	3	4	4	4	3	3	4	4	3	4	4	4	3	3	4	4	25.3	25.3	25.3	21.191	194	194;194	1	29	0	15.235	By MS/MS	By MS/MS	By MS/MS	By MS/MS	By MS/MS	By matching
AT2G35040.2;AT2G35040.1	AT2G35040.2;AT2G35040.1	12;12	12;12	12;12	AICARFT/IMPCHase bienzyme family protein ; AICARFT/IMPCHase bienzyme family protein	2	12	12	12	11	10	11	12	8	9	11	11	11	10	11	12	8	9	11	11	11	10	11	12	8	9	11	11	28.3	28.3	28.3	59.471	545	545;596	1	83	0	52.204	By MS/MS	By MS/MS	By MS/MS	By MS/MS	By MS/MS	By MS/MS
AT2G35120.1	AT2G35120.1	2	2	2	Single hybrid motif superfamily protein	1	2	2	2	2	2	2	2	2	2	2	2	2	2	2	2	2	2	2	2	2	2	2	2	2	2	2	2	12.8	12.8	12.8	17.1	156	156	1	25	0	5.672	By MS/MS	By MS/MS	By MS/MS	By MS/MS	By MS/MS	By MS/MS
AT2G35370.1	AT2G35370.1	6	3	3	glycine decarboxylase complex H	1	6	3	3	5	6	6	6	5	6	6	6	2	3	3	3	2	3	3	3	2	3	3	3	2	3	3	3	33.3	22.4	22.4	17.947	165	165	1	38	0	21.238	By MS/MS	By MS/MS	By MS/MS	By MS/MS	By MS/MS	By MS/MS
AT2G35410.1	AT2G35410.1	9	9	9	RNA-binding (RRM/RBD/RNP motifs) family protein	1	9	9	9	7	8	9	6	8	8	7	7	7	8	9	6	8	8	7	7	7	8	9	6	8	8	7	7	37	37	37	33.785	308	308	1	68	0	60.531	By MS/MS	By MS/MS	By MS/MS	By MS/MS	By MS/MS	By MS/MS
AT2G35450.1	AT2G35450.1	2	2	2	catalytics;hydrolases	1	2	2	2	2	2	2	2	2	2	2	2	2	2	2	2	2	2	2	2	2	2	2	2	2	2	2	2	10.4	10.4	10.4	38.163	346	346	1	16	0	12.577	By MS/MS	By MS/MS	By MS/MS	By matching	By MS/MS	By MS/MS
AT2G35490.1	AT2G35490.1	8	8	8	Plastid-lipid associated protein PAP / fibrillin family protein	1	8	8	8	7	7	8	7	8	8	8	8	7	7	8	7	8	8	8	8	7	7	8	7	8	8	8	8	26.9	26.9	26.9	40.505	376	376	1	67	0	45.123	By MS/MS	By MS/MS	By MS/MS	By MS/MS	By MS/MS	By MS/MS
AT2G35500.1	AT2G35500.1	6	6	6	shikimate kinase like 2	1	6	6	6	5	4	5	6	6	6	5	5	5	4	5	6	6	6	5	5	5	4	5	6	6	6	5	5	22.5	22.5	22.5	42.687	387	387	1	42	0	49.951	By MS/MS	By MS/MS	By MS/MS	By MS/MS	By MS/MS	By MS/MS
AT2G35605.1	AT2G35605.1	1	1	1	SWIB/MDM2 domain superfamily protein	1	1	1	1	1	1	1	1	1	1	1	1	1	1	1	1	1	1	1	1	1	1	1	1	1	1	1	1	9.2	9.2	9.2	11.951	109	109	1	8	0	7.9147	By MS/MS	By MS/MS	By MS/MS	By matching	By MS/MS	By MS/MS
AT2G35630.1	AT2G35630.1	3	3	3	ARM repeat superfamily protein	1	3	3	3	3	3	3	1	2	3	2	3	3	3	3	1	2	3	2	3	3	3	3	1	2	3	2	3	2.4	2.4	2.4	217.55	1978	1978	1	20	0	8.0594	By MS/MS	By matching	By MS/MS	By matching	By matching	By MS/MS
AT2G35780.1	AT2G35780.1	4	4	4	serine carboxypeptidase-like 26	1	4	4	4	2	2	2	1	4	3	2	2	2	2	2	1	4	3	2	2	2	2	2	1	4	3	2	2	12.2	12.2	12.2	51.521	452	452	1	18	0	12.372	By MS/MS	By MS/MS	By MS/MS	By MS/MS	By MS/MS	By MS/MS
AT2G35840.3;AT2G35840.2;AT2G35840.1;AT1G51420.1	AT2G35840.3;AT2G35840.2;AT2G35840.1	9;9;9;2	9;9;9;2	9;9;9;2	Sucrose-6F-phosphate phosphohydrolase family protein ; Sucrose-6F-phosphate phosphohydrolase family protein ; Sucrose-6F-phosphate phosphohydrolase family protein	4	9	9	9	6	7	6	6	8	8	7	8	6	7	6	6	8	8	7	8	6	7	6	6	8	8	7	8	23.5	23.5	23.5	47.855	422	422;422;422;423	1	62	0	28.954	By MS/MS	By MS/MS	By MS/MS	By MS/MS	By MS/MS	By MS/MS
AT2G36060.1;AT2G36060.3;AT2G36060.2;AT1G70660.2;AT1G23260.1;AT1G70660.1;AT1G70650.2;AT3G52560.3	AT2G36060.1;AT2G36060.3;AT2G36060.2	7;6;6;2;2;2;2;1	7;6;6;2;2;2;2;1	3;2;3;0;0;0;0;0	MMS ZWEI homologue 3 ; MMS ZWEI homologue 3 ; MMS ZWEI homologue 3	8	7	7	3	7	7	7	4	6	7	6	7	7	7	7	4	6	7	6	7	3	3	3	2	3	3	3	3	53.1	53.1	27.6	16.481	145	145;144;146;148;158;159;595;110	1	52	0	18.676	By MS/MS	By MS/MS	By MS/MS	By matching	By MS/MS	By MS/MS
AT2G36145.1	AT2G36145.1	1	1	1	unknown protein; FUNCTIONS IN: molecular_function unknown; INVOLVED IN: biological_process unknown; LOCATED IN: chloroplast thylakoid membrane, chloroplast stroma, chloroplast; EXPRESSED IN: 19 plant structures; EXPRESSED DURING: 13 growth stages; Has 49	1	1	1	1	1	1	1	0	1	1	1	1	1	1	1	0	1	1	1	1	1	1	1	0	1	1	1	1	7	7	7	19.908	186	186	1	7	0.0018262	3.0937	By matching	By matching	By matching		By matching	By MS/MS
AT2G36160.1	AT2G36160.1	7	1	1	Ribosomal protein S11 family protein	1	7	1	1	7	7	6	6	7	7	7	7	1	1	0	1	1	1	1	1	1	1	0	1	1	1	1	1	64.7	7.3	7.3	16.257	150	150	1	7	0.0035575	2.7337	By MS/MS	By MS/MS	By matching	By MS/MS	By MS/MS	By MS/MS
AT2G36250.2;AT2G36250.1	AT2G36250.2;AT2G36250.1	8;8	8;8	5;5	Tubulin/FtsZ family protein ; Tubulin/FtsZ family protein	2	8	8	5	7	7	6	5	8	8	6	7	7	7	6	5	8	8	6	7	5	5	4	4	5	5	4	5	27.2	27.2	16.3	50.721	478	478;478	1	61	0	63.46	By MS/MS	By MS/MS	By MS/MS	By MS/MS	By MS/MS	By MS/MS
AT2G36390.1	AT2G36390.1	6	3	3	starch branching enzyme 2.1	1	6	3	3	5	5	5	4	6	6	5	5	2	2	2	2	3	3	2	2	2	2	2	2	3	3	2	2	8.3	3.7	3.7	97.659	858	858	1	26	0	16.019	By MS/MS	By MS/MS	By MS/MS	By MS/MS	By MS/MS	By MS/MS
AT2G36460.1;AT2G36460.2	AT2G36460.1;AT2G36460.2	21;16	11;8	11;8	Aldolase superfamily protein ; Aldolase superfamily protein	2	21	11	11	21	20	19	19	20	20	19	20	11	10	9	9	10	10	9	10	11	10	9	9	10	10	9	10	83.5	44.7	44.7	38.386	358	358;267	1	87	0	91.26	By MS/MS	By MS/MS	By MS/MS	By MS/MS	By MS/MS	By MS/MS
AT2G36530.1	AT2G36530.1	23	23	23	Enolase	1	23	23	23	21	21	22	22	22	22	22	23	21	21	22	22	22	22	22	23	21	21	22	22	22	22	22	23	75.5	75.5	75.5	47.719	444	444	1	293	0	323.31	By MS/MS	By MS/MS	By MS/MS	By MS/MS	By MS/MS	By MS/MS
AT2G36580.1	AT2G36580.1	12	3	3	Pyruvate kinase family protein	1	12	3	3	12	12	9	8	10	9	12	9	3	3	2	2	3	2	3	2	3	3	2	2	3	2	3	2	35.9	10.1	10.1	57.508	527	527	1	21	0	11.343	By MS/MS	By matching	By MS/MS	By matching	By MS/MS	By matching
AT2G36620.1	AT2G36620.1	3	1	1	ribosomal protein L24	1	3	1	1	3	3	3	3	3	2	3	3	1	1	1	1	1	1	1	1	1	1	1	1	1	1	1	1	19.5	4.9	4.9	18.85	164	164	1	8	0.0056003	2.5586	By MS/MS	By MS/MS	By MS/MS	By MS/MS	By matching	By matching
AT2G36830.1	AT2G36830.1	1	1	1	gamma tonoplast intrinsic protein	1	1	1	1	1	1	1	1	1	1	1	1	1	1	1	1	1	1	1	1	1	1	1	1	1	1	1	1	6.8	6.8	6.8	25.619	251	251	1	16	0	5.3399	By MS/MS	By MS/MS	By MS/MS	By MS/MS	By MS/MS	By MS/MS
AT2G36880.2;AT2G36880.1	AT2G36880.2;AT2G36880.1	18;18	12;12	8;8	methionine adenosyltransferase 3 ; methionine adenosyltransferase 3	2	18	12	8	16	16	17	18	15	16	16	16	11	11	11	12	10	11	11	11	8	8	8	8	7	8	8	8	59	38.2	27.7	42.497	390	390;390	1	151	0	177.49	By MS/MS	By MS/MS	By MS/MS	By MS/MS	By MS/MS	By MS/MS
AT2G37040.1;AT3G10340.1	AT2G37040.1	7;2	7;2	2;0	PHE ammonia lyase 1	2	7	7	2	6	7	7	3	6	6	5	6	6	7	7	3	6	6	5	6	2	2	2	1	1	2	1	2	14.3	14.3	5.7	78.725	725	725;707	1	48	0	23.618	By MS/MS	By MS/MS	By MS/MS	By matching	By MS/MS	By MS/MS
AT2G37190.1;AT5G60670.1	AT2G37190.1;AT5G60670.1	7;5	1;0	1;0	Ribosomal protein L11 family protein ; Ribosomal protein L11 family protein	2	7	1	1	6	6	6	6	5	6	6	7	1	1	1	0	0	1	1	1	1	1	1	0	0	1	1	1	52.4	9.6	9.6	17.942	166	166;166	1	6	0	12.265	By MS/MS	By MS/MS	By MS/MS	By matching	By matching	By MS/MS
AT2G37220.1	AT2G37220.1	10	10	8	RNA-binding (RRM/RBD/RNP motifs) family protein	1	10	10	8	10	10	10	10	10	10	10	10	10	10	10	10	10	10	10	10	8	8	8	8	8	8	8	8	49.1	49.1	46	30.718	289	289	1	140	0	323.31	By MS/MS	By MS/MS	By MS/MS	By MS/MS	By MS/MS	By MS/MS
AT2G37270.2;AT2G37270.1	AT2G37270.2;AT2G37270.1	11;11	11;11	2;2	ribosomal protein 5B ; ribosomal protein 5B	2	11	11	2	10	10	8	8	10	8	10	10	10	10	8	8	10	8	10	10	2	2	2	1	2	2	2	2	59.9	59.9	15.5	22.99	207	207;207	1	99	0	79.94	By MS/MS	By MS/MS	By MS/MS	By MS/MS	By MS/MS	By MS/MS
AT2G37400.1	AT2G37400.1	3	2	2	Tetratricopeptide repeat (TPR)-like superfamily protein	1	3	2	2	3	3	2	2	3	3	2	3	2	2	2	2	2	2	2	2	2	2	2	2	2	2	2	2	8.4	6.3	6.3	38.155	333	333	1	16	0	5.7053	By MS/MS	By matching	By matching	By MS/MS	By matching	By matching
AT2G37500.2;AT2G37500.1	AT2G37500.2;AT2G37500.1	3;3	3;3	3;3	arginine biosynthesis protein ArgJ family ; arginine biosynthesis protein ArgJ family	2	3	3	3	2	3	2	1	3	2	2	2	2	3	2	1	3	2	2	2	2	3	2	1	3	2	2	2	13.2	13.2	13.2	42.225	409	409;468	1	17	0	7.3189	By MS/MS	By matching	By matching	By matching	By MS/MS	By MS/MS
AT3G53750.1;AT2G37620.2;AT2G37620.1	AT3G53750.1;AT2G37620.2;AT2G37620.1	15;15;15	5;5;5	2;2;2	actin 3 ; actin 1 ; actin 1	3	15	5	2	14	14	15	13	14	14	14	15	5	5	5	5	5	5	5	5	2	2	2	2	2	2	2	2	48.5	19.4	9	41.797	377	377;377;377	1	44	0	24.292	By MS/MS	By MS/MS	By MS/MS	By MS/MS	By MS/MS	By MS/MS
AT2G37660.1	AT2G37660.1	12	12	11	NAD(P)-binding Rossmann-fold superfamily protein	1	12	12	11	10	12	12	12	11	11	11	11	10	12	12	12	11	11	11	11	10	11	11	11	10	10	10	10	57.2	57.2	55.1	34.879	325	325	1	167	0	229.25	By MS/MS	By MS/MS	By MS/MS	By MS/MS	By MS/MS	By MS/MS
AT2G37690.1;AT2G05140.1	AT2G37690.1	3;1	3;1	3;1	phosphoribosylaminoimidazole carboxylase, putative / AIR carboxylase, putative	2	3	3	3	3	3	2	2	3	3	3	3	3	3	2	2	3	3	3	3	3	3	2	2	3	3	3	3	6.1	6.1	6.1	69.751	642	642;162	1	22	0	6.3465	By matching	By MS/MS	By matching	By matching	By MS/MS	By MS/MS
AT2G37760.4;AT2G37760.3;AT2G37760.5;AT2G37760.2;AT2G37760.1	AT2G37760.4;AT2G37760.3;AT2G37760.5;AT2G37760.2;AT2G37760.1	1;1;1;1;1	1;1;1;1;1	1;1;1;1;1	NAD(P)-linked oxidoreductase superfamily protein ; NAD(P)-linked oxidoreductase superfamily protein ; NAD(P)-linked oxidoreductase superfamily protein ; NAD(P)-linked oxidoreductase superfamily protein ; NAD(P)-linked oxidoreductase superfamily protein	5	1	1	1	1	1	1	0	1	1	1	1	1	1	1	0	1	1	1	1	1	1	1	0	1	1	1	1	5.9	5.9	5.9	32.074	290	290;290;291;311;311	1	7	0	6.5601	By matching	By MS/MS	By matching		By MS/MS	By matching
AT2G37790.1;AT2G37770.1;AT2G37770.2	AT2G37790.1	4;1;1	4;1;1	4;1;1	NAD(P)-linked oxidoreductase superfamily protein	3	4	4	4	4	4	4	3	4	4	4	4	4	4	4	3	4	4	4	4	4	4	4	3	4	4	4	4	20.7	20.7	20.7	34.913	314	314;283;315	1	31	0	20.725	By MS/MS	By matching	By MS/MS	By MS/MS	By MS/MS	By matching
AT2G37970.1	AT2G37970.1	2	2	2	SOUL heme-binding family protein	1	2	2	2	2	2	2	1	1	1	2	0	2	2	2	1	1	1	2	0	2	2	2	1	1	1	2	0	12.9	12.9	12.9	24.925	225	225	1	11	0.0003888	3.9429	By matching	By MS/MS	By MS/MS	By matching	By matching	By MS/MS
AT2G38040.2;AT2G38040.1	AT2G38040.2;AT2G38040.1	23;23	23;23	23;23	acetyl Co-enzyme a carboxylase carboxyltransferase alpha subunit ; acetyl Co-enzyme a carboxylase carboxyltransferase alpha subunit	2	23	23	23	22	21	21	17	18	22	21	18	22	21	21	17	18	22	21	18	22	21	21	17	18	22	21	18	38.9	38.9	38.9	85.305	769	769;769	1	172	0	186.09	By MS/MS	By MS/MS	By MS/MS	By MS/MS	By MS/MS	By MS/MS
AT2G38140.1	AT2G38140.1	3	3	3	plastid-specific ribosomal protein 4	1	3	3	3	2	2	2	2	3	2	3	3	2	2	2	2	3	2	3	3	2	2	2	2	3	2	3	3	24.6	24.6	24.6	12.783	118	118	1	19	0	5.955	By MS/MS	By MS/MS	By matching	By matching	By MS/MS	By MS/MS
AT2G38170.2;AT2G38170.1;AT2G38170.3	AT2G38170.2;AT2G38170.1;AT2G38170.3	1;1;1	1;1;1	1;1;1	cation exchanger 1 ; cation exchanger 1 ; cation exchanger 1	3	1	1	1	1	1	1	1	1	1	1	1	1	1	1	1	1	1	1	1	1	1	1	1	1	1	1	1	3.6	3.6	3.6	43.297	392	392;463;475	1	15	0	22.263	By MS/MS	By MS/MS	By MS/MS	By MS/MS	By MS/MS	By MS/MS
AT2G38230.1;AT2G38210.1	AT2G38230.1	10;2	10;2	6;0	pyridoxine biosynthesis 1.1	2	10	10	6	10	9	9	9	9	9	9	9	10	9	9	9	9	9	9	9	6	5	5	5	5	5	5	5	41.4	41.4	29.1	32.862	309	309;79	1	78	0	46.447	By MS/MS	By MS/MS	By MS/MS	By MS/MS	By MS/MS	By MS/MS
AT2G38270.1	AT2G38270.1	9	9	9	CAX-interacting protein 2	1	9	9	9	8	8	8	9	8	7	8	8	8	8	8	9	8	7	8	8	8	8	8	9	8	7	8	8	38.2	38.2	38.2	32.205	293	293	1	74	0	63.308	By MS/MS	By MS/MS	By MS/MS	By MS/MS	By MS/MS	By MS/MS
AT2G38280.2;AT2G38280.1	AT2G38280.2;AT2G38280.1	2;2	2;2	2;2	AMP deaminase, putative / myoadenylate deaminase, putative ; AMP deaminase, putative / myoadenylate deaminase, putative	2	2	2	2	2	2	2	1	2	2	2	2	2	2	2	1	2	2	2	2	2	2	2	1	2	2	2	2	4.2	4.2	4.2	95.128	839	839;839	1	19	0	23.226	By MS/MS	By MS/MS	By MS/MS	By matching	By MS/MS	By MS/MS
AT2G38410.1	AT2G38410.1	1	1	1	ENTH/VHS/GAT family protein	1	1	1	1	1	1	1	0	1	1	1	1	1	1	1	0	1	1	1	1	1	1	1	0	1	1	1	1	2.1	2.1	2.1	72.317	671	671	1	7	0.00039984	4.4543	By MS/MS	By MS/MS	By MS/MS		By MS/MS	By MS/MS
AT2G38530.1	AT2G38530.1	3	3	3	lipid transfer protein 2	1	3	3	3	2	1	2	2	2	2	2	3	2	1	2	2	2	2	2	3	2	1	2	2	2	2	2	3	25.4	25.4	25.4	11.938	118	118	1	16	0	12.009	By matching	By MS/MS	By matching	By MS/MS	By matching	By MS/MS
AT2G38540.1	AT2G38540.1	4	4	4	lipid transfer protein 1	1	4	4	4	4	4	4	4	4	4	4	4	4	4	4	4	4	4	4	4	4	4	4	4	4	4	4	4	30.5	30.5	30.5	11.755	118	118	1	43	0	29.235	By MS/MS	By MS/MS	By MS/MS	By MS/MS	By MS/MS	By MS/MS
AT2G38550.1	AT2G38550.1	2	2	2	Transmembrane proteins 14C	1	2	2	2	2	2	1	1	2	2	2	2	2	2	1	1	2	2	2	2	2	2	1	1	2	2	2	2	8.7	8.7	8.7	36.701	335	335	1	14	0	39.943	By MS/MS	By MS/MS	By MS/MS	By matching	By MS/MS	By MS/MS
AT2G38670.1	AT2G38670.1	1	1	1	phosphorylethanolamine cytidylyltransferase 1	1	1	1	1	1	1	1	1	1	1	1	1	1	1	1	1	1	1	1	1	1	1	1	1	1	1	1	1	2.6	2.6	2.6	46.977	421	421	1	8	0.0035336	2.6607	By MS/MS	By MS/MS	By MS/MS	By MS/MS	By MS/MS	By matching
AT2G38700.1	AT2G38700.1	2	2	2	mevalonate diphosphate decarboxylase 1	1	2	2	2	2	2	2	1	2	2	2	1	2	2	2	1	2	2	2	1	2	2	2	1	2	2	2	1	8.3	8.3	8.3	45.585	412	412	1	14	0	12.229	By MS/MS	By MS/MS	By MS/MS	By matching	By matching	By matching
AT2G38750.1	AT2G38750.1	1	1	1	annexin 4	1	1	1	1	0	0	0	0	1	1	0	0	0	0	0	0	1	1	0	0	0	0	0	0	1	1	0	0	4.1	4.1	4.1	36.221	319	319	1	2	0	12.133					By MS/MS	By MS/MS
AT2G38770.1	AT2G38770.1	2	2	2	P-loop containing nucleoside triphosphate hydrolases superfamily protein	1	2	2	2	2	2	2	2	2	2	2	2	2	2	2	2	2	2	2	2	2	2	2	2	2	2	2	2	1.8	1.8	1.8	173.02	1509	1509	1	16	0	9.0575	By matching	By MS/MS	By matching	By matching	By MS/MS	By MS/MS
AT2G38880.6;AT2G38880.4;AT2G38880.7;AT2G38880.3;AT2G38880.5;AT2G38880.2;AT2G38880.1;AT2G38880.8	AT2G38880.6;AT2G38880.4;AT2G38880.7;AT2G38880.3;AT2G38880.5;AT2G38880.2;AT2G38880.1;AT2G38880.8	1;1;1;1;1;1;1;1	1;1;1;1;1;1;1;1	1;1;1;1;1;1;1;1	nuclear factor Y, subunit B1 ; nuclear factor Y, subunit B1 ; nuclear factor Y, subunit B1 ; nuclear factor Y, subunit B1 ; nuclear factor Y, subunit B1 ; nuclear factor Y, subunit B1 ; nuclear factor Y, subunit B1 ; nuclear factor Y, subunit B1	8	1	1	1	1	1	0	0	1	1	0	0	1	1	0	0	1	1	0	0	1	1	0	0	1	1	0	0	18.8	18.8	18.8	12.446	112	112;112;139;140;141;141;141;164	1	4	0.004571	2.6002	By matching	By MS/MS			By MS/MS	By matching
AT2G39010.1	AT2G39010.1	2	2	2	plasma membrane intrinsic protein 2E	1	2	2	2	1	2	1	0	1	1	2	2	1	2	1	0	1	1	2	2	1	2	1	0	1	1	2	2	6.2	6.2	6.2	31.05	289	289	1	10	0.0011186	3.4026	By matching	By MS/MS	By matching		By matching	By MS/MS
AT2G39020.1	AT2G39020.1	1	1	1	Acyl-CoA N-acyltransferases (NAT) superfamily protein	1	1	1	1	1	1	1	1	0	0	1	1	1	1	1	1	0	0	1	1	1	1	1	1	0	0	1	1	5.9	5.9	5.9	26.44	236	236	1	6	0.00038023	3.666	By matching	By MS/MS	By matching	By matching
AT2G39080.1	AT2G39080.1	9	9	9	NAD(P)-binding Rossmann-fold superfamily protein	1	9	9	9	7	8	8	7	8	7	7	8	7	8	8	7	8	7	7	8	7	8	8	7	8	7	7	8	36.8	36.8	36.8	38.21	351	351	1	69	0	78.143	By MS/MS	By MS/MS	By MS/MS	By MS/MS	By MS/MS	By MS/MS
AT2G39140.1	AT2G39140.1	2	2	2	pseudouridine synthase family protein	1	2	2	2	2	2	1	0	2	2	2	1	2	2	1	0	2	2	2	1	2	2	1	0	2	2	2	1	6.1	6.1	6.1	45.107	410	410	1	12	0	5.9995	By MS/MS	By matching	By MS/MS		By MS/MS	By matching
AT2G39190.2;AT2G39190.1	AT2G39190.2;AT2G39190.1	2;1	2;1	2;1	Protein kinase superfamily protein ; Protein kinase superfamily protein	2	2	2	2	2	2	2	1	2	1	2	2	2	2	2	1	2	1	2	2	2	2	2	1	2	1	2	2	2.2	2.2	2.2	91.169	814	814;374	1	15	0.00039526	4.2297	By MS/MS	By MS/MS	By MS/MS	By MS/MS	By MS/MS	By MS/MS
AT2G39390.1	AT2G39390.1	3	2	1	Ribosomal L29 family protein	1	3	2	1	3	2	3	2	2	2	2	2	2	2	2	2	2	2	2	2	1	1	1	1	1	1	1	1	22.8	16.3	6.5	14.231	123	123	1	24	0	7.3851	By MS/MS	By MS/MS	By MS/MS	By MS/MS	By MS/MS	By MS/MS
AT3G55280.3;AT3G55280.2;AT3G55280.1;AT2G39460.2;AT2G39460.1	AT3G55280.3;AT3G55280.2;AT3G55280.1;AT2G39460.2;AT2G39460.1	7;7;7;7;7	7;7;7;7;7	7;7;7;7;7	ribosomal protein L23AB ; ribosomal protein L23AB ; ribosomal protein L23AB ; ribosomal protein L23AA ; ribosomal protein L23AA	5	7	7	7	6	6	6	7	6	6	6	6	6	6	6	7	6	6	6	6	6	6	6	7	6	6	6	6	39.2	39.2	39.2	16.744	148	148;154;154;154;154	1	57	0	46.567	By MS/MS	By MS/MS	By MS/MS	By MS/MS	By MS/MS	By MS/MS
AT2G39470.2;AT2G39470.1	AT2G39470.2;AT2G39470.1	2;2	2;2	2;2	PsbP-like protein 2 ; PsbP-like protein 2	2	2	2	2	2	2	2	2	2	2	2	2	2	2	2	2	2	2	2	2	2	2	2	2	2	2	2	2	8.7	8.7	8.7	26.171	230	230;238	1	16	0	7.6771	By MS/MS	By MS/MS	By MS/MS	By matching	By MS/MS	By matching
AT2G39670.1;AT2G39670.2	AT2G39670.1;AT2G39670.2	2;2	2;2	2;2	Radical SAM superfamily protein ; Radical SAM superfamily protein	2	2	2	2	2	2	2	2	2	2	2	2	2	2	2	2	2	2	2	2	2	2	2	2	2	2	2	2	7	7	7	47.35	428	428;431	1	16	0	5.3336	By MS/MS	By matching	By MS/MS	By MS/MS	By MS/MS	By MS/MS
AT2G39730.1;AT2G39730.3;AT2G39730.2	AT2G39730.1;AT2G39730.3;AT2G39730.2	27;25;25	27;25;25	27;25;25	rubisco activase ; rubisco activase ; rubisco activase	3	27	27	27	25	26	27	26	25	27	26	27	25	26	27	26	25	27	26	27	25	26	27	26	25	27	26	27	74.7	74.7	74.7	51.981	474	474;441;446	1	1159	0	323.31	By MS/MS	By MS/MS	By MS/MS	By MS/MS	By MS/MS	By MS/MS
AT2G39770.2;AT2G39770.1;AT3G55590.1	AT2G39770.2;AT2G39770.1	4;4;1	4;4;1	4;4;1	Glucose-1-phosphate adenylyltransferase family protein ; Glucose-1-phosphate adenylyltransferase family protein	3	4	4	4	4	3	4	3	3	4	3	4	4	3	4	3	3	4	3	4	4	3	4	3	3	4	3	4	16.1	16.1	16.1	39.577	361	361;361;364	1	35	0	31.847	By MS/MS	By MS/MS	By MS/MS	By matching	By MS/MS	By MS/MS
AT2G39780.2;AT2G39780.1	AT2G39780.2;AT2G39780.1	1;1	1;1	1;1	ribonuclease 2 ; ribonuclease 2	2	1	1	1	1	1	1	0	1	1	1	1	1	1	1	0	1	1	1	1	1	1	1	0	1	1	1	1	10.1	10.1	10.1	25.313	227	227;259	1	7	0	14.785	By matching	By MS/MS	By MS/MS		By MS/MS	By MS/MS
AT2G39800.4;AT2G39800.1;AT2G39800.3;AT2G39800.2	AT2G39800.4;AT2G39800.1;AT2G39800.3;AT2G39800.2	19;19;18;17	19;19;18;17	9;9;9;9	delta1-pyrroline-5-carboxylate synthase 1 ; delta1-pyrroline-5-carboxylate synthase 1 ; delta1-pyrroline-5-carboxylate synthase 1 ; delta1-pyrroline-5-carboxylate synthase 1	4	19	19	9	18	18	15	10	15	16	16	14	18	18	15	10	15	16	16	14	9	9	7	5	9	8	7	7	33.8	33.8	19.7	77.701	717	717;717;714;614	1	136	0	80.865	By MS/MS	By MS/MS	By MS/MS	By MS/MS	By MS/MS	By MS/MS
AT2G39990.1	AT2G39990.1	9	9	9	eukaryotic translation initiation factor 2	1	9	9	9	8	8	7	7	8	8	7	7	8	8	7	7	8	8	7	7	8	8	7	7	8	8	7	7	52.6	52.6	52.6	31.862	293	293	1	68	0	92.416	By MS/MS	By MS/MS	By MS/MS	By MS/MS	By MS/MS	By MS/MS
AT2G40060.1	AT2G40060.1	7	7	7	Clathrin light chain protein	1	7	7	7	6	6	6	3	7	7	6	5	6	6	6	3	7	7	6	5	6	6	6	3	7	7	6	5	29.5	29.5	29.5	28.837	258	258	1	46	0	17.434	By MS/MS	By MS/MS	By MS/MS	By matching	By MS/MS	By MS/MS
AT2G40100.1;AT2G40100.2	AT2G40100.1;AT2G40100.2	7;6	5;4	5;4	light harvesting complex photosystem II ; light harvesting complex photosystem II	2	7	5	5	6	6	5	5	7	7	6	5	4	4	4	3	5	5	4	3	4	4	4	3	5	5	4	3	29	25.4	25.4	30.211	276	276;185	1	39	0	70.123	By MS/MS	By MS/MS	By MS/MS	By MS/MS	By MS/MS	By MS/MS
AT2G40290.1;AT2G40290.3;AT2G40290.2	AT2G40290.1;AT2G40290.3;AT2G40290.2	8;4;4	8;4;4	8;4;4	Eukaryotic translation initiation factor 2 subunit 1 ; Eukaryotic translation initiation factor 2 subunit 1 ; Eukaryotic translation initiation factor 2 subunit 1	3	8	8	8	6	7	6	5	7	5	6	5	6	7	6	5	7	5	6	5	6	7	6	5	7	5	6	5	28.5	28.5	28.5	38.747	344	344;241;241	1	57	0	76.246	By MS/MS	By MS/MS	By MS/MS	By MS/MS	By MS/MS	By MS/MS
AT2G40300.1	AT2G40300.1	7	6	6	ferritin 4	1	7	6	6	7	7	7	6	7	7	7	6	6	6	6	6	6	6	6	5	6	6	6	6	6	6	6	5	39.4	35.5	35.5	29.029	259	259	1	48	0	36.394	By MS/MS	By MS/MS	By MS/MS	By MS/MS	By MS/MS	By MS/MS
AT2G40490.1	AT2G40490.1	16	16	16	Uroporphyrinogen decarboxylase	1	16	16	16	16	15	15	16	16	16	16	16	16	15	15	16	16	16	16	16	16	15	15	16	16	16	16	16	56.1	56.1	56.1	43.579	394	394	1	146	0	129.32	By MS/MS	By MS/MS	By MS/MS	By MS/MS	By MS/MS	By MS/MS
AT2G40510.1	AT2G40510.1	6	1	1	Ribosomal protein S26e family protein	1	6	1	1	6	6	6	5	4	6	5	6	1	1	1	0	0	1	1	1	1	1	1	0	0	1	1	1	49.6	9.8	9.8	14.841	133	133	1	6	0	6.4102	By matching	By MS/MS	By matching	By matching	By matching	By matching
AT2G40590.1	AT2G40590.1	7	3	2	Ribosomal protein S26e family protein	1	7	3	2	7	7	7	6	5	6	5	6	3	3	3	2	2	2	2	2	2	2	2	1	1	1	1	1	48.9	19.1	15.3	14.729	131	131	1	19	0	8.266	By MS/MS	By MS/MS	By MS/MS	By MS/MS	By MS/MS	By MS/MS
AT2G40660.1	AT2G40660.1	10	10	10	Nucleic acid-binding, OB-fold-like protein	1	10	10	10	10	10	10	8	10	9	9	10	10	10	10	8	10	9	9	10	10	10	10	8	10	9	9	10	32.9	32.9	32.9	42.088	389	389	1	82	0	27.006	By MS/MS	By MS/MS	By MS/MS	By MS/MS	By MS/MS	By MS/MS
AT2G40730.1	AT2G40730.1	1	1	1	Protein kinase family protein with ARM repeat domain	1	1	1	1	1	1	1	1	1	1	1	1	1	1	1	1	1	1	1	1	1	1	1	1	1	1	1	1	1.6	1.6	1.6	86.045	798	798	1	8	0	8.5105	By MS/MS	By MS/MS	By matching	By matching	By matching	By MS/MS
AT2G40765.1	AT2G40765.1	2	2	2	unknown protein; FUNCTIONS IN: molecular_function unknown; INVOLVED IN: biological_process unknown; LOCATED IN: mitochondrion, mitochondrial respiratory chain complex III; EXPRESSED IN: 24 plant structures; EXPRESSED DURING: 15 growth stages; Has 32 Blast	1	2	2	2	2	2	2	1	2	2	2	2	2	2	2	1	2	2	2	2	2	2	2	1	2	2	2	2	38.6	38.6	38.6	5.9759	57	57	1	15	0.00038095	3.6961	By matching	By matching	By MS/MS	By MS/MS	By matching	By matching
AT2G40840.1	AT2G40840.1	19	19	19	disproportionating enzyme 2	1	19	19	19	18	17	17	11	15	17	16	15	18	17	17	11	15	17	16	15	18	17	17	11	15	17	16	15	29.1	29.1	29.1	109.78	955	955	1	141	0	128.04	By MS/MS	By MS/MS	By MS/MS	By MS/MS	By MS/MS	By MS/MS
AT2G41100.3;AT2G41100.4;AT2G41100.1;AT2G41100.2	AT2G41100.3;AT2G41100.4;AT2G41100.1	3;3;3;1	3;3;3;1	3;3;3;1	Calcium-binding EF hand family protein ; Calcium-binding EF hand family protein ; Calcium-binding EF hand family protein	4	3	3	3	2	3	3	2	2	3	2	3	2	3	3	2	2	3	2	3	2	3	3	2	2	3	2	3	10	10	10	32.801	289	289;324;324;199	1	20	0	8.9431	By MS/MS	By MS/MS	By MS/MS	By MS/MS	By MS/MS	By MS/MS
AT2G41530.1	AT2G41530.1	6	6	6	S-formylglutathione hydrolase	1	6	6	6	6	6	6	4	5	5	5	5	6	6	6	4	5	5	5	5	6	6	6	4	5	5	5	5	26.8	26.8	26.8	31.655	284	284	1	43	0	30.262	By MS/MS	By MS/MS	By MS/MS	By MS/MS	By MS/MS	By MS/MS
AT2G41560.1	AT2G41560.1	3	3	3	autoinhibited Ca(2+)-ATPase, isoform 4	1	3	3	3	3	3	2	2	3	2	2	2	3	3	2	2	3	2	2	2	3	3	2	2	3	2	2	2	4.4	4.4	4.4	112.75	1030	1030	1	26	0	8.9524	By MS/MS	By MS/MS	By MS/MS	By MS/MS	By MS/MS	By MS/MS
AT2G41680.1	AT2G41680.1	13	13	13	NADPH-dependent thioredoxin reductase C	1	13	13	13	11	12	12	11	13	12	13	13	11	12	12	11	13	12	13	13	11	12	12	11	13	12	13	13	33.6	33.6	33.6	57.949	529	529	1	105	0	78.362	By MS/MS	By MS/MS	By MS/MS	By MS/MS	By MS/MS	By MS/MS
AT2G41740.1	AT2G41740.1	5	3	3	villin 2	1	5	3	3	5	5	5	4	4	5	5	5	3	3	3	2	2	3	3	3	3	3	3	2	2	3	3	3	6.8	3.9	3.9	107.84	976	976	1	22	0	6.1611	By MS/MS	By MS/MS	By MS/MS	By MS/MS	By MS/MS	By MS/MS
AT2G41790.1	AT2G41790.1	6	6	6	Insulinase (Peptidase family M16) family protein	1	6	6	6	5	4	5	5	4	4	5	4	5	4	5	5	4	4	5	4	5	4	5	5	4	4	5	4	6.6	6.6	6.6	110.99	970	970	1	43	0	21.877	By MS/MS	By MS/MS	By MS/MS	By MS/MS	By MS/MS	By MS/MS
AT2G41840.1;AT3G57490.1	AT2G41840.1	11;4	11;4	5;0	Ribosomal protein S5 family protein	2	11	11	5	9	9	10	10	10	9	10	10	9	9	10	10	10	9	10	10	5	5	5	5	5	5	5	5	45.3	45.3	22.1	30.878	285	285;276	1	111	0	116.85	By MS/MS	By MS/MS	By MS/MS	By MS/MS	By MS/MS	By MS/MS
AT2G41950.1	AT2G41950.1	2	2	2	unknown protein; FUNCTIONS IN: molecular_function unknown; INVOLVED IN: biological_process unknown; LOCATED IN: chloroplast, plant-type cell wall; EXPRESSED IN: 22 plant structures; EXPRESSED DURING: 13 growth stages; Has 53 Blast hits to 53 proteins in 2	1	2	2	2	2	2	2	2	2	2	2	2	2	2	2	2	2	2	2	2	2	2	2	2	2	2	2	2	12.4	12.4	12.4	30.021	266	266	1	16	0	24.286	By MS/MS	By MS/MS	By MS/MS	By MS/MS	By MS/MS	By MS/MS
AT2G42130.4;AT2G42130.2;AT2G42130.3;AT2G42130.5;AT2G42130.1	AT2G42130.4;AT2G42130.2;AT2G42130.3;AT2G42130.5;AT2G42130.1	9;8;8;7;7	9;8;8;7;7	9;8;8;7;7	Plastid-lipid associated protein PAP / fibrillin family protein ; Plastid-lipid associated protein PAP / fibrillin family protein ; Plastid-lipid associated protein PAP / fibrillin family protein ; Plastid-lipid associated protein PAP / fibrillin family p	5	9	9	9	8	8	7	7	9	9	9	9	8	8	7	7	9	9	9	9	8	8	7	7	9	9	9	9	36.5	36.5	36.5	32.986	299	299;269;271;204;270	1	66	0	53.865	By MS/MS	By MS/MS	By MS/MS	By MS/MS	By MS/MS	By MS/MS
AT2G42210.4;AT2G42210.3;AT2G42210.1;AT2G42210.2	AT2G42210.4;AT2G42210.3;AT2G42210.1;AT2G42210.2	2;2;2;2	2;2;2;2	2;2;2;2	Mitochondrial import inner membrane translocase subunit Tim17/Tim22/Tim23 family protein ; Mitochondrial import inner membrane translocase subunit Tim17/Tim22/Tim23 family protein ; Mitochondrial import inner membrane translocase subunit Tim17/Tim22/Tim23	4	2	2	2	1	2	1	2	2	1	1	1	1	2	1	2	2	1	1	1	1	2	1	2	2	1	1	1	22.6	22.6	22.6	16.999	159	159;159;159;173	1	13	0	7.4069	By MS/MS	By MS/MS	By MS/MS	By MS/MS	By MS/MS	By MS/MS
AT2G42220.1	AT2G42220.1	10	10	10	Rhodanese/Cell cycle control phosphatase superfamily protein	1	10	10	10	9	9	8	9	8	8	9	7	9	9	8	9	8	8	9	7	9	9	8	9	8	8	9	7	53	53	53	25.51	234	234	1	69	0	193.14	By MS/MS	By MS/MS	By MS/MS	By MS/MS	By MS/MS	By MS/MS
AT3G58500.1;AT2G42500.1;AT2G42500.2;AT2G42500.3;AT5G55260.1;AT4G26720.1;AT1G69960.1	AT3G58500.1;AT2G42500.1;AT2G42500.2	8;8;5;3;1;1;1	8;8;5;3;1;1;1	7;7;4;2;0;0;0	protein phosphatase 2A-4 ; protein phosphatase 2A-3 ; protein phosphatase 2A-3	7	8	8	7	6	6	7	6	4	5	6	6	6	6	7	6	4	5	6	6	6	6	7	5	3	4	5	6	39.6	39.6	34.8	35.767	313	313;313;266;171;305;305;307	1	46	0	53.223	By MS/MS	By MS/MS	By MS/MS	By MS/MS	By MS/MS	By MS/MS
AT2G42530.1	AT2G42530.1	6	6	5	cold regulated 15b	1	6	6	5	6	5	6	5	5	6	6	6	6	5	6	5	5	6	6	6	5	4	5	4	5	5	5	5	36.9	36.9	31.2	14.961	141	141	1	46	0	28.099	By MS/MS	By MS/MS	By MS/MS	By MS/MS	By MS/MS	By MS/MS
AT2G42540.3;AT2G42540.1;AT2G42540.2	AT2G42540.3;AT2G42540.1;AT2G42540.2	2;2;2	1;1;1	1;1;1	cold-regulated 15a ; cold-regulated 15a ; cold-regulated 15a	3	2	1	1	1	1	1	1	0	1	2	1	0	0	0	0	0	0	1	0	0	0	0	0	0	0	1	0	21.2	13.5	13.5	11.043	104	104;127;139	1	1	0.0004085	4.6652	By matching	By matching	By matching	By matching		By matching
AT2G42590.1;AT2G42590.3;AT2G42590.2	AT2G42590.1;AT2G42590.3;AT2G42590.2	9;9;8	8;8;7	7;7;6	general regulatory factor 9 ; general regulatory factor 9 ; general regulatory factor 9	3	9	8	7	8	8	8	7	9	8	7	9	7	7	7	6	8	7	6	8	6	6	6	5	7	6	5	7	43	39.2	36.1	29.52	263	263;276;262	1	69	0	173.35	By MS/MS	By MS/MS	By MS/MS	By MS/MS	By MS/MS	By MS/MS
AT2G42600.2;AT2G42600.1;AT3G42628.1	AT2G42600.2;AT2G42600.1	48;48;2	48;48;2	31;31;1	phosphoenolpyruvate carboxylase 2 ; phosphoenolpyruvate carboxylase 2	3	48	48	31	44	43	39	41	47	45	40	44	44	43	39	41	47	45	40	44	27	27	23	26	31	29	24	27	63.9	63.9	45.9	109.75	963	963;963;45	1	396	0	312.5	By MS/MS	By MS/MS	By MS/MS	By MS/MS	By MS/MS	By MS/MS
AT2G42690.1	AT2G42690.1	6	6	6	alpha/beta-Hydrolases superfamily protein	1	6	6	6	5	6	6	3	6	6	6	5	5	6	6	3	6	6	6	5	5	6	6	3	6	6	6	5	20.4	20.4	20.4	46.056	412	412	1	44	0	33.184	By MS/MS	By MS/MS	By MS/MS	By MS/MS	By MS/MS	By MS/MS
AT2G42700.1;AT2G42700.2	AT2G42700.1;AT2G42700.2	1;1	1;1	1;1	FUNCTIONS IN: molecular_function unknown; INVOLVED IN: vesicle-mediated transport, vesicle docking involved in exocytosis; LOCATED IN: cellular_component unknown; EXPRESSED IN: 22 plant structures; EXPRESSED DURING: 14 growth stages; CONTAINS InterPro DOM	2	1	1	1	1	1	1	0	1	0	0	0	1	1	1	0	1	0	0	0	1	1	1	0	1	0	0	0	1.7	1.7	1.7	91.702	838	838;867	1	4	0.00040634	4.6121	By matching	By MS/MS	By matching		By matching
AT5G45775.1;AT5G45775.2;AT4G18730.1;AT3G58700.1;AT2G42740.1	AT5G45775.1;AT5G45775.2;AT4G18730.1;AT3G58700.1;AT2G42740.1	7;7;7;7;7	7;7;7;7;7	7;7;7;7;7	Ribosomal L5P family protein ; Ribosomal L5P family protein ; ribosomal protein L16B ; Ribosomal L5P family protein ; ribosomal protein large subunit 16A	5	7	7	7	6	6	7	7	7	6	6	6	6	6	7	7	7	6	6	6	6	6	7	7	7	6	6	6	47.7	47.7	47.7	19.775	172	172;182;182;182;182	1	61	0	33.124	By MS/MS	By MS/MS	By MS/MS	By MS/MS	By MS/MS	By MS/MS
AT2G42770.1	AT2G42770.1	2	2	2	Peroxisomal membrane 22 kDa (Mpv17/PMP22) family protein	1	2	2	2	2	2	2	1	2	2	2	2	2	2	2	1	2	2	2	2	2	2	2	1	2	2	2	2	13.4	13.4	13.4	25.915	232	232	1	15	0	20.8	By MS/MS	By MS/MS	By MS/MS	By matching	By MS/MS	By MS/MS
AT2G42810.1;AT2G42810.2	AT2G42810.1;AT2G42810.2	4;4	4;4	4;4	protein phosphatase 5.2 ; protein phosphatase 5.2	2	4	4	4	3	3	4	2	3	4	3	3	3	3	4	2	3	4	3	3	3	3	4	2	3	4	3	3	11.6	11.6	11.6	54.702	484	484;538	1	25	0	8.8466	By MS/MS	By MS/MS	By MS/MS	By matching	By matching	By MS/MS
AT2G42910.1	AT2G42910.1	7	7	7	Phosphoribosyltransferase family protein	1	7	7	7	7	6	6	5	7	7	6	6	7	6	6	5	7	7	6	6	7	6	6	5	7	7	6	6	30.6	30.6	30.6	37.56	337	337	1	58	0	27.842	By MS/MS	By MS/MS	By MS/MS	By MS/MS	By MS/MS	By MS/MS
AT2G43030.1	AT2G43030.1	11	11	11	Ribosomal protein L3 family protein	1	11	11	11	11	11	11	11	11	11	11	11	11	11	11	11	11	11	11	11	11	11	11	11	11	11	11	11	44.6	44.6	44.6	29.363	271	271	1	108	0	59.969	By MS/MS	By MS/MS	By MS/MS	By MS/MS	By MS/MS	By MS/MS
AT2G43090.1;AT2G43090.2;AT2G43100.1	AT2G43090.1;AT2G43090.2	9;6;2	9;6;2	8;6;1	Aconitase/3-isopropylmalate dehydratase protein ; Aconitase/3-isopropylmalate dehydratase protein	3	9	9	8	9	9	9	8	8	8	9	9	9	9	9	8	8	8	9	9	8	8	8	7	7	7	8	8	56.2	56.2	51	26.79	251	251;222;256	1	83	0	130.97	By MS/MS	By MS/MS	By MS/MS	By MS/MS	By MS/MS	By MS/MS
AT2G43180.2;AT2G43180.4;AT2G43180.3;AT2G43180.1	AT2G43180.2;AT2G43180.4;AT2G43180.3;AT2G43180.1	1;1;1;1	1;1;1;1	1;1;1;1	Phosphoenolpyruvate carboxylase family protein ; Phosphoenolpyruvate carboxylase family protein ; Phosphoenolpyruvate carboxylase family protein ; Phosphoenolpyruvate carboxylase family protein	4	1	1	1	1	1	1	1	1	1	1	1	1	1	1	1	1	1	1	1	1	1	1	1	1	1	1	1	3.3	3.3	3.3	49.055	451	451;466;478;479	1	8	0.0088828	2.2653	By matching	By matching	By matching	By matching	By MS/MS	By MS/MS
AT2G43360.1	AT2G43360.1	4	4	4	Radical SAM superfamily protein	1	4	4	4	4	2	3	2	1	2	3	4	4	2	3	2	1	2	3	4	4	2	3	2	1	2	3	4	18	18	18	41.681	378	378	1	29	0	16.909	By MS/MS	By MS/MS	By MS/MS	By MS/MS	By MS/MS	By MS/MS
AT3G59540.1;AT2G43460.1	AT3G59540.1;AT2G43460.1	3;3	3;3	3;3	Ribosomal L38e protein family ; Ribosomal L38e protein family	2	3	3	3	3	3	3	3	2	2	3	3	3	3	3	3	2	2	3	3	3	3	3	3	2	2	3	3	44.9	44.9	44.9	8.1216	69	69;69	1	23	0	17.054	By MS/MS	By MS/MS	By MS/MS	By MS/MS	By MS/MS	By MS/MS
AT2G43550.1	AT2G43550.1	1	1	1	Scorpion toxin-like knottin superfamily protein	1	1	1	1	1	1	0	1	1	1	1	0	1	1	0	1	1	1	1	0	1	1	0	1	1	1	1	0	18.4	18.4	18.4	11.872	103	103	1	6	0	15.313	By matching	By matching		By matching	By matching	By MS/MS
AT2G43560.1	AT2G43560.1	4	4	4	FKBP-like peptidyl-prolyl cis-trans isomerase family protein	1	4	4	4	3	4	4	4	3	3	4	4	3	4	4	4	3	3	4	4	3	4	4	4	3	3	4	4	20.2	20.2	20.2	23.564	223	223	1	30	0	23.981	By MS/MS	By MS/MS	By MS/MS	By MS/MS	By MS/MS	By MS/MS
AT2G43590.1;AT3G47540.1;AT3G47540.2	AT2G43590.1	3;1;1	3;1;1	3;1;1	Chitinase family protein	3	3	3	3	2	2	2	3	2	2	2	2	2	2	2	3	2	2	2	2	2	2	2	3	2	2	2	2	18.6	18.6	18.6	28.353	264	264;214;283	1	17	0	48.668	By MS/MS	By MS/MS	By MS/MS	By MS/MS	By MS/MS	By MS/MS
AT2G43620.1;AT2G43610.1	AT2G43620.1	10;2	10;2	10;2	Chitinase family protein	2	10	10	10	10	9	10	7	9	10	8	10	10	9	10	7	9	10	8	10	10	9	10	7	9	10	8	10	51.6	51.6	51.6	30.377	283	283;281	1	87	0	91.336	By MS/MS	By MS/MS	By MS/MS	By MS/MS	By MS/MS	By MS/MS
AT2G43710.2;AT2G43710.1;AT5G16230.1;AT3G02620.1;AT3G02610.1;AT1G43800.1	AT2G43710.2;AT2G43710.1	12;12;2;2;2;1	12;12;2;2;2;1	8;8;0;0;0;0	Plant stearoyl-acyl-carrier-protein desaturase family protein ; Plant stearoyl-acyl-carrier-protein desaturase family protein	6	12	12	8	11	9	10	7	11	9	10	10	11	9	10	7	11	9	10	10	7	5	6	3	7	6	6	6	40.9	40.9	30.2	45.65	401	401;401;401;403;413;391	1	89	0	70.108	By MS/MS	By MS/MS	By MS/MS	By MS/MS	By MS/MS	By MS/MS
AT2G43750.2;AT2G43750.1	AT2G43750.2;AT2G43750.1	18;18	18;18	17;17	O-acetylserine (thiol) lyase B ; O-acetylserine (thiol) lyase B	2	18	18	17	18	16	18	15	15	15	17	17	18	16	18	15	15	15	17	17	17	15	17	14	14	14	16	16	56.9	56.9	53.8	41.656	392	392;392	1	158	0	306.8	By MS/MS	By MS/MS	By MS/MS	By MS/MS	By MS/MS	By MS/MS
AT2G43790.1	AT2G43790.1	2	1	1	MAP kinase 6	1	2	1	1	2	2	0	1	2	2	1	1	1	1	0	0	1	1	0	0	1	1	0	0	1	1	0	0	8.9	5.6	5.6	45.057	395	395	1	4	0	10.421	By matching	By MS/MS		By matching	By MS/MS	By matching
AT2G43820.1	AT2G43820.1	2	2	2	UDP-glucosyltransferase 74F2	1	2	2	2	1	1	0	1	1	2	1	1	1	1	0	1	1	2	1	1	1	1	0	1	1	2	1	1	10.5	10.5	10.5	50.771	449	449	1	8	0	7.646	By MS/MS	By MS/MS		By matching	By MS/MS	By MS/MS
AT2G43910.1;AT2G43910.2;AT2G43910.3;AT2G43920.3;AT2G43920.2;AT2G43920.1	AT2G43910.1;AT2G43910.2;AT2G43910.3	12;11;6;1;1;1	12;11;6;1;1;1	12;11;6;1;1;1	HARMLESS TO OZONE LAYER 1 ; HARMLESS TO OZONE LAYER 1 ; HARMLESS TO OZONE LAYER 1	6	12	12	12	11	11	12	9	12	11	12	12	11	11	12	9	12	11	12	12	11	11	12	9	12	11	12	12	68.7	68.7	68.7	25.288	227	227;246;163;144;200;227	1	129	0	93.755	By MS/MS	By MS/MS	By MS/MS	By MS/MS	By MS/MS	By MS/MS
AT2G43945.1	AT2G43945.1	5	5	4	unknown protein; LOCATED IN: chloroplast; BEST Arabidopsis thaliana protein match is: unknown protein (TAIR:AT3G59870.1); Has 292 Blast hits to 292 proteins in 84 species: Archae - 0; Bacteria - 122; Metazoa - 0; Fungi - 0; Plants - 46; Viruses - 0; Other	1	5	5	4	5	5	5	5	5	5	5	5	5	5	5	5	5	5	5	5	4	4	4	4	4	4	4	4	28.7	28.7	23.2	32.167	289	289	1	40	0	38.656	By MS/MS	By MS/MS	By MS/MS	By MS/MS	By MS/MS	By MS/MS
AT2G43950.3;AT2G43950.2;AT2G43950.1	AT2G43950.3;AT2G43950.2;AT2G43950.1	2;2;2	2;2;2	2;2;2	chloroplast outer envelope protein 37 ; chloroplast outer envelope protein 37 ; chloroplast outer envelope protein 37	3	2	2	2	1	2	1	1	2	2	1	1	1	2	1	1	2	2	1	1	1	2	1	1	2	2	1	1	7.1	7.1	7.1	31.575	280	280;333;343	1	11	0.0055866	2.5332	By matching	By MS/MS	By matching	By matching	By matching	By matching
AT2G44040.1;AT3G59890.2;AT3G59890.1	AT2G44040.1;AT3G59890.2;AT3G59890.1	7;4;4	7;4;4	7;4;4	Dihydrodipicolinate reductase, bacterial/plant ; Dihydrodipicolinate reductase, bacterial/plant ; Dihydrodipicolinate reductase, bacterial/plant	3	7	7	7	6	5	4	3	6	5	6	6	6	5	4	3	6	5	6	6	6	5	4	3	6	5	6	6	24.5	24.5	24.5	37.55	347	347;343;349	1	42	0	17.721	By MS/MS	By MS/MS	By MS/MS	By matching	By MS/MS	By MS/MS
AT2G44050.1	AT2G44050.1	4	4	4	6,7-dimethyl-8-ribityllumazine synthase / DMRL synthase / lumazine synthase / riboflavin synthase	1	4	4	4	3	3	3	3	3	2	3	4	3	3	3	3	3	2	3	4	3	3	3	3	3	2	3	4	20.3	20.3	20.3	24.024	227	227	1	31	0	23.919	By MS/MS	By MS/MS	By MS/MS	By MS/MS	By MS/MS	By MS/MS
AT2G44060.2;AT2G44060.1	AT2G44060.2;AT2G44060.1	16;16	16;16	16;16	Late embryogenesis abundant protein, group 2 ; Late embryogenesis abundant protein, group 2	2	16	16	16	16	14	14	15	16	15	15	15	16	14	14	15	16	15	15	15	16	14	14	15	16	15	15	15	55.4	55.4	55.4	36.036	325	325;325	1	137	0	98.195	By MS/MS	By MS/MS	By MS/MS	By MS/MS	By MS/MS	By MS/MS
AT2G44100.2;AT2G44100.1	AT2G44100.2;AT2G44100.1	10;10	6;6	4;4	guanosine nucleotide diphosphate dissociation inhibitor 1 ; guanosine nucleotide diphosphate dissociation inhibitor 1	2	10	6	4	9	9	10	7	9	7	9	9	5	5	6	5	6	4	5	5	3	3	4	3	4	3	3	3	30.2	18.6	10	48.438	431	431;445	1	47	0	37.53	By MS/MS	By MS/MS	By MS/MS	By MS/MS	By MS/MS	By MS/MS
AT2G44120.1;AT2G44120.2	AT2G44120.1;AT2G44120.2	14;14	7;7	3;3	Ribosomal protein L30/L7 family protein ; Ribosomal protein L30/L7 family protein	2	14	7	3	14	14	13	12	12	11	13	13	7	7	7	5	6	5	6	6	3	3	3	1	3	3	3	2	56.2	36.4	12.8	27.939	242	242;247	1	52	0	80.167	By MS/MS	By MS/MS	By MS/MS	By MS/MS	By MS/MS	By MS/MS
AT2G44160.1	AT2G44160.1	22	17	17	methylenetetrahydrofolate reductase 2	1	22	17	17	19	19	17	16	21	19	19	15	15	15	13	12	16	14	15	11	15	15	13	12	16	14	15	11	47	38.2	38.2	66.801	594	594	1	115	0	100.69	By MS/MS	By MS/MS	By MS/MS	By MS/MS	By MS/MS	By MS/MS
AT2G44310.1	AT2G44310.1	4	4	4	Calcium-binding EF-hand family protein	1	4	4	4	4	3	2	3	3	3	2	3	4	3	2	3	3	3	2	3	4	3	2	3	3	3	2	3	32.4	32.4	32.4	15.821	142	142	1	23	0	11.86	By MS/MS	By MS/MS	By MS/MS	By matching	By matching	By MS/MS
AT2G44350.1;AT2G44350.2;AT3G60100.1	AT2G44350.1;AT2G44350.2	12;12;3	12;12;3	12;12;3	Citrate synthase family protein ; Citrate synthase family protein	3	12	12	12	12	11	8	8	12	12	10	9	12	11	8	8	12	12	10	9	12	11	8	8	12	12	10	9	35.7	35.7	35.7	52.654	473	473;474;464	1	89	0	61.461	By MS/MS	By MS/MS	By MS/MS	By MS/MS	By MS/MS	By MS/MS
AT2G44530.2;AT2G44530.1	AT2G44530.2;AT2G44530.1	3;3	2;2	2;2	Phosphoribosyltransferase family protein ; Phosphoribosyltransferase family protein	2	3	2	2	3	3	2	0	3	2	2	2	2	2	1	0	2	1	1	1	2	2	1	0	2	1	1	1	14.2	11.5	11.5	42.496	393	393;394	1	10	0	9.8566	By MS/MS	By MS/MS	By MS/MS		By matching	By matching
AT2G44610.1;AT5G10260.1;AT2G22290.1;AT4G39890.1;AT5G64990.1	AT2G44610.1;AT5G10260.1;AT2G22290.1;AT4G39890.1	3;2;2;2;1	3;2;2;2;1	3;2;2;2;1	Ras-related small GTP-binding family protein ; RAB GTPase homolog H1E ; RAB GTPase homolog H1D ; RAB GTPase homolog H1C	5	3	3	3	3	3	3	3	3	3	3	3	3	3	3	3	3	3	3	3	3	3	3	3	3	3	3	3	15.9	15.9	15.9	23.13	208	208;207;207;214;206	1	30	0	15.027	By MS/MS	By MS/MS	By MS/MS	By matching	By MS/MS	By MS/MS
AT2G44640.1	AT2G44640.1	11	11	11	FUNCTIONS IN: molecular_function unknown; INVOLVED IN: biological_process unknown; LOCATED IN: mitochondrion, chloroplast, plasma membrane, plastid, chloroplast envelope; EXPRESSED IN: 23 plant structures; EXPRESSED DURING: 13 growth stages; CONTAINS Inte	1	11	11	11	9	9	11	8	8	8	10	9	9	9	11	8	8	8	10	9	9	9	11	8	8	8	10	9	36.8	36.8	36.8	49.83	451	451	1	75	0	81.947	By MS/MS	By MS/MS	By MS/MS	By MS/MS	By MS/MS	By MS/MS
AT2G44650.1	AT2G44650.1	5	5	4	chloroplast chaperonin 10	1	5	5	4	3	5	5	5	4	4	4	4	3	5	5	5	4	4	4	4	2	4	4	4	3	3	3	3	36	36	29.5	15.049	139	139	1	42	0	32.222	By MS/MS	By MS/MS	By MS/MS	By MS/MS	By MS/MS	By MS/MS
AT2G44870.1	AT2G44870.1	1	1	1	unknown protein; FUNCTIONS IN: molecular_function unknown; INVOLVED IN: biological_process unknown; LOCATED IN: chloroplast; EXPRESSED IN: 22 plant structures; EXPRESSED DURING: 15 growth stages; Has 39 Blast hits to 39 proteins in 18 species: Archae - 0;	1	1	1	1	0	0	1	1	1	1	1	0	0	0	1	1	1	1	1	0	0	0	1	1	1	1	1	0	4.4	4.4	4.4	28.069	248	248	1	5	0.0098606	2.2096			By MS/MS	By MS/MS	By MS/MS	By MS/MS
AT2G44920.2;AT2G44920.1	AT2G44920.2;AT2G44920.1	6;4	6;4	6;4	Tetratricopeptide repeat (TPR)-like superfamily protein ; Tetratricopeptide repeat (TPR)-like superfamily protein	2	6	6	6	5	5	5	5	6	4	5	6	5	5	5	5	6	4	5	6	5	5	5	5	6	4	5	6	42.4	42.4	42.4	23.778	224	224;210	1	49	0	97.777	By MS/MS	By MS/MS	By MS/MS	By MS/MS	By MS/MS	By MS/MS
AT2G45180.1	AT2G45180.1	6	6	6	Bifunctional inhibitor/lipid-transfer protein/seed storage 2S albumin superfamily protein	1	6	6	6	5	6	5	4	6	6	6	6	5	6	5	4	6	6	6	6	5	6	5	4	6	6	6	6	35.8	35.8	35.8	13.955	134	134	1	44	0	18.44	By MS/MS	By MS/MS	By matching	By MS/MS	By MS/MS	By MS/MS
AT2G45300.1	AT2G45300.1	9	9	4	RNA 3-terminal phosphate cyclase/enolpyruvate transferase, alpha/beta	1	9	9	4	7	9	6	6	8	8	8	9	7	9	6	6	8	8	8	9	3	4	2	2	3	3	4	4	22.9	22.9	11	55.733	520	520	1	68	0	51.389	By MS/MS	By MS/MS	By MS/MS	By MS/MS	By MS/MS	By MS/MS
AT2G45440.1;AT3G60880.1;AT3G60880.2	AT2G45440.1	3;1;1	3;1;1	3;1;1	dihydrodipicolinate synthase	3	3	3	3	3	3	3	2	3	3	2	3	3	3	3	2	3	3	2	3	3	3	3	2	3	3	2	3	12.6	12.6	12.6	40.292	365	365;364;365	1	22	0	18.831	By MS/MS	By MS/MS	By MS/MS	By matching	By MS/MS	By MS/MS
AT2G45470.1	AT2G45470.1	10	10	8	FASCICLIN-like arabinogalactan protein 8	1	10	10	8	9	10	9	10	8	9	10	10	9	10	9	10	8	9	10	10	8	8	7	8	7	8	8	8	33.3	33.3	28.3	43.074	420	420	1	108	0	166.71	By MS/MS	By MS/MS	By MS/MS	By MS/MS	By MS/MS	By MS/MS
AT2G45640.2;AT2G45640.1	AT2G45640.2;AT2G45640.1	1;1	1;1	1;1	SIN3 associated polypeptide P18 ; SIN3 associated polypeptide P18	2	1	1	1	1	1	1	1	1	1	1	1	1	1	1	1	1	1	1	1	1	1	1	1	1	1	1	1	8.7	8.7	8.7	16.78	149	149;152	1	8	0	4.9254	By MS/MS	By MS/MS	By MS/MS	By MS/MS	By MS/MS	By MS/MS
AT2G45710.1;AT3G61110.1;AT3G61111.1	AT2G45710.1;AT3G61110.1	3;3;1	3;3;1	2;2;1	Zinc-binding ribosomal protein family protein ; ribosomal protein S27	3	3	3	2	3	3	3	3	3	3	3	3	3	3	3	3	3	3	3	3	2	2	2	2	2	2	2	2	46.4	46.4	29.8	9.405	84	84;86;86	1	30	0	41.141	By MS/MS	By MS/MS	By MS/MS	By MS/MS	By MS/MS	By MS/MS
AT2G45740.3;AT2G45740.2;AT2G45740.1;AT1G01820.1	AT2G45740.3;AT2G45740.2;AT2G45740.1	6;6;6;1	6;6;6;1	5;5;5;0	peroxin 11D ; peroxin 11D ; peroxin 11D	4	6	6	5	6	6	6	5	6	6	6	5	6	6	6	5	6	6	6	5	5	5	5	4	5	5	5	4	37.3	37.3	32.6	25.943	236	236;236;236;235	1	46	0	29.156	By MS/MS	By MS/MS	By MS/MS	By MS/MS	By MS/MS	By MS/MS
AT2G45770.1;AT2G45770.2	AT2G45770.1;AT2G45770.2	8;8	8;8	8;8	signal recognition particle receptor protein, chloroplast (FTSY) ; signal recognition particle receptor protein, chloroplast (FTSY)	2	8	8	8	8	8	7	5	7	8	8	7	8	8	7	5	7	8	8	7	8	8	7	5	7	8	8	7	30.1	30.1	30.1	39.679	366	366;373	1	58	0	30.011	By MS/MS	By MS/MS	By MS/MS	By MS/MS	By MS/MS	By MS/MS
AT2G45790.1	AT2G45790.1	10	10	10	phosphomannomutase	1	10	10	10	10	9	9	10	10	10	9	8	10	9	9	10	10	10	9	8	10	9	9	10	10	10	9	8	54.1	54.1	54.1	27.761	246	246	1	82	0	47.937	By MS/MS	By MS/MS	By MS/MS	By MS/MS	By MS/MS	By MS/MS
[truncated: 1,839 more rows]
[truncated: 48 more columns]
