# Supplementary material for: Early mannitol-triggered changes in the Arabidopsis leaf (phospho)proteome reveal growth regulators
Source: J Exp Bot. 2018 Jul 13;69(19):4591–607. doi: 10.1093/jxb/ery261 (PMC6117580; doi:10.1093/jxb/ery261)
Supplement: Supplementary Table S12 [file ery261_suppl_supplementary_table_s12.xlsx]

## Sheet: Significantly more abundant
Supplementary Table S12. Proteins identified at 4 h after mannitol treatment, including raw data, differentially abundant and unique proteins.
Protein	Name (TAIR)	Description (TAIR)	Normalised log2 intensities of control (left) and mannitol (right) samples	Average of normalised log2 intensities control (left) and mannitol (right) samples	Log2 fold change	Fold change	Control 1	Control 2	Control 3				Mannitol 1	Mannitol 2	Mannitol 3	Control (average)	Mannitol (average)	p-values	Peptides	Razor + unique peptides	Unique peptides	Sequence coverage [%]	Unique + razor sequence coverage [%]	Unique sequence coverage [%]
AT3G20390	REACTIVE INTERMEDIATE DEAMINASE A (RIDA)	Encodes a plastidial RidA (Reactive Intermediate Deaminase A) homolog that hydrolyzes the enamines/imines formed by Thr dehydratase from Ser or Thr.			0.70616	1.63146	0.757742	0.771435	0.877579				1.75009	1.05214	1.72301	0.802252	1.50841	0.0379617	8	8	8	51.9	51.9	51.9
AT1G11870	SERYL-TRNA SYNTHETASE (SRS); (ATSRS)	Seryl-tRNA synthetase targeted to chloroplasts and mitochondria. Its inactivation causes developmental arrest of chloroplasts and mitochondria in Nicotiana benthamiana.			0.671018	1.5922	-1.98116	-2.26707	-1.90533				-1.57771	-1.55131	-1.01149	-2.05119	-1.38017	0.0354284	5	5	5	14.3	14.3	14.3
AT4G20960	PYRIMIDINE DEAMINASE (PYRD)	encodes diaminohydroxyphosphoribosylaminopyrimidine deaminase catalyzing the second step in the riboflavin biosynthesis			0.579664	1.4945	-1.13645	-1.00105	-1.05572				-0.45289	-0.590622	-0.410721	-1.06441	-0.484744	0.000985301	4	4	4	13.4	13.4	13.4
AT3G05020	ACYL CARRIER PROTEIN 1 (ACP1); (ATACP1);ACYL CARRIER PROTEIN (ACP)	encodes an acyl carrier protein expressed in leaves, roots, and dry seeds. Protein is not regulated by light.			0.572022	1.48661	-2.01699	-1.97511	-2.10846				-1.41921	-1.60239	-1.36289	-2.03352	-1.4615	0.00225381	2	2	2	13.9	13.9	13.9
AT3G19010		2-oxoglutarate (2OG) and Fe(II)-dependent oxygenase superfamily protein;(source:Araport11)			0.503939	1.41808	-0.331673	-0.154106	-0.159063				0.281624	0.307289	0.278061	-0.214947	0.288991	0.00103808	6	6	6	27.6	27.6	27.6
AT4G38800	ARABIDOPSIS METHYLTHIOADENOSINE NUCLEOSIDASE 1 (ATMTN1);METHYLTHIOADENOSINE NUCLEOSIDASE 1 (MTAN1);METHYLTHIOADENOSINE NUCLEOSIDASE 1 (MTN1);ARABIDOPSIS METHYLTHIOADENOSINE NUCLEOSIDASE 1 (ATMTAN1)	Encodes one of the 5'-methylthioadenosine nucleosidases (AT4G38800/MTN1; AT4G34840/MTN2). Double mutant, mtn1-1mtn2-1, retains approximately 14% of the MTN enzyme activity present in the wild type and displays a pleiotropic phenotype that includes altered vasculature and impaired fertility.			0.382044	1.30319	-2.72092	-2.39893	-2.34577				-2.22298	-2.12577	-1.97073	-2.48854	-2.10649	0.0507372	4	4	4	26.2	26.2	26.2
AT4G28780		GDSL-motif esterase/acyltransferase/lipase. Enzyme group with broad substrate specificity that may catalyze acyltransfer or hydrolase reactions with lipid and non-lipid substrates.			0.375054	1.29689	-1.98154	-1.8253	-1.78689				-1.69057	-1.45273	-1.32526	-1.86458	-1.48952	0.0375813	4	4	4	15.5	15.5	15.5
AT3G56650	PSBP-DOMAIN PROTEIN 6 (PPD6)	thylakoid lumenal protein (Mog1/PsbP/DUF1795-like photosystem II reaction center PsbP family protein);(source:Araport11)			0.336915	1.26305	0.994345	1.28976	1.26378				1.55009	1.51407	1.49446	1.18263	1.51954	0.024548	7	7	7	38.9	38.9	38.9
AT1G06690		NAD(P)-linked oxidoreductase superfamily protein;(source:Araport11)			0.333183	1.25979	-1.02004	-0.742685	-0.742485				-0.505791	-0.426027	-0.573841	-0.83507	-0.501886	0.0307717	7	7	7	31	31	31
AT2G20890	THYLAKOID FORMATION1 (THF1);PHOTOSYSTEM II REACTION CENTER PSB29 PROTEIN (PSB29)	Chloroplast-localized Thylakoid formation1 gene product involved in vesicle-mediated formation of thylakoid membranes. Thf1 antisense lines contain abnormal chloroplasts early in leaf development (chloroplasts have loosely stacked thylakoid membranes). Expression was induced in the light and decreased under dark conditions. G-alpha interaction partner that functions downstream of the plasma membr…			0.325218	1.25285	1.95189	2.0961	2.0078				2.46474	2.20975	2.35695	2.0186	2.34381	0.0186727	11	11	11	46	46	46
AT1G14650		SWAP (Suppressor-of-White-APricot)/surp domain-containing protein / ubiquitin family protein;(source:Araport11)			0.313042	1.24232	-1.26969	-1.2686	-1.30041				-0.950537	-1.16627	-0.782764	-1.27957	-0.966524	0.0484189	7	7	6	16.8	16.8	15
AT3G20810	JUMONJI DOMAIN CONTAINING 5 (JMJD5);JUMONJI C DOMAIN-CONTAINING PROTEIN 30 (JMJ30)	JMJD5 encodes a protein which contains a jumonji-C (jmjC) domain. jmjd5 mutant plants have a short-period circadian phenotype. JMJD5 has histone demethylase activity and interacts with EFM to repress FT.			0.310361	1.24002	-2.52223	-2.78991	-2.67771				-2.35179	-2.47725	-2.22973	-2.66328	-2.35292	0.0423037	3	3	3	9.8	9.8	9.8
AT1G63610		hypothetical protein;(source:Araport11)			0.302392	1.23319	-0.247295	-0.0817719	-0.142403				0.118618	0.21006	0.107027	-0.157157	0.145235	0.00657701	7	7	7	23.2	23.2	23.2
AT5G48375	THIOGLUCOSIDE GLUCOSIDASE 3 (TGG3);BETA GLUCOSIDASE 39 (BGLU39)	Is a myrosinase pseudogene that codes for a truncated and frameshifted protein. Although TGG3 apparently is a pseudogene, its mRNA is expressed specifically in stamen and petal according to RT-PCR analysis. Western analysis shows no band of the size expected for a TGG3 protein.			0.301407	1.23235	1.57083	1.31771	1.567				1.85873	1.67282	1.82822	1.48518	1.78659	0.0413054	5	2	2	10.9	4.6	4.6
AT1G06290	(ATACX3);ACYL-COA OXIDASE 3 (ACX3)	Encodes an acyl-CoA oxidase with specificity for medium chain fatty acids. The mRNA is cell-to-cell mobile.			0.295978	1.22772	-1.4127	-1.48446	-1.70309				-1.19986	-1.19128	-1.32118	-1.53342	-1.23744	0.0378385	8	8	8	16	16	16
ATCG00650	RIBOSOMAL PROTEIN S18 (RPS18)	chloroplast-encoded ribosomal protein S18			0.274518	1.20959	1.40857	1.26638	1.28069				1.5709	1.6511	1.5572	1.31855	1.59307	0.00699776	6	6	6	42.6	42.6	42.6
AT4G05420	DAMAGED DNA BINDING PROTEIN 1A (DDB1A)	Structurally similar to damaged DNA binding proteins. DDB1a is part of a 350 KDa nuclear localized DET1 protein complex. This complex may physically interact with histone tails and while bound to chromatin- repress transcription of genes involved in photomorphogenesis. DDB1a is shown to be RUB-modified.			0.253111	1.19177	-2.77513	-2.52347	-2.75383				-2.50232	-2.39102	-2.39976	-2.68414	-2.43103	0.0453903	7	7	7	8.3	8.3	8.3
AT5G19370		rhodanese-like domain-containing protein / PPIC-type PPIASE domain-containing protein;(source:Araport11)			0.246459	1.18629	-0.321104	-0.119131	-0.119843				0.0675144	0.0017662	0.110018	-0.186693	0.0597662	0.0293573	8	8	8	30.1	30.1	30.1
AT5G67030	ABA DEFICIENT 1 (ABA1);LOW EXPRESSION OF OSMOTIC STRESS-RESPONSIVE GENES 6 (LOS6);NON-PHOTOCHEMICAL QUENCHING 2 (NPQ2);ARABIDOPSIS THALIANA ZEAXANTHIN EPOXIDASE (ATZEP);ZEAXANTHIN EPOXIDASE (ZEP);IMPAIRED IN BABA-INDUCED STERILITY 3 (IBS3);ARABIDOPSIS THALIANA ABA DEFICIENT 1 (ATABA1)	Encodes a single copy zeaxanthin epoxidase gene that functions in first step of the biosynthesis of the abiotic stress hormone abscisic acid (ABA). Mutants in this gene are unable to express female sterility in response to beta-aminobutyric acid, as wild type plants do.			0.233235	1.17547	-0.0886078	-0.0516281	-0.0328999				0.200081	0.261293	0.0651951	-0.0577119	0.175523	0.0179203	11	11	11	15.9	15.9	15.9
AT5G20950	(BGLC1)	Encodes a beta-glucosidase involved in xyloglucan metabolism.			0.230097	1.17291	-0.662043	-0.657654	-0.595442				-0.425695	-0.504225	-0.294928	-0.63838	-0.408283	0.0236871	8	8	8	18.6	18.6	18.6
AT2G28470	BETA-GALACTOSIDASE 8 (BGAL8)	putative beta-galactosidase (BGAL8 gene)			0.226732	1.17018	-1.46502	-1.59938	-1.60037				-1.43302	-1.20337	-1.34819	-1.55492	-1.32819	0.0483722	7	7	7	17.4	17.4	17.4
AT1G77090		thylakoid lumenal protein (Mog1/PsbP/DUF1795-like photosystem II reaction center PsbP family protein);(source:Araport11)			0.225877	1.16949	0.158556	0.105732	0.354719				0.500595	0.391394	0.40465	0.206336	0.432213	0.053251	6	6	6	27.3	27.3	27.3
AT5G58140	PHOTOTROPIN 2 (PHOT2); (ATPHOT2);NON PHOTOTROPIC HYPOCOTYL 1-LIKE (NPL1)	Membrane-bound protein serine/threonine kinase that functions as blue light photoreceptor in redundancy with PHO1. Involved in stomatal opening, chloroplast movement and phototropism. Mediates blue light-induced growth enhancements. PHOT1 and PHOT2 mediate blue light-dependent activation of the plasma membrane H+-ATPase in guard cell protoplasts. PHOT2 possesses two LOV (LOV1 and LOV2, for light-…			0.205966	1.15346	-2.35237	-2.40183	-2.57151				-2.16573	-2.29419	-2.2479	-2.4419	-2.23594	0.0540271	5	5	5	12	12	12
AT1G01800		NAD(P)-binding Rossmann-fold superfamily protein;(source:Araport11)			0.185304	1.13706	-0.862679	-0.805162	-0.908625				-0.651205	-0.604733	-0.764616	-0.858822	-0.673518	0.0298941	4	4	4	20.4	20.4	20.4
AT5G23440	FERREDOXIN/THIOREDOXIN REDUCTASE SUBUNIT A (VARIABLE SUBUNIT) 1 (FTRA1)	ferredoxin/thioredoxin reductase subunit A (variable subunit) 1;(source:Araport11)			0.178471	1.13168	-2.00074	-2.03859	-1.89582				-1.78852	-1.76315	-1.84807	-1.97838	-1.79991	0.0227458	4	4	4	33	33	33
AT5G65780	(ATBCAT-5)	Encodes a chloroplast branched-chain amino acid aminotransferase, can complement the yeast leu/iso-leu/val auxotrophy mutant. Note that the AT5G65780.2 gene model (TAIR10) has been obsoleted due to the lack of experimental support. The mRNA is cell-to-cell mobile.			0.176832	1.1304	-2.46235	-2.66149	-2.53651				-2.39845	-2.38857	-2.34283	-2.55345	-2.37662	0.0432879	5	3	3	20	15.4	15.4
AT2G44920		Encodes a pentapeptide-repeat protein (PRP) composed of 25 repeats capped by N- and C-terminal a-helices. Unlike other PRPs, At2g44920 consists exclusively of type II b-turns			0.169464	1.12464	0.884605	0.906422	0.764946				0.976543	1.03462	1.0532	0.851991	1.02145	0.0269793	6	6	6	42.4	42.4	42.4
AT4G29840	THREONINE SYNTHASE (TS);METHIONINE OVER-ACCUMULATOR 2 (MTO2)	threonine synthase			0.147148	1.10738	2.24552	2.23539	2.22608				2.39961	2.38272	2.3661	2.23566	2.38281	0.000192751	15	15	15	35.9	35.9	35.9
AT3G07390	AUXIN-INDUCED IN ROOT CULTURES 12 (AIR12)	isolated from differential screening of a cDNA library from auxin-treated root culture. sequence does not show homology to any known proteins and is predicted to be extracellular. The mRNA is cell-to-cell mobile.			0.100836	1.07239	-1.33618	-1.32676	-1.2245				-1.2101	-1.19294	-1.18189	-1.29581	-1.19498	0.0514613	2	2	2	7.3	7.3	7.3
AT2G19940		Putative N-acetyl-gamma-glutamyl-phosphate reductase;(source:Araport11)			0.0632343	1.04481	0.677568	0.640125	0.638275				0.711689	0.683239	0.750744	0.651989	0.715224	0.0538487	10	10	10	30.9	30.9	30.9

## Sheet: Significantly less abundant
Supplementary Table S12. Proteins identified at 4 h after mannitol treatment, including raw data, differentially abundant and unique proteins.
Protein	Name (TAIR)	Description (TAIR)	Normalised log2 intensities of control (left) and mannitol (right) samples	Average of normalised log2 intensities control (left) and mannitol (right) samples	Log2 fold change	Fold change	Control 1	Control 2	Control 3				Mannitol 1	Mannitol 2	Mannitol 3	Control (average)	Mannitol (average)	p-values	Peptides	Razor + unique peptides	Unique peptides	Sequence coverage [%]	Unique + razor sequence coverage [%]	Unique sequence coverage [%]
AT5G65220		Ribosomal L29 family protein;(source:Araport11)			-1.13998	0.453766	1.766	1.48924	1.38978				0.622082	0.369362	0.233614	1.54834	0.408353	0.00205503	7	7	7	27.2	27.2	27.2
AT3G13300	VARICOSE (VCS)	Encodes VCS (VARICOSE). Involved in mRNA decapping. VCS forms a mRNA decapping complex with DCP1 (At1g08370) and DCP2 (At5g13570). Unlike DCP2, VCS itself does not have mRNA decapping activity in vitro. DCP1, DCP2 and VCS colocalize in cytoplasmic loci, which are putative Arabidopsis mRNA processing bodies. Null mutants of DCP1, DCP2, and VCS accumulate capped mRNAs with a reduced degradation rat…			-0.978678	0.507445	-1.72404	-1.72348	-2.24343				-3.09067	-3.21869	-2.31762	-1.89698	-2.87566	0.0415016	6	6	4	5.4	5.4	3.8
AT3G58500	(EP7);PROTEIN PHOSPHATASE 2A-3 (PP2A-3);PROTEIN PHOSPHATASE 2A-4 (PP2A-4)	Encodes one of the isoforms of the catalytic subunit of protein phosphatase 2A: AT1G59830/PP2A-1, AT1G10430/PP2A-2, At2g42500/PP2A-3, At3g58500/PP2A-4 [Plant Molecular Biology (1993) 21:475-485 and (1994) 26:523-528; Note that in more recent publications, there is mixed use of gene names for PP2A-3 and PP2A-4 - some refer to At2g42500 as PP2A-3 and some as PP2A-4].			-0.851926	0.554045	-1.44377	-0.999218	-0.913151				-1.78929	-2.21737	-1.90525	-1.11871	-1.97064	0.0149672	4	4	4	19.8	19.8	19.8
AT4G01900	GLNB1 HOMOLOG (GLB1); (PII)	encodes a PII protein that may function as part of a signal transduction network involved in perceiving the status of carbon and organic nitrogen. Forms a protein complex with N-acetylglutamate kinase and regulates the kinase activity by relieving the feedback inhibition of the kinase by arginine. Regulates acetyl-CoA carboxylase activity.			-0.8016	0.573713	-1.00852	-0.725203	-0.589996				-1.80644	-1.21417	-1.7079	-0.774573	-1.57617	0.0221685	4	4	4	19.4	19.4	19.4
AT4G38740	ROTAMASE CYP 1 (ROC1)	Encodes cytosolic cyclophilin ROC1.			-0.634328	0.644241	1.33628	0.694754	1.05043				0.528383	0.191065	0.45903	1.02715	0.392826	0.0403401	6	6	2	32.6	32.6	15.1
AT3G24830		Ribosomal protein L13 family protein;(source:Araport11)			-0.599627	0.659925	2.6571	2.31536	2.34973				1.76992	1.92557	1.82782	2.44073	1.8411	0.00702013	9	9	4	38.8	38.8	18
AT2G18020	EMBRYO DEFECTIVE 2296 (EMB2296)	Ribosomal protein L2 family;(source:Araport11)			-0.548565	0.6837	3.10477	2.73517	2.91183				2.36068	2.17128	2.57411	2.91726	2.36869	0.025482	8	8	2	31.4	31.4	11.6
AT5G27770		Ribosomal L22e protein family;(source:Araport11)			-0.548495	0.683733	0.646439	0.850439	0.664505				0.326286	0.164524	0.0250874	0.720461	0.171966	0.00726147	4	4	2	36.3	36.3	20.2
AT1G74970	(TWN3);RIBOSOMAL PROTEIN S9 (RPS9)	ribosomal protein S9, nuclear encoded component of the chloroplast ribosome			-0.529831	0.692636	1.96034	1.5743	2.00094				1.38874	1.16934	1.38801	1.84519	1.31536	0.026453	4	4	4	21.2	21.2	21.2
AT5G21274	CALMODULIN 6 (CAM6); (ACAM-6)	Encodes a calmodulin isoform. Expressed in leaves.			-0.502112	0.706072	3.28115	2.90405	2.81867				2.70242	2.38272	2.41239	3.00129	2.49918	0.045426	9	9	3	75.8	75.8	38.9
AT1G77060		Phosphoenolpyruvate carboxylase family protein;(source:Araport11)			-0.498655	0.707766	-2.16258	-2.04169	-2.53618				-2.58582	-2.7771	-2.87349	-2.24682	-2.74547	0.0435322	3	3	3	7.7	7.7	7.7
AT1G56580	SMALLER WITH VARIABLE BRANCHES (SVB)	Encodes SMALLER WITH VARIABLE BRANCHES (SVB), a protein with a conserved domain of unknown function (DUF538). The trichomes of the SVB mutants are smaller and exhibit branches of variable length and number.			-0.489118	0.712461	-0.89353	-0.902288	-0.989244				-1.38755	-1.28053	-1.58434	-0.928354	-1.41747	0.00651795	4	3	3	28.9	28.9	28.9
AT5G38480	(RCI1);GENERAL REGULATORY FACTOR 3 (GRF3)	general regulatory factor, a 14-3-3 gene			-0.487392	0.713313	1.91001	1.57046	1.71256				1.40743	1.05302	1.2704	1.73101	1.24362	0.0268417	14	8	8	56.5	42	42
AT1G78870	UBIQUITIN CONJUGATING ENZYME 13A (UBC13A);UBIQUITIN-CONJUGATING ENZYME 35 (UBC35)	UBC35/UBC13A encodes a protein that may play a role in DNA damage responses and error-free post-replicative DNA repair by participating in lysine-63-based polyubiquitination reactions. UBC35/UBC13A can form diubiquitin and triubiquitin chains in combination with MMZ1,2,3,4/(UEV1A,B,C,D) in vitro. It can also functionally complement an mms2 ubc13 mutation in budding yeast by increasing the double …			-0.479024	0.717463	-0.182392	0.374699	-0.0669022				-0.481487	-0.340626	-0.489553	0.0418016	-0.437222	0.0533216	4	4	1	55.4	55.4	17
AT1G53750	REGULATORY PARTICLE TRIPLE-A 1A (RPT1A)	26S proteasome AAA-ATPase subunit RPT1a (RPT1a) mRNA,			-0.474059	0.719936	0.374376	0.0484924	0.179838				-0.141214	-0.510651	-0.167606	0.200902	-0.273157	0.0356041	9	8	8	20.9	20.9	20.9
AT4G12060	(CLPT2)	Double Clp-N motif protein;(source:Araport11)			-0.460141	0.726915	-0.0468941	0.0529194	-0.17832				-0.536377	-0.647692	-0.36865	-0.0574316	-0.517573	0.0119195	5	5	5	32	32	32
AT1G22410		Class-II DAHP synthetase family protein;(source:Araport11)			-0.435545	0.739414	-1.23815	-1.00827	-1.00436				-1.70066	-1.32468	-1.53207	-1.08359	-1.51914	0.0309349	13	8	8	33	24.1	24.1
AT4G05090		Inositol monophosphatase family protein;(source:Araport11)			-0.433462	0.740483	-2.68979	-2.50562	-2.85417				-3.17123	-3.12987	-3.04886	-2.68319	-3.11665	0.0154118	2	2	2	9.1	9.1	9.1
AT2G44310		Calcium-binding EF-hand family protein;(source:Araport11)			-0.432788	0.740829	-1.36589	-1.55136	-1.8737				-2.07923	-1.9617	-2.04839	-1.59698	-2.02977	0.0469388	4	4	4	45.1	45.1	45.1
AT5G43830		aluminum induced protein with YGL and LRDR motifs;(source:Araport11)			-0.422494	0.746134	0.231106	0.319519	0.544752				0.12632	-0.189669	-0.108757	0.365126	-0.0573687	0.0336711	4	4	4	19.5	19.5	19.5
AT5G20290		Ribosomal protein S8e family protein;(source:Araport11)			-0.417749	0.748592	3.49609	3.15275	3.19715				2.95653	2.80866	2.82756	3.282	2.86425	0.0236198	10	10	10	46.8	46.8	46.8
AT1G08200	UDP-D-APIOSE/UDP-D-XYLOSE SYNTHASE 2 (AXS2)	Encodes a putative UDP-D-apiose/UPD-D-xylose synthetase.			-0.407653	0.753849	0.793705	0.662804	0.836147				0.191662	0.354023	0.524014	0.764219	0.356566	0.0202512	12	12	5	37.8	37.8	17.2
AT5G27850		Ribosomal protein L18e/L15 superfamily protein;(source:Araport11)			-0.405596	0.754924	2.2955	2.18126	2.22313				1.85923	1.63124	1.99264	2.2333	1.8277	0.0214816	10	10	10	49.2	49.2	49.2
AT2G01250		Ribosomal protein L30/L7 family protein;(source:Araport11)			-0.347996	0.785675	2.38906	2.30498	2.38634				2.05021	1.96873	2.01746	2.36013	2.01213	0.000665172	14	14	7	44.6	44.6	27.3
AT1G02780	EMBRYO DEFECTIVE 2386 (emb2386)	Ribosomal protein L19e family protein;(source:Araport11)			-0.341949	0.788975	2.39297	2.19977	2.36698				2.07136	1.87835	1.98417	2.31991	1.97796	0.0142221	6	6	3	32.7	32.7	24.3
AT1G09310		plant/protein (Protein of unknown function, DUF538);(source:Araport11)			-0.341811	0.78905	1.76322	1.9409	1.90887				1.33778	1.57883	1.67094	1.871	1.52918	0.0393682	8	8	7	45.8	45.8	45.8
AT4G33250	EUKARYOTIC TRANSLATION INITIATION FACTOR 3K (EIF3K); (TIF3K1); (ATTIF3K1)	Encodes initiation factor 3k (EIF3k).			-0.331474	0.794724	-0.507235	-0.403904	-0.182171				-0.698393	-0.622894	-0.766443	-0.364437	-0.69591	0.0337622	8	8	8	38.1	38.1	38.1
AT1G27090		glycine-rich protein;(source:Araport11)			-0.318041	0.802158	0.533087	0.488131	0.584763				0.164671	0.351257	0.135929	0.535327	0.217286	0.0121177	9	9	9	34	34	34
AT2G47610		Ribosomal protein L7Ae/L30e/S12e/Gadd45 family protein;(source:Araport11)			-0.314799	0.803963	2.76423	2.52598	2.52341				2.34921	2.37988	2.14014	2.60454	2.28974	0.0455676	6	6	1	23	23	3.1
AT1G09780	2,3-BIPHOSPHOGLYCERATE-INDEPENDENT PHOSPHOGLYCERATE MUTASE 1 (iPGAM1)	Encodes a 2,3-biphosphoglycerate-independent phosphoglycerate mutase that is involved in pollen development and stomatal movement.			-0.313384	0.804752	2.56113	2.36345	2.27476				2.07326	2.09392	2.09201	2.39978	2.0864	0.0209932	20	20	14	39.7	39.7	25.1
AT2G27710		60S acidic ribosomal protein family;(source:Araport11)			-0.306301	0.808713	-0.580206	-0.712431	-0.590637				-1.08298	-0.857321	-0.861872	-0.627758	-0.934058	0.0233072	5	3	3	67.8	57.4	57.4
AT3G09630	SUPPRESSOR OF ACAULIS 56 (SAC56)	Ribosomal protein L4/L1 family;(source:Araport11)			-0.278701	0.824333	3.98035	3.65697	3.82493				3.57979	3.47118	3.57518	3.82075	3.54205	0.0492974	18	18	8	43.5	43.5	15.3
AT1G53310	PHOSPHOENOLPYRUVATE CARBOXYLASE 1 (PPC1); (ATPEPC1);PHOSPHOENOLPYRUVATE CARBOXYLASE 1 (ATPPC1);PEP(PHOSPHOENOLPYRUVATE) CARBOXYLASE 1 (PEPC1)	Encodes one of four Arabidopsis phosphoenolpyruvate carboxylase proteins.Plays an important role in carbon and nitrogen metabolism.			-0.276615	0.825526	0.489166	0.674212	0.633629				0.421873	0.185797	0.359491	0.599002	0.322387	0.0374529	31	14	6	34.7	17.5	8.6
AT1G20950		Phosphofructokinase family protein;(source:Araport11)			-0.270437	0.829068	0.388781	0.310333	0.368713				0.091589	0.0203438	0.144585	0.355942	0.0855059	0.00326565	11	11	5	22.1	22.1	11.9
AT4G26500	MBRYO DEFECTIVE 1374 (EMB1374);CHLOROPLAST SULFUR E (CPSUFE);HOMOLOG OF E.COLI BOLA 1 (BOLA1);SULFUR E 1 (SUFE1);ARABIDOPSIS THALIANA SULFUR E (ATSUFE)	Sulfur acceptor that interacts with and activates the cysteine desulfurases, AtSufS in plastids and AtNifS1 in mitochondria, and both activations are vital during embryogenesis. Dual localization in mitochondria and chloroplasts. Involved in Fe-S cluster biogenesis in mitochondria and plastids. Expressed in all major tissues, with higher expression in green parts. Its expression is light-dependen…			-0.254748	0.838134	-0.692043	-0.667257	-0.641079				-0.807787	-0.897287	-1.05955	-0.666793	-0.921541	0.0275188	7	7	7	25.6	25.6	25.6
AT3G16640	(AtTCTP1);TRANSLATIONALLY CONTROLLED TUMOR PROTEIN (TCTP1)	Encodes a protein homologous to translationally controlled tumor protein (TCTP) from Drosophila. In flies, TCTP functions guanine nucleotide exchange factor in the TOR signaling pathway. TCTP is expressed throughout the plant with highest levels seen in meristematic regions of the shoot and root. Loss of function alleles are not transmitted through the male gametophyte due to defects in pollen tu…			-0.247621	0.842284	3.86254	3.69597	3.85831				3.58107	3.47309	3.6198	3.80561	3.55799	0.0243293	11	11	11	51.8	51.8	51.8
AT1G72370	40S RIBOSOMAL PROTEIN SA (P40); (RPSAA); (AP40); (RP40)	acidic protein associated to 40S ribosomal subunit of ribosomes. Involved in polysome formation during active protein synthesis. Expressed in actively growing tissue.			-0.247299	0.842472	2.85314	2.81893	2.82488				2.51132	2.63463	2.6091	2.83232	2.58502	0.00317694	9	9	9	35.4	35.4	35.4
AT3G17390	METHIONINE OVER-ACCUMULATOR 3 (MTO3); (ATSAMS3);METHIONINE ADENOSYLTRANSFERASE 4 (MAT4);S-ADENOSYLMETHIONINE SYNTHETASE 3 (SAMS3)	S-adenosylmethionine synthetase			-0.24337	0.84477	3.13228	2.87838	3.06017				2.7348	2.84578	2.76014	3.02361	2.78024	0.0422227	15	10	8	59.3	41.2	32.3
AT2G44120		Ribosomal protein L30/L7 family protein;(source:Araport11)			-0.24038	0.846522	1.16664	1.1791	1.17002				0.915867	0.963554	0.915201	1.17192	0.931541	0.000127093	14	7	4	49.2	31.8	17.4
AT2G44160	METHYLENETETRAHYDROFOLATE REDUCTASE 2 (MTHFR2)	methylenetetrahydrofolate reductase MTHFR2 mRNA, complete The mRNA is cell-to-cell mobile.			-0.239714	0.846913	0.941549	1.07806	0.91519				0.805521	0.679539	0.7306	0.978266	0.738553	0.0183758	21	17	17	43.6	36.2	36.2
AT5G15490	UDP-GLUCOSE DEHYDROGENASE 3 (UGD3)	Encodes one of four UDP-glucose dehydrogenase UGD) genes. Mutation of this gene in combination with UGD2 leads to swollen plant cell walls and severe developmental defects associated with changes in pectic polysaccharides.			-0.22909	0.853173	-1.75693	-1.70657	-1.53624				-1.85848	-1.87367	-1.95486	-1.66658	-1.89567	0.0351514	12	6	5	35.2	20.6	17.9
AT5G13030		selenoprotein O;(source:Araport11)			-0.209632	0.864758	-0.675793	-0.712317	-0.678999				-0.776806	-0.944088	-0.975111	-0.689036	-0.898668	0.0287201	7	7	7	12.2	12.2	12.2
AT2G31610		Ribosomal protein S3 family protein;(source:Araport11)			-0.19923	0.871015	2.73271	2.84342	2.73087				2.51744	2.57814	2.61372	2.769	2.56977	0.0129297	13	13	2	44	44	9.2
AT5G15200		Ribosomal protein S4;(source:Araport11)			-0.198423	0.871503	3.07568	2.92946	3.1157				2.86473	2.76454	2.89631	3.04028	2.84186	0.0454905	10	10	10	43.9	43.9	43.9
AT2G45790	PHOSPHOMANNOMUTASE (PMM);PHOSPHOMANNOMUTASE (ATPMM)	Encodes a cytoplasmic phosphomannomutase, involved in ascorbate biosynthesis			-0.188597	0.877459	-0.732635	-0.832415	-0.753304				-0.888416	-0.913031	-1.0827	-0.772785	-0.961382	0.0506201	7	7	7	31.7	31.7	31.7
AT1G66240	(ATATX1);HOMOLOG OF ANTI-OXIDANT 1 (ATX1)	homolog of anti-oxidant 1;(source:Araport11)			-0.177619	0.884161	0.166481	0.109203	0.079298				0.0461502	-0.108223	-0.115801	0.118327	-0.0592913	0.038817	3	3	3	40.9	40.9	40.9
AT5G02500	HEAT SHOCK PROTEIN 70-1 (HSP70-1);ARABIDOPSIS THALIANA HEAT SHOCK COGNATE PROTEIN 70-1 (AT-HSC70-1);HEAT SHOCK COGNATE PROTEIN 70-1 (HSC70-1); (AtHsp70-1);HEAT SHOCK COGNATE PROTEIN 70 (HSC70)	encodes a member of heat shock protein 70 family.			-0.15512	0.898058	5.26517	5.26767	5.11077				5.021	5.08215	5.07511	5.21454	5.05942	0.048727	30	28	10	54.8	52.2	21.8
AT1G33811		GDSL-motif esterase/acyltransferase/lipase. Enzyme group with broad substrate specificity that may catalyze acyltransfer or hydrolase reactions with lipid and non-lipid substrates.			-0.117085	0.922049	-2.10867	-2.12076	-2.11841				-2.17183	-2.31499	-2.21228	-2.11595	-2.23303	0.0520328	4	4	4	12.7	12.7	12.7

## Sheet: UNIQUE for MANNITOL
Supplementary Table S12. Proteins identified at 4 h after mannitol treatment, including raw data, differentially abundant and unique proteins.
Protein	Name (TAIR)	Description (TAIR)	Profile of replicates for control (left) and mannitol (right) samples (log2 intensities)	Control 1	Control 2	Control 3				Mannitol 1	Mannitol 2	Mannitol 3	Peptides	Razor+unique peptides	Unique peptides	Sequence coverage [%]	Unique+razor sequence coverage [%]	Unique sequence coverage [%]
AT3G08770	LIPID TRANSFER PROTEIN 6 (LTP6)	Predicted to encode a PR (pathogenesis-related) protein. Belongs to the lipid transfer protein (PR-14) family with the following members: At2g38540/LTP1, At2g38530/LTP2, At5g59320/LTP3, At5g59310/LTP4, At3g51600/LTP5, At3g08770/LTP6, At2g15050/LTP7, At2g18370/LTP8, At2g15325/LTP9, At5g01870/LTP10, At4g33355/LTP11, At3g51590/LTP12, At5g44265/LTP13, At5g62065/LTP14, At4g08530/LTP15.		NaN	NaN	NaN				25.9154	25.6594	25.4637	2	2	2	19.5	19.5	19.5

## Sheet: UNIQUE for CONTROL
Supplementary Table S12. Proteins identified at 4 h after mannitol treatment, including raw data, differentially abundant and unique proteins.
Protein	Name (TAIR)	Description (TAIR)	Profile of replicates for control (left) and mannitol (right) samples (log2 intensities)	Control 1	Control 2	Control 3				Mannitol 1	Mannitol 2	Mannitol 3	Peptides	Razor+unique peptides	Unique peptides	Sequence coverage [%]	Unique+razor sequence coverage [%]	Unique sequence coverage [%]
AT1G22450	CYTOCHROME C OXIDASE 6B2 (ATCOX6B2);CYTOCHROME C OXIDASE 6B (COX6B)	subunit 6b of cytochrome c oxidase		26.8525	26.7753	26.8654				NaN	NaN	NaN	4	4	4	29.3	29.3	29.3
AT2G34160		Alba DNA/RNA-binding protein;(source:Araport11)		26.8126	26.2678	25.9091				NaN	NaN	NaN	2	2	2	16.2	16.2	16.2
AT1G31860	HISTIDINE BIOSYNTHESIS 2 (HISN2); (AT-IE)	encodes a bifunctional protein that has phosphoribosyl-ATP pyrophosphohydrolase (PRA-PH) and phosphoribosyl-AMP cyclohydrolase (PRA-CH) activities.		24.8611	25.1033	24.7833				NaN	NaN	NaN	4	4	4	16	16	16
AT1G71730		hypothetical protein;(source:Araport11)		25.1514	25.2585	24.7814				NaN	NaN	NaN	3	3	3	19.2	19.2	19.2
AT2G20280		Zinc finger C-x8-C-x5-C-x3-H type family protein;(source:Araport11)		25.6558	25.0443	25.1002				NaN	NaN	NaN	3	3	3	12.4	12.4	12.4
AT3G06720	(AT-IMP); (ATKAP ALPHA);IMPORTIN ALPHA ISOFORM 1 (IMPA1);IMPORTIN ALPHA ISOFORM 1 (IMPA-1);IMPORTIN ALPHA (AIMP ALPHA)	Encodes importin alpha involved in nuclear import. Protein interacts with Agrobacterium proteins VirD2 and VirE2. Is not individually essential for Agrobacterium-mediated root transformation, but when overexpressed can rescue the impa-4 decreased transformation susceptibility phenotype.		24.5862	24.7285	24.7533				NaN	NaN	NaN	4	3	3	14.5	11.5	11.5
AT3G14600		Ribosomal protein L18ae/LX family protein;(source:Araport11)		25.663	25.5909	25.0733				NaN	NaN	NaN	5	2	2	24.2	10.1	10.1
AT3G52920		transcriptional activator (DUF662);(source:Araport11)		25.6585	24.6006	24.0707				NaN	NaN	NaN	3	3	2	18.1	18.1	12.4
AT3G54170	FKBP12 INTERACTING PROTEIN 37 (ATFIP37);FKBP12 INTERACTING PROTEIN 37 (FIP37)	Encodes protein that binds FKBP12. This interaction is disrupted by FK506 but not by cyclosporin A.FIP37 is a core component of the M6A methyltransferase complex. Homozygous loss of function mutations are embryo lethal. In the shoot meristem FIP37 methylation targets include WUS and STM.		23.9662	23.2758	23.535				NaN	NaN	NaN	2	2	2	8.5	8.5	8.5
AT4G14930		Survival protein SurE-like phosphatase/nucleotidase;(source:Araport11)		25.3216	24.3992	24.5093				NaN	NaN	NaN	3	3	3	14.9	14.9	14.9
AT5G08530	51 KDA SUBUNIT OF COMPLEX I (CI51); (NDUFV1)	51 kDa subunit of complex I;(source:Araport11)		24.0698	24.0746	23.8351				NaN	NaN	NaN	2	2	2	6.6	6.6	6.6
AT5G16240	ACYL-ACYL CARRIER PROTEIN DESATURASE1 (AAD1)	Plant stearoyl-acyl-carrier-protein desaturase family protein;(source:Araport11)		23.5232	23.6735	23.7862				NaN	NaN	NaN	7	2	2	25.9	7.1	7.1
AT5G52960		tRNA dimethylallyltransferase;(source:Araport11)		25.0025	25.0653	24.5955				NaN	NaN	NaN	2	2	2	15.9	15.9	15.9
AT5G63840	PRIORITY IN SWEET LIFE 5 (PSL5);RADIAL SWELLING 3 (RSW3)	radial swelling mutant shown to be specifically impaired in cellulose production. Encodes the alpha-subunit of a glucosidase II enzyme.		25.8347	25.9643	25.4188				NaN	NaN	NaN	5	5	5	7.3	7.3	7.3

## Sheet: Raw data
Supplementary Table S12. Proteins identified at 4 h after mannitol treatment, including raw data, differentially abundant and unique proteins.
Protein IDs	Majority protein IDs	Peptide counts (all)	Peptide counts (razor+unique)	Peptide counts (unique)	Fasta headers	Number of proteins	Peptides	Razor + unique peptides	Unique peptides	Peptides Mannitol-1	Peptides Mannitol-2	Peptides Mannitol-3	Peptides Control-1	Peptides Control-2	Peptides Control-3	Razor + unique peptides Mannitol-1	Razor + unique peptides Mannitol-2	Razor + unique peptides Mannitol-3	Razor + unique peptides Control-1	Razor + unique peptides Control-2	Razor + unique peptides Control-3	Unique peptides Mannitol-1	Unique peptides Mannitol-2	Unique peptides Mannitol-3	Unique peptides Control-1	Unique peptides Control-2	Unique peptides Control-3	Sequence coverage [%]	Unique + razor sequence coverage [%]	Unique sequence coverage [%]	Mol. weight [kDa]	Sequence length	Sequence lengths	Q-value	Score	Identification type Mannitol-1	Identification type Mannitol-2	Identification type Mannitol-3	Identification type Control-1	Identification type Control-2	Identification type Control-3	Sequence coverage Mannitol-1 [%]	Sequence coverage Mannitol-2 [%]	Sequence coverage Mannitol-3 [%]	Sequence coverage Control-1 [%]	Sequence coverage Control-2 [%]	Sequence coverage Control-3 [%]	Intensity	Intensity Mannitol-1
AT1G01050.1;AT4G01480.1	AT1G01050.1;AT4G01480.1	4;3	4;3	2;1	pyrophosphorylase 1 ; pyrophosphorylase 5	2	4	4	2	4	4	4	3	4	3	4	4	4	3	4	3	2	2	2	1	2	1	31.1	31.1	23.6	24.484	212	212;216	0	56.365	By MS/MS	By MS/MS	By MS/MS	By MS/MS	By MS/MS	By MS/MS	31.1	31.1	31.1	15.6	31.1	15.6	286970000	49739000
AT1G01080.1;AT1G01080.2	AT1G01080.1;AT1G01080.2	7;7	7;7	7;7	RNA-binding (RRM/RBD/RNP motifs) family protein ; RNA-binding (RRM/RBD/RNP motifs) family protein	2	7	7	7	5	7	6	6	6	6	5	7	6	6	6	6	5	7	6	6	6	6	31.4	31.4	31.4	32.575	293	293;294	0	62.234	By MS/MS	By MS/MS	By MS/MS	By MS/MS	By MS/MS	By MS/MS	23.2	31.4	26.6	25.9	25.9	27	987860000	185520000
AT1G01090.1	AT1G01090.1	15	15	15	pyruvate dehydrogenase E1 alpha	1	15	15	15	14	14	13	14	12	14	14	14	13	14	12	14	14	14	13	14	12	14	40.9	40.9	40.9	47.173	428	428	0	186.3	By MS/MS	By MS/MS	By MS/MS	By MS/MS	By MS/MS	By MS/MS	34.8	38.1	32.7	40.9	34.6	34.8	3214500000	666390000
AT1G01100.4;AT1G01100.2;AT1G01100.1;AT1G01100.3	AT1G01100.4;AT1G01100.2;AT1G01100.1	4;4;4;1	4;4;4;1	4;4;4;1	60S acidic ribosomal protein family ; 60S acidic ribosomal protein family ; 60S acidic ribosomal protein family	4	4	4	4	3	3	3	3	3	4	3	3	3	3	3	4	3	3	3	3	3	4	50.9	50.9	50.9	11.162	112	112;112;112;96	0	84.761	By MS/MS	By MS/MS	By MS/MS	By MS/MS	By MS/MS	By MS/MS	50	50	50	50	50	50.9	473700000	75068000
AT1G01320.2;AT1G01320.1	AT1G01320.2;AT1G01320.1	48;48	48;48	40;40	Tetratricopeptide repeat (TPR)-like superfamily protein ; Tetratricopeptide repeat (TPR)-like superfamily protein	2	48	48	40	35	42	40	37	43	41	35	42	40	37	43	41	28	35	33	30	36	33	34.1	34.1	29.3	197.5	1787	1787;1797	0	323.31	By MS/MS	By MS/MS	By MS/MS	By MS/MS	By MS/MS	By MS/MS	28.3	32.2	30.4	26.3	30.9	30.9	4575100000	714100000
AT4G00630.1;AT4G00630.2;AT1G01790.1	AT4G00630.1;AT4G00630.2;AT1G01790.1	1;1;1	1;1;1	1;1;1	K+ efflux antiporter 2 ; K+ efflux antiporter 2 ; K+ efflux antiporter 1	3	1	1	1	1	1	1	1	1	0	1	1	1	1	1	0	1	1	1	1	1	0	0.9	0.9	0.9	126.16	1174	1174;1185;1193	0.0029094	7.4202	By matching	By matching	By matching	By MS/MS	By matching		0.9	0.9	0.9	0.9	0.9	0	29324000	3621400
AT1G01800.2;AT1G01800.1	AT1G01800.2;AT1G01800.1	4;4	4;4	4;4	NAD(P)-binding Rossmann-fold superfamily protein ; NAD(P)-binding Rossmann-fold superfamily protein	2	4	4	4	4	4	3	4	4	3	4	4	3	4	4	3	4	4	3	4	4	3	20.4	20.4	20.4	28.303	260	260;295	0	28.95	By MS/MS	By MS/MS	By MS/MS	By MS/MS	By MS/MS	By MS/MS	20.4	20.4	14.2	20.4	20.4	14.2	410310000	82243000
AT1G01910.5;AT1G01910.4;AT1G01910.2;AT1G01910.1	AT1G01910.5;AT1G01910.4;AT1G01910.2;AT1G01910.1	1;1;1;1	1;1;1;1	1;1;1;1	P-loop containing nucleoside triphosphate hydrolases superfamily protein ; P-loop containing nucleoside triphosphate hydrolases superfamily protein ; P-loop containing nucleoside triphosphate hydrolases superfamily protein ; P-loop containing nucleoside t	4	1	1	1	1	1	1	1	1	1	1	1	1	1	1	1	1	1	1	1	1	1	6	6	6	28.898	249	249;353;353;353	0.0029313	7.5394	By MS/MS	By matching	By MS/MS	By MS/MS	By matching	By MS/MS	6	6	6	6	6	6	40898000	8867900
AT1G02140.1	AT1G02140.1	3	3	3	mago nashi family protein	1	3	3	3	2	2	1	3	2	2	2	2	1	3	2	2	2	2	1	3	2	2	27.3	27.3	27.3	17.458	150	150	0	20.08	By matching	By MS/MS	By matching	By MS/MS	By MS/MS	By MS/MS	20	20	6.7	27.3	20	20	115100000	15242000
AT1G02150.1	AT1G02150.1	11	11	11	Tetratricopeptide repeat (TPR)-like superfamily protein	1	11	11	11	10	11	10	9	9	10	10	11	10	9	9	10	10	11	10	9	9	10	28.6	28.6	28.6	59.882	524	524	0	99.372	By MS/MS	By MS/MS	By MS/MS	By MS/MS	By MS/MS	By MS/MS	26	28.6	26	23.7	24.2	26	711100000	135890000
AT1G02305.1;AT1G02300.1	AT1G02305.1;AT1G02300.1	1;1	1;1	1;1	Cysteine proteinases superfamily protein ; Cysteine proteinases superfamily protein	2	1	1	1	1	1	1	1	1	1	1	1	1	1	1	1	1	1	1	1	1	1	6.1	6.1	6.1	40.033	362	362;379	0	13.575	By MS/MS	By MS/MS	By MS/MS	By MS/MS	By MS/MS	By MS/MS	6.1	6.1	6.1	6.1	6.1	6.1	24431000	4422300
AT1G02335.1	AT1G02335.1	2	2	1	germin-like protein subfamily 2 member 2 precursor	1	2	2	1	1	1	0	2	0	1	1	1	0	2	0	1	0	0	0	1	0	0	11.4	11.4	4.1	23.441	219	219	0	12.79	By matching	By matching		By MS/MS		By matching	7.3	7.3	0	11.4	0	7.3	24476000	4446300
AT1G02500.2;AT1G02500.1	AT1G02500.2;AT1G02500.1	14;14	2;2	2;2	S-adenosylmethionine synthetase 1 ; S-adenosylmethionine synthetase 1	2	14	2	2	13	13	11	14	12	12	2	2	1	2	2	2	2	2	1	2	2	2	48.9	6.6	6.6	43.158	393	393;393	0	18.045	By MS/MS	By MS/MS	By MS/MS	By MS/MS	By MS/MS	By MS/MS	45.5	45.5	38.2	48.9	45.5	40.2	165730000	34489000
AT1G02560.1	AT1G02560.1	6	6	6	nuclear encoded CLP protease 5	1	6	6	6	5	4	4	5	5	5	5	4	4	5	5	5	5	4	4	5	5	5	31.2	31.2	31.2	32.356	298	298	0	108.72	By MS/MS	By MS/MS	By MS/MS	By MS/MS	By MS/MS	By MS/MS	25.5	22.8	22.8	28.5	28.5	28.5	2753100000	434030000
AT1G02780.1	AT1G02780.1	6	6	3	Ribosomal protein L19e family protein	1	6	6	3	6	4	6	6	4	6	6	4	6	6	4	6	3	2	3	3	3	3	32.7	32.7	24.3	24.606	214	214	0	94.966	By MS/MS	By MS/MS	By MS/MS	By MS/MS	By MS/MS	By MS/MS	32.7	28	32.7	32.7	28.5	32.7	3513700000	620420000
AT1G02930.2;AT1G02930.1;AT1G02920.1	AT1G02930.2;AT1G02930.1	5;5;2	5;5;2	5;5;2	glutathione S-transferase 6 ; glutathione S-transferase 6	3	5	5	5	4	4	4	4	3	4	4	4	4	4	3	4	4	4	4	4	3	4	34.1	34.1	34.1	23.486	208	208;208;209	0	34.657	By MS/MS	By MS/MS	By MS/MS	By MS/MS	By MS/MS	By MS/MS	30.8	28.8	30.8	23.1	17.8	30.8	372730000	92610000
AT1G03090.2;AT1G03090.1	AT1G03090.2;AT1G03090.1	2;1	2;1	2;1	methylcrotonyl-CoA carboxylase alpha chain, mitochondrial / 3-methylcrotonyl-CoA carboxylase 1 (MCCA) ; methylcrotonyl-CoA carboxylase alpha chain, mitochondrial / 3-methylcrotonyl-CoA carboxylase 1 (MCCA)	2	2	2	2	1	1	2	1	0	1	1	1	2	1	0	1	1	1	2	1	0	1	3.3	3.3	3.3	80.45	734	734;714	0	12.567	By MS/MS	By matching	By MS/MS	By matching		By MS/MS	1.6	1.6	3.3	1.6	0	1.6	37953000	11021000
AT1G03130.1	AT1G03130.1	9	1	1	photosystem I subunit D-2	1	9	1	1	5	7	5	8	6	6	0	1	0	1	1	0	0	1	0	1	1	0	52	5.4	5.4	22.306	204	204	0.0028998	7.3583	By matching	By matching	By matching	By MS/MS	By matching	By matching	34.8	40.7	38.7	48.5	41.7	42.6	62491000	0
AT1G03220.1	AT1G03220.1	8	5	5	Eukaryotic aspartyl protease family protein	1	8	5	5	8	8	8	7	5	7	5	5	5	4	2	4	5	5	5	4	2	4	23.6	15.9	15.9	45.717	433	433	0	51.424	By MS/MS	By MS/MS	By MS/MS	By MS/MS	By MS/MS	By MS/MS	23.6	23.6	23.6	21.2	13.4	21.2	519750000	122650000
AT1G03230.1	AT1G03230.1	8	8	5	Eukaryotic aspartyl protease family protein	1	8	8	5	7	8	7	7	8	7	7	8	7	7	8	7	4	5	4	4	5	4	22.8	22.8	15.2	46.148	434	434	0	170.51	By MS/MS	By MS/MS	By MS/MS	By MS/MS	By MS/MS	By MS/MS	21	22.8	21	21	22.8	21	992180000	209700000
AT1G03330.1	AT1G03330.1	2	2	2	Small nuclear ribonucleoprotein family protein	1	2	2	2	2	1	2	2	2	2	2	1	2	2	2	2	2	1	2	2	2	2	28	28	28	10.694	93	93	0	13.191	By MS/MS	By matching	By MS/MS	By matching	By matching	By MS/MS	28	14	28	28	28	28	92595000	17451000
AT1G03475.1;AT4G03205.1;AT4G03205.2	AT1G03475.1	16;5;5	16;5;5	16;5;5	Coproporphyrinogen III oxidase	3	16	16	16	12	12	13	13	13	14	12	12	13	13	13	14	12	12	13	13	13	14	51.6	51.6	51.6	43.796	386	386;233;240	0	172.86	By MS/MS	By MS/MS	By MS/MS	By MS/MS	By MS/MS	By MS/MS	39.9	44.6	47.2	45.1	40.4	44.3	3894600000	736440000
AT1G03600.1	AT1G03600.1	4	4	4	photosystem II family protein	1	4	4	4	2	4	3	3	3	4	2	4	3	3	3	4	2	4	3	3	3	4	28.2	28.2	28.2	18.834	174	174	0	85.409	By MS/MS	By MS/MS	By MS/MS	By MS/MS	By MS/MS	By MS/MS	20.1	28.2	27.6	20.7	27.6	28.2	1575500000	277080000
AT1G03630.2;AT1G03630.1	AT1G03630.2;AT1G03630.1	11;11	8;8	8;8	protochlorophyllide oxidoreductase C ; protochlorophyllide oxidoreductase C	2	11	8	8	8	11	10	10	10	8	6	8	7	7	7	6	6	8	7	7	7	6	35.6	30.1	30.1	43.625	399	399;401	0	107.86	By MS/MS	By MS/MS	By MS/MS	By MS/MS	By MS/MS	By MS/MS	26.1	35.6	29.8	30.3	30.3	22.6	830190000	105390000
AT1G03680.1	AT1G03680.1	8	8	8	thioredoxin M-type 1	1	8	8	8	6	7	6	8	6	7	6	7	6	8	6	7	6	7	6	8	6	7	36.3	36.3	36.3	19.664	179	179	0	71.155	By MS/MS	By MS/MS	By MS/MS	By MS/MS	By MS/MS	By MS/MS	34.6	34.6	34.6	36.3	34.6	34.6	9947300000	1853200000
AT1G04080.1;AT1G04080.3;AT1G04080.2	AT1G04080.1;AT1G04080.3;AT1G04080.2	6;6;5	6;6;5	6;6;5	Tetratricopeptide repeat (TPR)-like superfamily protein ; Tetratricopeptide repeat (TPR)-like superfamily protein ; Tetratricopeptide repeat (TPR)-like superfamily protein	3	6	6	6	5	5	5	4	5	5	5	5	5	4	5	5	5	5	5	4	5	5	13.7	13.7	13.7	85.241	768	768;823;582	0	39.755	By MS/MS	By matching	By MS/MS	By MS/MS	By MS/MS	By MS/MS	11.1	11.2	12.4	8.6	12.2	11.2	167240000	21692000
AT1G04170.1;AT4G18330.1;AT4G18330.2	AT1G04170.1	10;2;2	10;2;2	10;2;2	eukaryotic translation initiation factor 2 gamma subunit	3	10	10	10	8	9	6	10	8	7	8	9	6	10	8	7	8	9	6	10	8	7	25.4	25.4	25.4	50.853	465	465;284;471	0	105.95	By MS/MS	By MS/MS	By MS/MS	By MS/MS	By MS/MS	By MS/MS	17.6	21.1	18.3	25.4	20.9	18.9	1339600000	261520000
AT1G04190.1	AT1G04190.1	2	2	2	Tetratricopeptide repeat (TPR)-like superfamily protein	1	2	2	2	2	1	2	1	2	2	2	1	2	1	2	2	2	1	2	1	2	2	6.1	6.1	6.1	37.18	328	328	0	13.279	By MS/MS	By MS/MS	By matching	By MS/MS	By matching	By matching	6.1	2.4	6.1	3.7	6.1	6.1	64785000	15262000
AT1G04270.2;AT1G04270.1;AT5G43640.1;AT5G09500.1	AT1G04270.2;AT1G04270.1	5;5;1;1	5;5;1;1	2;2;0;0	cytosolic ribosomal protein S15 ; cytosolic ribosomal protein S15	4	5	5	2	3	2	4	5	4	4	3	2	4	5	4	4	1	0	1	2	2	2	41.1	41.1	8.6	17.058	151	151;152;149;150	0	61.018	By MS/MS	By MS/MS	By MS/MS	By MS/MS	By MS/MS	By MS/MS	32.5	23.8	41.1	41.1	32.5	32.5	2257400000	464170000
AT1G04410.1	AT1G04410.1	11	11	6	Lactate/malate dehydrogenase family protein	1	11	11	6	10	11	10	11	11	10	10	11	10	11	11	10	5	6	5	6	6	5	47.9	47.9	30.4	35.571	332	332	0	232.77	By MS/MS	By MS/MS	By MS/MS	By MS/MS	By MS/MS	By MS/MS	39.5	47.9	39.5	47.9	47.9	39.5	7989600000	1470300000
AT1G04420.1	AT1G04420.1	8	8	8	NAD(P)-linked oxidoreductase superfamily protein	1	8	8	8	7	7	8	6	5	7	7	7	8	6	5	7	7	7	8	6	5	7	22.6	22.6	22.6	46.427	412	412	0	68.888	By MS/MS	By MS/MS	By MS/MS	By MS/MS	By MS/MS	By MS/MS	20.1	19.7	22.6	18.4	16.5	18.7	909120000	99688000
AT4G08800.1;AT2G19470.1;AT1G72710.1;AT1G04440.1;AT5G43320.1	AT4G08800.1;AT2G19470.1;AT1G72710.1;AT1G04440.1;AT5G43320.1	1;1;1;1;1	1;1;1;1;1	1;1;1;1;1	Protein kinase superfamily protein ; casein kinase I-like 5 ; casein kinase 1-like protein 2 ; casein kinase like 13 ; casein kinase I-like 8	5	1	1	1	1	1	1	0	0	1	1	1	1	0	0	1	1	1	1	0	0	1	4.2	4.2	4.2	32.939	285	285;433;465;468;480	0.0030488	8.4321	By MS/MS	By matching	By MS/MS			By MS/MS	4.2	4.2	4.2	0	0	4.2	8153200	6958800
AT3G04400.2;AT3G04400.1;AT2G33370.1;AT1G04480.1	AT3G04400.2;AT3G04400.1;AT2G33370.1;AT1G04480.1	3;3;3;3	3;3;3;3	3;3;3;3	Ribosomal protein L14p/L23e family protein ; Ribosomal protein L14p/L23e family protein ; Ribosomal protein L14p/L23e family protein ; Ribosomal protein L14p/L23e family protein	4	3	3	3	3	3	3	2	2	3	3	3	3	2	2	3	3	3	3	2	2	3	13.6	13.6	13.6	13.406	125	125;140;140;140	0	17.89	By MS/MS	By MS/MS	By MS/MS	By MS/MS	By matching	By MS/MS	13.6	13.6	13.6	12.8	12.8	13.6	1266800000	269370000
AT1G04530.1	AT1G04530.1	4	4	4	Tetratricopeptide repeat (TPR)-like superfamily protein	1	4	4	4	4	3	4	4	3	4	4	3	4	4	3	4	4	3	4	4	3	4	19.4	19.4	19.4	34.553	310	310	0	30.709	By MS/MS	By MS/MS	By MS/MS	By MS/MS	By MS/MS	By MS/MS	19.4	13.9	19.4	19.4	13.9	19.4	279060000	56080000
AT1G04640.2;AT1G04640.1	AT1G04640.2;AT1G04640.1	1;1	1;1	1;1	lipoyltransferase 2 ; lipoyltransferase 2	2	1	1	1	1	1	1	1	1	1	1	1	1	1	1	1	1	1	1	1	1	1	8.9	8.9	8.9	26.421	235	235;235	0.0029762	7.7189	By matching	By matching	By matching	By MS/MS	By MS/MS	By MS/MS	8.9	8.9	8.9	8.9	8.9	8.9	65755000	8222200
AT1G04690.1	AT1G04690.1	8	8	8	potassium channel beta subunit 1	1	8	8	8	8	6	8	8	6	7	8	6	8	8	6	7	8	6	8	8	6	7	32.9	32.9	32.9	36.538	328	328	0	87.412	By MS/MS	By MS/MS	By MS/MS	By MS/MS	By MS/MS	By MS/MS	32.9	27.7	32.9	32.9	27.7	27.4	983870000	219270000
AT1G04750.2;AT1G04750.1;AT2G33120.1;AT2G33120.2	AT1G04750.2;AT1G04750.1;AT2G33120.1;AT2G33120.2	1;1;1;1	1;1;1;1	1;1;1;1	vesicle-associated membrane protein 721 ; vesicle-associated membrane protein 721 ; synaptobrevin-related protein 1 ; synaptobrevin-related protein 1	4	1	1	1	0	1	0	1	1	0	0	1	0	1	1	0	0	1	0	1	1	0	6.1	6.1	6.1	20.507	181	181;219;221;229	0.00328	7.236		By matching		By MS/MS	By matching		0	6.1	0	6.1	6.1	0	77893000	0
AT1G50010.1;AT1G04820.1	AT1G50010.1;AT1G04820.1	15;15	15;15	1;1	tubulin alpha-2 chain ; tubulin alpha-4 chain	2	15	15	1	14	12	11	13	12	14	14	12	11	13	12	14	1	1	1	1	1	1	45.1	45.1	3.1	49.54	450	450;450	0	323.31	By MS/MS	By MS/MS	By MS/MS	By MS/MS	By MS/MS	By MS/MS	43.3	36	31.3	37.8	35.8	43.3	12195000000	2358900000
AT1G04850.1	AT1G04850.1	4	4	4	ubiquitin-associated (UBA)/TS-N domain-containing protein	1	4	4	4	3	4	3	3	3	3	3	4	3	3	3	3	3	4	3	3	3	3	13.8	13.8	13.8	46.603	413	413	0	27.118	By MS/MS	By MS/MS	By MS/MS	By MS/MS	By matching	By MS/MS	11.1	13.8	11.1	11.1	11.1	11.1	221340000	43063000
AT1G04870.2;AT1G04870.1	AT1G04870.2;AT1G04870.1	6;5	6;5	6;5	protein arginine methyltransferase 10 ; protein arginine methyltransferase 10	2	6	6	6	6	5	5	6	5	5	6	5	5	6	5	5	6	5	5	6	5	5	21.4	21.4	21.4	43.129	383	383;280	0	37.089	By matching	By MS/MS	By MS/MS	By MS/MS	By MS/MS	By MS/MS	21.4	18	16.2	21.4	15.4	16.2	292000000	66462000
AT1G05010.1;AT1G12010.1	AT1G05010.1	5;1	5;1	4;0	ethylene-forming enzyme	2	5	5	4	5	5	5	5	5	5	5	5	5	5	5	5	4	4	4	4	4	4	21.4	21.4	18.9	36.676	323	323;320	0	44.101	By MS/MS	By MS/MS	By MS/MS	By MS/MS	By MS/MS	By MS/MS	21.4	21.4	21.4	21.4	21.4	21.4	1070400000	200980000
AT1G05190.1	AT1G05190.1	14	14	14	Ribosomal protein L6 family	1	14	14	14	12	11	11	13	9	14	12	11	11	13	9	14	12	11	11	13	9	14	60.5	60.5	60.5	24.705	223	223	0	131.72	By MS/MS	By MS/MS	By MS/MS	By MS/MS	By MS/MS	By MS/MS	51.1	50.7	50.7	54.7	41.3	60.5	4528500000	751760000
AT1G05350.1	AT1G05350.1	2	2	2	NAD(P)-binding Rossmann-fold superfamily protein	1	2	2	2	2	0	1	1	1	1	2	0	1	1	1	1	2	0	1	1	1	1	7.4	7.4	7.4	47.02	431	431	0.00046751	12.092	By MS/MS		By matching	By matching	By matching	By MS/MS	7.4	0	3.2	3.2	3.2	3.2	25214000	6990500
AT1G05520.1	AT1G05520.1	1	1	1	Sec23/Sec24 protein transport family protein	1	1	1	1	1	1	1	1	1	1	1	1	1	1	1	1	1	1	1	1	1	1	1.7	1.7	1.7	86.356	783	783	0.005104	6.7502	By MS/MS	By matching	By MS/MS	By MS/MS	By matching	By matching	1.7	1.7	1.7	1.7	1.7	1.7	26131000	6093700
AT1G05560.1;AT1G05530.1	AT1G05560.1	9;1	9;1	9;1	UDP-glucosyltransferase 75B1	2	9	9	9	6	8	7	8	6	8	6	8	7	8	6	8	6	8	7	8	6	8	26.2	26.2	26.2	52.813	469	469;455	0	91.893	By MS/MS	By MS/MS	By MS/MS	By MS/MS	By MS/MS	By MS/MS	18.6	23.5	20.9	23	17.5	24.1	466580000	68629000
AT1G05850.1	AT1G05850.1	1	1	1	Chitinase family protein	1	1	1	1	1	1	0	1	0	0	1	1	0	1	0	0	1	1	0	1	0	0	5.9	5.9	5.9	35.579	321	321	0.0051363	6.8009	By MS/MS	By matching		By MS/MS			5.9	5.9	0	5.9	0	0	12639000	4095600
AT1G06000.1	AT1G06000.1	9	9	9	UDP-Glycosyltransferase superfamily protein	1	9	9	9	6	8	8	8	7	7	6	8	8	8	7	7	6	8	8	8	7	7	27.6	27.6	27.6	48.122	435	435	0	79.213	By MS/MS	By MS/MS	By MS/MS	By MS/MS	By MS/MS	By MS/MS	15.4	25.1	24.8	20	17.5	17.2	917470000	78684000
AT1G06070.1	AT1G06070.1	2	2	2	Basic-leucine zipper (bZIP) transcription factor family protein	1	2	2	2	1	2	2	2	1	1	1	2	2	2	1	1	1	2	2	2	1	1	8.3	8.3	8.3	47.13	423	423	0	15.316	By matching	By matching	By matching	By MS/MS	By matching	By matching	5	8.3	8.3	8.3	3.3	5	46672000	7131000
AT1G06130.2;AT1G06130.1	AT1G06130.2;AT1G06130.1	2;2	2;2	2;2	glyoxalase 2-4 ; glyoxalase 2-4	2	2	2	2	1	2	2	2	2	2	1	2	2	2	2	2	1	2	2	2	2	2	10	10	10	36.496	330	330;331	0	16.618	By MS/MS	By MS/MS	By matching	By MS/MS	By matching	By MS/MS	5.5	10	10	10	10	10	67181000	6986000
AT1G06190.2;AT1G06190.1	AT1G06190.2;AT1G06190.1	5;5	5;5	5;5	Rho termination factor ; Rho termination factor	2	5	5	5	4	5	3	5	5	5	4	5	3	5	5	5	4	5	3	5	5	5	17.5	17.5	17.5	32.596	292	292;401	0	37.775	By MS/MS	By MS/MS	By matching	By MS/MS	By MS/MS	By MS/MS	14	17.5	14	17.5	17.5	17.5	753190000	63497000
AT1G06220.2;AT1G06220.1	AT1G06220.2;AT1G06220.1	3;3	1;1	1;1	Ribosomal protein S5/Elongation factor G/III/V family protein ; Ribosomal protein S5/Elongation factor G/III/V family protein	2	3	1	1	3	2	2	2	2	2	1	1	1	1	1	1	1	1	1	1	1	1	4.9	2.2	2.2	110.44	987	987;987	0.009122	6.4088	By matching	By matching	By matching	By MS/MS	By matching	By MS/MS	4.9	4	3.1	3.1	4	3.1	22100000	2571400
AT1G06290.1;AT3G06690.1;AT1G06310.1	AT1G06290.1	8;2;2	8;2;2	8;2;2	acyl-CoA oxidase 3	3	8	8	8	6	6	6	6	5	6	6	6	6	6	5	6	6	6	6	6	5	6	16	16	16	75.675	675	675;187;675	0	63.21	By MS/MS	By MS/MS	By MS/MS	By MS/MS	By MS/MS	By MS/MS	12	12.3	12.3	11.7	9.8	11.9	271320000	54985000
AT1G06410.1;AT1G68020.1;AT1G68020.2	AT1G06410.1	5;1;1	5;1;1	5;1;1	trehalose-phosphatase/synthase 7	3	5	5	5	4	5	4	5	5	4	4	5	4	5	5	4	4	5	4	5	5	4	8.9	8.9	8.9	96.687	851	851;700;860	0	31.912	By MS/MS	By matching	By matching	By MS/MS	By MS/MS	By MS/MS	7.5	8.9	7.3	8.9	8.9	7.5	158310000	20036000
AT1G06530.1	AT1G06530.1	1	1	1	Tropomyosin-related	1	1	1	1	0	0	0	1	0	0	0	0	0	1	0	0	0	0	0	1	0	0	4	4	4	36.119	323	323	0.0036526	7.1402				By MS/MS			0	0	0	4	0	0	12727000	0
AT1G06550.1	AT1G06550.1	6	6	6	ATP-dependent caseinolytic (Clp) protease/crotonase family protein	1	6	6	6	3	5	5	4	5	3	3	5	5	4	5	3	3	5	5	4	5	3	20.2	20.2	20.2	43.257	387	387	0	48.208	By MS/MS	By MS/MS	By MS/MS	By MS/MS	By MS/MS	By MS/MS	9.8	17.8	18.3	13.2	17.8	10.3	164220000	23292000
AT1G06650.1;AT1G06650.2	AT1G06650.1;AT1G06650.2	1;1	1;1	1;1	2-oxoglutarate (2OG) and Fe(II)-dependent oxygenase superfamily protein ; 2-oxoglutarate (2OG) and Fe(II)-dependent oxygenase superfamily protein	2	1	1	1	1	1	1	1	1	1	1	1	1	1	1	1	1	1	1	1	1	1	3.8	3.8	3.8	35.726	314	314;369	0.0029387	7.5848	By matching	By matching	By matching	By matching	By MS/MS	By matching	3.8	3.8	3.8	3.8	3.8	3.8	63883000	10051000
AT1G06680.1;AT1G06680.2;AT2G30790.1	AT1G06680.1;AT1G06680.2	10;9;1	10;9;1	10;9;1	photosystem II subunit P-1 ; photosystem II subunit P-1	3	10	10	10	10	10	9	10	10	10	10	10	9	10	10	10	10	10	9	10	10	10	43.7	43.7	43.7	28.095	263	263;219;125	0	323.31	By MS/MS	By MS/MS	By MS/MS	By MS/MS	By MS/MS	By MS/MS	43.7	43.7	43.7	43.7	43.7	43.7	22061000000	4010400000
AT1G06690.1	AT1G06690.1	7	7	7	NAD(P)-linked oxidoreductase superfamily protein	1	7	7	7	6	6	6	6	6	6	6	6	6	6	6	6	6	6	6	6	6	6	31	31	31	41.497	377	377	0	46.621	By MS/MS	By MS/MS	By MS/MS	By MS/MS	By MS/MS	By MS/MS	27.3	21.5	27.3	27.3	27.3	27.3	426090000	91407000
AT1G06900.1	AT1G06900.1	2	2	2	Insulinase (Peptidase family M16) family protein	1	2	2	2	1	2	2	0	1	2	1	2	2	0	1	2	1	2	2	0	1	2	3.3	3.3	3.3	117.17	1024	1024	0	12.688	By matching	By matching	By MS/MS		By matching	By MS/MS	1.9	3.3	3.3	0	1.9	3.3	17971000	2542500
AT1G06950.1	AT1G06950.1	12	12	12	translocon at the inner envelope membrane of chloroplasts 110	1	12	12	12	11	10	8	10	8	7	11	10	8	10	8	7	11	10	8	10	8	7	15.2	15.2	15.2	112.12	1016	1016	0	83.831	By MS/MS	By MS/MS	By matching	By MS/MS	By MS/MS	By MS/MS	14.2	12.7	9.6	12.8	9.3	9.6	392580000	101050000
AT1G07040.1	AT1G07040.1	1	1	1	unknown protein; INVOLVED IN: biological_process unknown; LOCATED IN: chloroplast; EXPRESSED IN: 24 plant structures; EXPRESSED DURING: 14 growth stages; BEST Arabidopsis thaliana protein match is: unknown protein (TAIR:AT1G27030.1); Has 540 Blast hits to	1	1	1	1	1	0	0	0	0	0	1	0	0	0	0	0	1	0	0	0	0	0	7	7	7	40.637	371	371	0.0051958	6.948	By MS/MS						7	0	0	0	0	0	3108100	3108100
AT1G07110.1;AT3G30200.1	AT1G07110.1	4;1	4;1	4;1	fructose-2,6-bisphosphatase	2	4	4	4	2	2	3	4	3	3	2	2	3	4	3	3	2	2	3	4	3	3	6.3	6.3	6.3	82.558	744	744;510	0	27.737	By MS/MS	By matching	By MS/MS	By MS/MS	By MS/MS	By MS/MS	2.7	2.7	4.2	6.3	5	4.8	111340000	9876400
AT1G07140.1	AT1G07140.1	4	4	3	Pleckstrin homology (PH) domain superfamily protein	1	4	4	3	3	4	3	3	3	3	3	4	3	3	3	3	2	3	2	2	2	2	33.3	33.3	24.6	25.601	228	228	0	186.81	By MS/MS	By MS/MS	By MS/MS	By MS/MS	By MS/MS	By MS/MS	28.5	33.3	28.5	28.5	28.5	28.5	1548100000	377600000
AT1G07320.4;AT1G07320.3;AT1G07320.2;AT1G07320.1	AT1G07320.4;AT1G07320.3;AT1G07320.2;AT1G07320.1	10;10;10;10	10;10;10;10	10;10;10;10	ribosomal protein L4 ; ribosomal protein L4 ; ribosomal protein L4 ; ribosomal protein L4	4	10	10	10	8	7	9	9	7	8	8	7	9	9	7	8	8	7	9	9	7	8	27.7	27.7	27.7	30.142	278	278;278;280;282	0	88.144	By MS/MS	By MS/MS	By MS/MS	By MS/MS	By MS/MS	By MS/MS	24.5	20.5	24.8	27.7	24.1	24.8	4296100000	929120000
AT5G07060.2;AT5G07060.1;AT1G07360.1;AT2G29580.1	AT5G07060.2;AT5G07060.1;AT1G07360.1;AT2G29580.1	2;2;2;2	2;2;2;2	2;2;2;2	CCCH-type zinc fingerfamily protein with RNA-binding domain ; CCCH-type zinc fingerfamily protein with RNA-binding domain ; CCCH-type zinc fingerfamily protein with RNA-binding domain ; CCCH-type zinc fingerfamily protein with RNA-binding domain	4	2	2	2	1	1	1	1	2	1	1	1	1	1	2	1	1	1	1	1	2	1	5.9	5.9	5.9	40.676	355	355;363;481;483	0.003132	10.669	By matching	By matching	By matching	By MS/MS	By MS/MS	By matching	3.1	3.1	3.1	3.1	5.9	3.1	20331000	3355700
AT1G07370.1	AT1G07370.1	8	8	1	proliferating cellular nuclear antigen 1	1	8	8	1	7	7	7	8	8	8	7	7	7	8	8	8	1	1	0	1	1	1	37.3	37.3	7.2	29.122	263	263	0	99.846	By MS/MS	By MS/MS	By MS/MS	By MS/MS	By MS/MS	By MS/MS	32.3	32.3	30	37.3	37.3	37.3	886900000	178990000
AT1G07440.2;AT1G07440.1	AT1G07440.2;AT1G07440.1	3;3	3;3	3;3	NAD(P)-binding Rossmann-fold superfamily protein ; NAD(P)-binding Rossmann-fold superfamily protein	2	3	3	3	2	2	3	0	2	2	2	2	3	0	2	2	2	2	3	0	2	2	15.9	15.9	15.9	22.052	207	207;266	0	17.776	By matching	By matching	By matching		By MS/MS	By MS/MS	10.1	11.6	15.9	0	11.6	10.1	47166000	11530000
AT5G59970.1;AT5G59690.1;AT3G53730.1;AT3G46320.1;AT3G45930.1;AT2G28740.1;AT1G07820.2;AT1G07820.1;AT1G07660.1;AT1G07660.2	AT5G59970.1;AT5G59690.1;AT3G53730.1;AT3G46320.1;AT3G45930.1;AT2G28740.1;AT1G07820.2;AT1G07820.1;AT1G07660.1;AT1G07660.2	7;7;7;7;7;7;7;7;7;6	7;7;7;7;7;7;7;7;7;6	7;7;7;7;7;7;7;7;7;6	Histone superfamily protein ; Histone superfamily protein ; Histone superfamily protein ; Histone superfamily protein ; Histone superfamily protein ; histone H4 ; Histone superfamily protein ; Histone superfamily protein ; Histone superfamily protein ; Hi	10	7	7	7	5	5	5	7	5	4	5	5	5	7	5	4	5	5	5	7	5	4	52.4	52.4	52.4	11.409	103	103;103;103;103;103;103;103;103;103;86	0	51.683	By MS/MS	By MS/MS	By MS/MS	By MS/MS	By MS/MS	By MS/MS	50.5	41.7	41.7	52.4	41.7	40.8	2389000000	397750000
AT1G07700.1;AT1G07700.3;AT1G07700.2	AT1G07700.1;AT1G07700.3;AT1G07700.2	2;2;1	2;2;1	2;2;1	Thioredoxin superfamily protein ; Thioredoxin superfamily protein ; Thioredoxin superfamily protein	3	2	2	2	2	2	2	1	2	2	2	2	2	1	2	2	2	2	2	1	2	2	13.2	13.2	13.2	23.011	204	204;217;171	0	21.642	By MS/MS	By MS/MS	By matching	By MS/MS	By MS/MS	By MS/MS	13.2	13.2	13.2	7.8	13.2	13.2	73976000	18539000
AT5G59850.1;AT1G07770.2;AT1G07770.1;AT3G46040.1;AT2G39590.1	AT5G59850.1;AT1G07770.2;AT1G07770.1;AT3G46040.1	5;5;5;4;1	5;5;5;4;1	5;5;5;4;1	Ribosomal protein S8 family protein ; ribosomal protein S15A ; ribosomal protein S15A ; ribosomal protein S15A D	5	5	5	5	2	5	3	5	5	4	2	5	3	5	5	4	2	5	3	5	5	4	36.2	36.2	36.2	14.804	130	130;130;130;130;136	0	32.341	By matching	By MS/MS	By MS/MS	By MS/MS	By MS/MS	By MS/MS	16.2	36.2	23.8	36.2	36.2	29.2	1453200000	78282000
AT5G22880.1;AT3G46030.1;AT1G07790.1;AT5G59910.1;AT3G45980.1;AT2G28720.1;AT5G02570.1;AT3G09480.1;AT3G53650.1	AT5G22880.1;AT3G46030.1;AT1G07790.1;AT5G59910.1;AT3G45980.1;AT2G28720.1;AT5G02570.1;AT3G09480.1;AT3G53650.1	5;5;5;5;5;5;4;3;3	5;5;5;5;5;5;4;3;3	1;1;1;1;1;1;0;0;0	histone B2 ; Histone superfamily protein ; Histone superfamily protein ; Histone superfamily protein ; Histone superfamily protein ; Histone superfamily protein ; Histone superfamily protein ; Histone superfamily protein ; Histone superfamily protein	9	5	5	1	4	3	4	5	4	4	4	3	4	5	4	4	1	1	1	1	1	1	33.8	33.8	7.6	15.732	145	145;145;148;150;150;151;132;126;138	0	37.018	By MS/MS	By MS/MS	By MS/MS	By MS/MS	By MS/MS	By MS/MS	29	24.1	29	33.8	29	29	807690000	107720000
AT1G07890.8;AT1G07890.7;AT1G07890.5;AT1G07890.4;AT1G07890.3;AT1G07890.2;AT1G07890.1;AT1G07890.6	AT1G07890.8;AT1G07890.7;AT1G07890.5;AT1G07890.4;AT1G07890.3;AT1G07890.2;AT1G07890.1;AT1G07890.6	13;13;13;13;13;13;13;12	13;13;13;13;13;13;13;12	12;12;12;12;12;12;12;11	ascorbate peroxidase 1 ; ascorbate peroxidase 1 ; ascorbate peroxidase 1 ; ascorbate peroxidase 1 ; ascorbate peroxidase 1 ; ascorbate peroxidase 1 ; ascorbate peroxidase 1 ; ascorbate peroxidase 1	8	13	13	12	12	12	13	13	11	12	12	12	13	13	11	12	11	11	12	12	10	11	57.6	57.6	57.6	27.561	250	250;250;250;250;250;250;250;249	0	216.54	By MS/MS	By MS/MS	By MS/MS	By MS/MS	By MS/MS	By MS/MS	54	50.4	57.6	57.6	47.6	54	6614800000	1363000000
AT5G60390.3;AT5G60390.1;AT1G07940.2;AT1G07940.1;AT1G07930.1;AT1G07920.1;AT5G60390.2;AT1G07930.2	AT5G60390.3;AT5G60390.1;AT1G07940.2;AT1G07940.1;AT1G07930.1;AT1G07920.1;AT5G60390.2;AT1G07930.2	19;19;19;19;19;19;17;15	19;19;19;19;19;19;17;15	19;19;19;19;19;19;17;15	GTP binding Elongation factor Tu family protein ; GTP binding Elongation factor Tu family protein ; GTP binding Elongation factor Tu family protein ; GTP binding Elongation factor Tu family protein ; GTP binding Elongation factor Tu family protein ; GTP b	8	19	19	19	17	16	15	18	16	15	17	16	15	18	16	15	17	16	15	18	16	15	45	45	45	49.502	449	449;449;449;449;449;449;400;372	0	323.31	By MS/MS	By MS/MS	By MS/MS	By MS/MS	By MS/MS	By MS/MS	37.6	37.6	35.2	39.6	37.9	35.2	58096000000	11742000000
AT1G08110.3;AT1G08110.2;AT1G08110.1;AT1G08110.4	AT1G08110.3;AT1G08110.2;AT1G08110.1;AT1G08110.4	10;10;10;10	10;10;10;10	10;10;10;10	lactoylglutathione lyase family protein / glyoxalase I family protein ; lactoylglutathione lyase family protein / glyoxalase I family protein ; lactoylglutathione lyase family protein / glyoxalase I family protein ; lactoylglutathione lyase family protein	4	10	10	10	10	9	8	9	9	8	10	9	8	9	9	8	10	9	8	9	9	8	58.9	58.9	58.9	20.848	185	185;185;185;235	0	113.1	By MS/MS	By MS/MS	By MS/MS	By MS/MS	By MS/MS	By MS/MS	58.9	54.6	40.5	54.6	58.9	40.5	1474300000	329260000
AT1G08130.1	AT1G08130.1	3	3	3	DNA ligase 1	1	3	3	3	2	1	0	2	2	0	2	1	0	2	2	0	2	1	0	2	2	0	5.7	5.7	5.7	87.739	790	790	0	17.586	By MS/MS	By matching		By MS/MS	By MS/MS		4.4	1.3	0	3.2	3.8	0	35358000	4097100
AT1G08200.1	AT1G08200.1	12	12	5	UDP-D-apiose/UDP-D-xylose synthase 2	1	12	12	5	9	8	9	7	9	10	9	8	9	7	9	10	4	4	4	3	3	4	37.8	37.8	17.2	43.79	389	389	0	127.11	By MS/MS	By MS/MS	By MS/MS	By MS/MS	By MS/MS	By MS/MS	32.1	29.6	32.1	26	31.6	31.1	1094400000	158660000
AT1G08360.1;AT5G22440.2;AT5G22440.1	AT1G08360.1	3;1;1	3;1;1	2;1;1	Ribosomal protein L1p/L10e family	3	3	3	2	3	3	2	2	3	3	3	3	2	2	3	3	2	2	2	2	2	2	15.7	15.7	12	24.469	216	216;217;217	0	23.687	By MS/MS	By MS/MS	By MS/MS	By MS/MS	By MS/MS	By MS/MS	15.7	15.7	12	12	15.7	15.7	707170000	85299000
AT1G08420.2;AT1G08420.1;AT2G27210.2;AT2G27210.1	AT1G08420.2;AT1G08420.1;AT2G27210.2;AT2G27210.1	3;3;2;2	2;2;1;1	2;2;1;1	BRI1 suppressor 1 (BSU1)-like 2 ; BRI1 suppressor 1 (BSU1)-like 2 ; BRI1 suppressor 1 (BSU1)-like 3 ; BRI1 suppressor 1 (BSU1)-like 3	4	3	2	2	3	0	3	1	1	1	2	0	2	1	0	0	2	0	2	1	0	0	3.3	2.2	2.2	108.08	1013	1013;1018;1001;1006	0	12.787	By MS/MS		By MS/MS	By matching	By matching	By matching	3.3	0	3.3	1.1	1.1	1.1	30831000	20004000
AT1G08450.2;AT1G08450.3;AT1G08450.1	AT1G08450.2;AT1G08450.3;AT1G08450.1	2;2;2	2;2;2	2;2;2	calreticulin 3 ; calreticulin 3 ; calreticulin 3	3	2	2	2	1	1	0	1	2	0	1	1	0	1	2	0	1	1	0	1	2	0	5.1	5.1	5.1	43.594	370	370;399;424	0.00047148	12.364	By MS/MS	By matching		By MS/MS	By matching		2.7	2.4	0	2.4	5.1	0	42319000	6626500
AT1G08490.1	AT1G08490.1	6	6	6	chloroplastic NIFS-like cysteine desulfurase	1	6	6	6	4	3	6	5	4	5	4	3	6	5	4	5	4	3	6	5	4	5	22.9	22.9	22.9	50.485	463	463	0	44.496	By MS/MS	By MS/MS	By MS/MS	By MS/MS	By MS/MS	By MS/MS	12.7	12.1	22.9	21	13.8	21.2	365670000	81806000
AT1G08520.1	AT1G08520.1	25	25	25	ALBINA 1	1	25	25	25	20	22	21	22	21	22	20	22	21	22	21	22	20	22	21	22	21	22	35.1	35.1	35.1	83.283	760	760	0	323.31	By MS/MS	By MS/MS	By MS/MS	By MS/MS	By MS/MS	By MS/MS	28.4	32	31.1	27.5	31.7	31.2	3800300000	795290000
AT1G08550.2;AT1G08550.1	AT1G08550.2;AT1G08550.1	4;4	4;4	4;4	non-photochemical quenching 1 ; non-photochemical quenching 1	2	4	4	4	3	2	1	4	2	4	3	2	1	4	2	4	3	2	1	4	2	4	9.7	9.7	9.7	52.017	462	462;462	0	25.416	By MS/MS	By MS/MS	By MS/MS	By MS/MS	By MS/MS	By MS/MS	6.5	3.5	1.9	9.7	3.5	9.7	202030000	45815000
AT1G08830.2;AT1G08830.1;AT5G18100.2;AT5G18100.1	AT1G08830.2;AT1G08830.1;AT5G18100.2;AT5G18100.1	2;2;1;1	2;2;1;1	2;2;1;1	copper/zinc superoxide dismutase 1 ; copper/zinc superoxide dismutase 1 ; copper/zinc superoxide dismutase 3 ; copper/zinc superoxide dismutase 3	4	2	2	2	1	2	2	1	1	0	1	2	2	1	1	0	1	2	2	1	1	0	18.4	18.4	18.4	15.098	152	152;152;137;164	0	16.003	By MS/MS	By MS/MS	By matching	By MS/MS	By MS/MS		8.6	18.4	18.4	9.9	9.9	0	51957000	13372000
AT1G54830.3;AT1G54830.2;AT1G54830.1;AT1G08970.4;AT1G08970.3;AT1G08970.2;AT1G08970.1	AT1G54830.3;AT1G54830.2;AT1G54830.1;AT1G08970.4;AT1G08970.3;AT1G08970.2;AT1G08970.1	3;3;3;3;3;3;3	2;2;2;2;2;2;2	2;2;2;2;2;2;2	nuclear factor Y, subunit C3 ; nuclear factor Y, subunit C3 ; nuclear factor Y, subunit C3 ; nuclear factor Y, subunit C9 ; nuclear factor Y, subunit C9 ; nuclear factor Y, subunit C9 ; nuclear factor Y, subunit C9	7	3	2	2	1	3	1	1	3	1	1	2	1	1	2	1	1	2	1	1	2	1	16.1	10.1	10.1	24.312	217	217;217;217;231;231;231;231	0	12.487	By matching	By MS/MS	By matching	By MS/MS	By MS/MS	By matching	5.5	16.1	5.5	4.6	16.1	5.5	53484000	10713000
AT1G08980.1	AT1G08980.1	10	10	10	amidase 1	1	10	10	10	10	9	10	10	8	10	10	9	10	10	8	10	10	9	10	10	8	10	38.1	38.1	38.1	45.056	425	425	0	100.13	By MS/MS	By MS/MS	By MS/MS	By MS/MS	By MS/MS	By MS/MS	38.1	34.4	38.1	38.1	29.9	38.1	640180000	140090000
AT1G09010.1	AT1G09010.1	5	5	5	glycoside hydrolase family 2 protein	1	5	5	5	2	3	4	4	5	2	2	3	4	4	5	2	2	3	4	4	5	2	9.2	9.2	9.2	107.66	944	944	0	34.301	By MS/MS	By MS/MS	By MS/MS	By MS/MS	By MS/MS	By MS/MS	3.3	4.3	7.9	6.9	9.2	3.1	99251000	16245000
AT1G09020.1	AT1G09020.1	2	2	2	homolog of yeast sucrose nonfermenting 4	1	2	2	2	1	1	0	1	1	2	1	1	0	1	1	2	1	1	0	1	1	2	4.5	4.5	4.5	53.466	487	487	0.00046707	12.035	By matching	By MS/MS		By MS/MS	By MS/MS	By matching	2.3	2.3	0	2.3	2.3	4.5	40064000	6985800
AT1G09070.1	AT1G09070.1	2	2	2	soybean gene regulated by cold-2	1	2	2	2	2	2	2	2	2	2	2	2	2	2	2	2	2	2	2	2	2	2	4.9	4.9	4.9	34.189	324	324	0.00047015	12.293	By MS/MS	By MS/MS	By matching	By MS/MS	By MS/MS	By matching	4.9	4.9	4.9	4.9	4.9	4.9	136910000	36167000
AT1G09130.2;AT1G09130.1;AT1G09130.3	AT1G09130.2;AT1G09130.1;AT1G09130.3	10;10;10	10;10;10	10;10;10	ATP-dependent caseinolytic (Clp) protease/crotonase family protein ; ATP-dependent caseinolytic (Clp) protease/crotonase family protein ; ATP-dependent caseinolytic (Clp) protease/crotonase family protein	3	10	10	10	9	6	9	10	9	8	9	6	9	10	9	8	9	6	9	10	9	8	35.2	35.2	35.2	36.307	330	330;330;370	0	191.58	By MS/MS	By MS/MS	By MS/MS	By MS/MS	By MS/MS	By MS/MS	32.7	23.3	32.7	35.2	30.9	25.8	2542500000	390040000
AT1G09210.1	AT1G09210.1	13	9	9	calreticulin 1b	1	13	9	9	11	12	9	13	11	12	8	8	5	9	7	8	8	8	5	9	7	8	34	25.9	25.9	48.156	424	424	0	67.74	By MS/MS	By MS/MS	By MS/MS	By MS/MS	By MS/MS	By MS/MS	31.6	30.4	24.3	34	30.4	33.7	1265200000	226410000
AT1G09270.3;AT1G09270.2;AT1G09270.1	AT1G09270.3;AT1G09270.2;AT1G09270.1	4;4;4	4;4;4	4;4;4	importin alpha isoform 4 ; importin alpha isoform 4 ; importin alpha isoform 4	3	4	4	4	4	3	4	2	4	4	4	3	4	2	4	4	4	3	4	2	4	4	14.7	14.7	14.7	50.078	456	456;538;538	0	28.291	By MS/MS	By MS/MS	By MS/MS	By MS/MS	By MS/MS	By MS/MS	14.7	10.1	14.7	6.1	14.7	14.7	151230000	29594000
AT1G09310.1	AT1G09310.1	8	8	7	Protein of unknown function, DUF538	1	8	8	7	7	7	7	8	8	8	7	7	7	8	8	8	7	7	7	7	7	7	45.8	45.8	45.8	19.947	179	179	0	110.16	By MS/MS	By MS/MS	By MS/MS	By MS/MS	By MS/MS	By MS/MS	45.8	45.8	45.8	45.8	45.8	45.8	2424800000	359250000
AT1G09340.1	AT1G09340.1	19	19	19	chloroplast RNA binding	1	19	19	19	18	19	19	17	15	19	18	19	19	17	15	19	18	19	19	17	15	19	61.9	61.9	61.9	42.619	378	378	0	323.31	By MS/MS	By MS/MS	By MS/MS	By MS/MS	By MS/MS	By MS/MS	59.3	61.9	61.9	54.5	50.5	61.9	19763000000	3606800000
AT1G09430.1	AT1G09430.1	5	2	2	ATP-citrate lyase A-3	1	5	2	2	4	5	5	5	5	5	2	2	2	2	2	2	2	2	2	2	2	2	13.2	5.4	5.4	46.945	424	424	0	13.83	By MS/MS	By matching	By matching	By MS/MS	By MS/MS	By MS/MS	10.4	13.2	13.2	13.2	13.2	13.2	163250000	37765000
AT1G09490.2;AT1G09490.1	AT1G09490.2;AT1G09490.1	1;1	1;1	1;1	NAD(P)-binding Rossmann-fold superfamily protein ; NAD(P)-binding Rossmann-fold superfamily protein	2	1	1	1	1	1	1	1	0	1	1	1	1	1	0	1	1	1	1	1	0	1	6.2	6.2	6.2	32.397	291	291;322	0.0033003	7.3107	By MS/MS	By matching	By matching	By MS/MS		By MS/MS	6.2	6.2	6.2	6.2	0	6.2	10404000	3292800
AT1G57860.1;AT1G57660.1;AT1G09690.1;AT1G09590.1	AT1G57860.1;AT1G57660.1;AT1G09690.1;AT1G09590.1	7;7;7;7	7;7;7;7	7;7;7;7	Translation protein SH3-like family protein ; Translation protein SH3-like family protein ; Translation protein SH3-like family protein ; Translation protein SH3-like family protein	4	7	7	7	7	7	7	7	6	7	7	7	7	7	6	7	7	7	7	7	6	7	34.1	34.1	34.1	18.709	164	164;164;164;164	0	56.008	By MS/MS	By MS/MS	By MS/MS	By MS/MS	By MS/MS	By MS/MS	34.1	34.1	34.1	34.1	33.5	34.1	3293000000	638660000
AT1G09620.1	AT1G09620.1	26	26	26	ATP binding;leucine-tRNA ligases;aminoacyl-tRNA ligases;nucleotide binding;ATP binding;aminoacyl-tRNA ligases	1	26	26	26	25	23	23	24	23	23	25	23	23	24	23	23	25	23	23	24	23	23	34.1	34.1	34.1	123.45	1091	1091	0	215.24	By MS/MS	By MS/MS	By MS/MS	By MS/MS	By MS/MS	By MS/MS	33.2	30.5	30	31.1	30	30.6	2180100000	428930000
AT1G09640.1;AT1G09640.2	AT1G09640.1;AT1G09640.2	17;11	9;7	9;7	Translation elongation factor EF1B, gamma chain ; Translation elongation factor EF1B, gamma chain	2	17	9	9	16	12	14	14	16	16	8	6	6	7	9	8	8	6	6	7	9	8	41.5	22	22	46.66	414	414;265	0	245.67	By MS/MS	By MS/MS	By MS/MS	By MS/MS	By MS/MS	By MS/MS	39.4	36	37.2	39.4	41.5	39.4	2262400000	475510000
AT1G09750.1	AT1G09750.1	10	10	10	Eukaryotic aspartyl protease family protein	1	10	10	10	10	10	10	10	9	10	10	10	10	10	9	10	10	10	10	10	9	10	20.7	20.7	20.7	47.661	449	449	0	199.62	By MS/MS	By MS/MS	By MS/MS	By MS/MS	By MS/MS	By MS/MS	20.7	20.7	20.7	20.7	20.5	20.7	3664400000	772930000
AT1G09760.1	AT1G09760.1	4	4	4	U2 small nuclear ribonucleoprotein A	1	4	4	4	3	4	4	4	4	4	3	4	4	4	4	4	3	4	4	4	4	4	20.5	20.5	20.5	28.041	249	249	0	29.275	By MS/MS	By MS/MS	By MS/MS	By MS/MS	By MS/MS	By MS/MS	15.3	20.5	20.5	20.5	20.5	20.5	223770000	32708000
AT1G09770.1	AT1G09770.1	3	3	3	cell division cycle 5	1	3	3	3	1	3	1	2	2	2	1	3	1	2	2	2	1	3	1	2	2	2	7.2	7.2	7.2	95.766	844	844	0	17.451	By MS/MS	By matching	By MS/MS	By MS/MS	By matching	By matching	3.2	7.2	1.7	4	4	4.9	56707000	6004500
AT1G09780.1	AT1G09780.1	20	20	14	Phosphoglycerate mutase, 2,3-bisphosphoglycerate-independent	1	20	20	14	18	16	18	20	16	18	18	16	18	20	16	18	12	11	12	14	11	12	39.7	39.7	25.1	60.579	557	557	0	317.72	By MS/MS	By MS/MS	By MS/MS	By MS/MS	By MS/MS	By MS/MS	38.2	36.1	37.9	39.7	36.8	39.7	3638800000	511270000
AT1G09795.1	AT1G09795.1	10	10	9	ATP phosphoribosyl transferase 2	1	10	10	9	9	10	10	9	9	10	9	10	10	9	9	10	8	9	9	8	8	9	32.9	32.9	28.1	44.756	413	413	0	100.96	By MS/MS	By MS/MS	By MS/MS	By MS/MS	By MS/MS	By MS/MS	24.7	32.9	32.9	24.7	32.7	32.9	971910000	194950000
AT1G09830.1	AT1G09830.1	6	6	6	Glycinamide ribonucleotide (GAR) synthetase	1	6	6	6	5	5	5	6	4	5	5	5	5	6	4	5	5	5	5	6	4	5	17.9	17.9	17.9	56.473	532	532	0	41.398	By MS/MS	By MS/MS	By MS/MS	By MS/MS	By MS/MS	By MS/MS	16.5	14.8	14.8	17.9	11.3	14.8	313490000	57885000
AT1G10200.1	AT1G10200.1	2	2	2	GATA type zinc finger transcription factor family protein	1	2	2	2	2	2	1	2	1	2	2	2	1	2	1	2	2	2	1	2	1	2	8.9	8.9	8.9	21.04	190	190	0	40.415	By matching	By MS/MS	By matching	By MS/MS	By MS/MS	By matching	8.9	8.9	7.9	8.9	7.9	8.9	146390000	27444000
AT1G10290.1;AT1G59610.1	AT1G10290.1;AT1G59610.1	5;3	5;3	5;3	dynamin-like protein 6 ; dynamin-like 3	2	5	5	5	4	4	1	5	3	3	4	4	1	5	3	3	4	4	1	5	3	3	6.8	6.8	6.8	99.165	914	914;920	0	32.958	By MS/MS	By MS/MS	By MS/MS	By MS/MS	By MS/MS	By MS/MS	5.7	5.7	1.4	6.8	3.4	3.7	86833000	15265000
AT1G10360.1	AT1G10360.1	3	3	3	glutathione S-transferase TAU 18	1	3	3	3	2	2	2	2	2	3	2	2	2	2	2	3	2	2	2	2	2	3	14.1	14.1	14.1	25.911	227	227	0	19.437	By matching	By matching	By MS/MS	By MS/MS	By MS/MS	By MS/MS	10.1	10.1	10.1	10.1	10.1	14.1	148040000	15634000
AT1G10370.1	AT1G10370.1	7	7	7	Glutathione S-transferase family protein	1	7	7	7	5	5	4	4	6	7	5	5	4	4	6	7	5	5	4	4	6	7	41.4	41.4	41.4	25.307	227	227	0	59.946	By MS/MS	By MS/MS	By MS/MS	By MS/MS	By MS/MS	By MS/MS	22.9	22.9	16.7	16.7	23.3	41.4	347060000	79326000
AT1G10390.2;AT1G10390.1	AT1G10390.2;AT1G10390.1	1;1	1;1	1;1	Nucleoporin autopeptidase ; Nucleoporin autopeptidase	2	1	1	1	1	0	1	1	1	1	1	0	1	1	1	1	1	0	1	1	1	1	1.1	1.1	1.1	106.31	1041	1041;1041	0.0044409	7.077	By matching		By matching	By MS/MS	By matching	By matching	1.1	0	1.1	1.1	1.1	1.1	21341000	3491500
AT1G59830.2;AT1G59830.1;AT1G10430.1	AT1G59830.2;AT1G59830.1;AT1G10430.1	1;1;1	1;1;1	1;1;1	protein phosphatase 2A-2 ; protein phosphatase 2A-2 ; protein phosphatase 2A-2	3	1	1	1	1	0	0	0	0	0	1	0	0	0	0	0	1	0	0	0	0	0	7.3	7.3	7.3	30.002	262	262;306;306	0.0029301	7.5277	By MS/MS						7.3	0	0	0	0	0	9622300	9622300
AT1G10522.2;AT1G10522.1	AT1G10522.2;AT1G10522.1	1;1	1;1	1;1	unknown protein; FUNCTIONS IN: molecular_function unknown; INVOLVED IN: biological_process unknown; LOCATED IN: chloroplast; EXPRESSED IN: 23 plant structures; EXPRESSED DURING: 13 growth stages; Has 24 Blast hits to 24 proteins in 8 species: Archae - 0;	2	1	1	1	1	1	1	1	1	1	1	1	1	1	1	1	1	1	1	1	1	1	13.4	13.4	13.4	20.252	179	179;179	0.0029034	7.3699	By MS/MS	By matching	By matching	By MS/MS	By matching	By matching	13.4	13.4	13.4	13.4	13.4	13.4	20941000	4257400
AT1G10590.2;AT1G10590.1;AT1G10590.3	AT1G10590.2;AT1G10590.1;AT1G10590.3	1;1;1	1;1;1	1;1;1	Nucleic acid-binding, OB-fold-like protein ; Nucleic acid-binding, OB-fold-like protein ; Nucleic acid-binding, OB-fold-like protein	3	1	1	1	1	1	1	1	1	0	1	1	1	1	1	0	1	1	1	1	1	0	9.4	9.4	9.4	15.455	139	139;139;153	0.0052021	6.9684	By matching	By matching	By matching	By matching	By MS/MS		9.4	9.4	9.4	9.4	9.4	0	62009000	9173300
AT3G62290.3;AT3G62290.2;AT3G62290.1;AT2G47170.1;AT1G70490.3;AT1G70490.2;AT1G70490.1;AT1G23490.1;AT1G10630.1;AT5G14670.1	AT3G62290.3;AT3G62290.2;AT3G62290.1;AT2G47170.1;AT1G70490.3;AT1G70490.2;AT1G70490.1;AT1G23490.1;AT1G10630.1;AT5G14670.1	7;7;7;7;7;7;7;7;7;7	7;7;7;7;7;7;7;7;7;7	7;7;7;7;7;7;7;7;7;7	ADP-ribosylation factor A1E ; ADP-ribosylation factor A1E ; ADP-ribosylation factor A1E ; Ras-related small GTP-binding family protein ; Ras-related small GTP-binding family protein ; Ras-related small GTP-binding family protein ; Ras-related small GTP-bi	10	7	7	7	6	6	7	7	6	6	6	6	7	7	6	6	6	6	7	7	6	6	43.6	43.6	43.6	20.607	181	181;181;181;181;181;181;181;181;181;188	0	109.74	By MS/MS	By MS/MS	By MS/MS	By MS/MS	By MS/MS	By MS/MS	43.6	43.6	43.6	43.6	35.9	43.6	1402600000	206660000
AT1G10670.4;AT1G10670.2;AT1G10670.1;AT1G10670.3;AT1G60810.1	AT1G10670.4;AT1G10670.2;AT1G10670.1;AT1G10670.3	9;9;9;8;3	9;9;9;8;3	6;6;6;5;1	ATP-citrate lyase A-1 ; ATP-citrate lyase A-1 ; ATP-citrate lyase A-1 ; ATP-citrate lyase A-1	5	9	9	6	7	8	8	8	7	9	7	8	8	8	7	9	5	5	5	5	4	6	28.1	28.1	23.2	46.678	423	423;423;423;443;423	0	109.03	By MS/MS	By MS/MS	By MS/MS	By MS/MS	By MS/MS	By MS/MS	22	27.9	24.6	26	24.3	28.1	940190000	151340000
AT1G10760.1;AT4G24450.1	AT1G10760.1	25;1	25;1	25;1	Pyruvate phosphate dikinase, PEP/pyruvate binding domain	2	25	25	25	20	18	22	20	21	23	20	18	22	20	21	23	20	18	22	20	21	23	25.2	25.2	25.2	156.58	1399	1399;1278	0	233.92	By MS/MS	By MS/MS	By MS/MS	By MS/MS	By MS/MS	By MS/MS	20.2	18.4	22.9	19.4	19.7	24.4	1378100000	195530000
AT1G10840.2;AT1G10840.1	AT1G10840.2;AT1G10840.1	5;5	5;5	5;5	translation initiation factor 3 subunit H1 ; translation initiation factor 3 subunit H1	2	5	5	5	5	4	5	5	5	5	5	4	5	5	5	5	5	4	5	5	5	5	21.6	21.6	21.6	28.887	250	250;337	0	40.218	By MS/MS	By MS/MS	By MS/MS	By MS/MS	By MS/MS	By MS/MS	21.6	21.2	21.6	21.6	21.6	21.6	472230000	68048000
AT1G60940.2;AT1G60940.1;AT1G10940.1;AT1G10940.2;AT4G33950.2;AT2G23030.1;AT5G08590.1;AT5G63650.1;AT5G66880.1;AT4G33950.1;AT3G50500.1;AT3G50500.2	AT1G60940.2;AT1G60940.1;AT1G10940.1;AT1G10940.2	3;3;3;3;1;1;1;1;1;1;1;1	3;3;3;3;1;1;1;1;1;1;1;1	3;3;3;3;1;1;1;1;1;1;1;1	SNF1-related protein kinase 2.10 ; SNF1-related protein kinase 2.10 ; Protein kinase superfamily protein ; Protein kinase superfamily protein	12	3	3	3	2	3	3	3	3	3	2	3	3	3	3	3	2	3	3	3	3	3	12.5	12.5	12.5	41.039	361	361;361;363;371;314;339;353;360;361;362;362;369	0	19.747	By MS/MS	By MS/MS	By MS/MS	By MS/MS	By MS/MS	By MS/MS	8.9	12.5	12.5	12.5	12.5	12.5	395820000	49475000
AT1G11360.4;AT1G11360.3;AT1G11360.2;AT1G11360.1	AT1G11360.4;AT1G11360.3;AT1G11360.2;AT1G11360.1	1;1;1;1	1;1;1;1	1;1;1;1	Adenine nucleotide alpha hydrolases-like superfamily protein ; Adenine nucleotide alpha hydrolases-like superfamily protein ; Adenine nucleotide alpha hydrolases-like superfamily protein ; Adenine nucleotide alpha hydrolases-like superfamily protein	4	1	1	1	1	1	1	0	1	1	1	1	1	0	1	1	1	1	1	0	1	1	4.5	4.5	4.5	26.508	242	242;242;242;242	0.0030043	7.8779	By MS/MS	By matching	By MS/MS		By MS/MS	By MS/MS	4.5	4.5	4.5	0	4.5	4.5	65567000	17582000
AT1G11430.1	AT1G11430.1	4	4	4	plastid developmental protein DAG, putative	1	4	4	4	3	3	3	2	4	3	3	3	3	2	4	3	3	3	3	2	4	3	21.6	21.6	21.6	26.2	232	232	0	137.57	By MS/MS	By MS/MS	By MS/MS	By MS/MS	By MS/MS	By MS/MS	17.2	17.2	17.2	11.6	21.6	17.2	694390000	151200000
AT1G11580.1	AT1G11580.1	2	2	2	methylesterase PCR A	1	2	2	2	2	0	2	1	0	1	2	0	2	1	0	1	2	0	2	1	0	1	5.2	5.2	5.2	61.687	557	557	0.00046404	11.899	By MS/MS		By matching	By matching		By matching	5.2	0	5.2	2.3	0	2.3	24774000	9299800
AT1G11650.1;AT1G11650.2	AT1G11650.1;AT1G11650.2	5;5	5;5	5;5	RNA-binding (RRM/RBD/RNP motifs) family protein ; RNA-binding (RRM/RBD/RNP motifs) family protein	2	5	5	5	5	4	4	4	5	2	5	4	4	4	5	2	5	4	4	4	5	2	26.1	26.1	26.1	33.43	306	306;405	0	73.184	By MS/MS	By MS/MS	By MS/MS	By MS/MS	By MS/MS	By MS/MS	26.1	23.2	22.5	22.5	26.1	9.2	393920000	66029000
AT1G11720.1;AT1G11720.2	AT1G11720.1;AT1G11720.2	6;6	6;6	6;6	starch synthase 3 ; starch synthase 3	2	6	6	6	3	3	4	4	4	5	3	3	4	4	4	5	3	3	4	4	4	5	8.6	8.6	8.6	118.51	1042	1042;1094	0	38.976	By MS/MS	By MS/MS	By MS/MS	By MS/MS	By matching	By MS/MS	4.5	3.4	5.7	5.7	5.8	7.4	119090000	23378000
AT1G11750.1;AT1G11750.2	AT1G11750.1;AT1G11750.2	6;6	6;6	6;6	CLP protease proteolytic subunit 6 ; CLP protease proteolytic subunit 6	2	6	6	6	6	4	6	5	5	6	6	4	6	5	5	6	6	4	6	5	5	6	28	28	28	29.382	271	271;289	0	81.967	By MS/MS	By MS/MS	By MS/MS	By MS/MS	By MS/MS	By MS/MS	28	24.4	28	27.7	27.7	28	1044200000	119570000
AT1G11840.4;AT1G11840.3;AT1G11840.2;AT1G11840.1;AT1G11840.6;AT1G11840.5	AT1G11840.4;AT1G11840.3;AT1G11840.2;AT1G11840.1;AT1G11840.6;AT1G11840.5	10;10;10;10;9;5	10;10;10;10;9;5	9;9;9;9;8;5	glyoxalase I homolog ; glyoxalase I homolog ; glyoxalase I homolog ; glyoxalase I homolog ; glyoxalase I homolog ; glyoxalase I homolog	6	10	10	9	8	9	7	10	10	9	8	9	7	10	10	9	8	9	7	9	9	9	40.6	40.6	35	31.928	283	283;283;283;283;322;232	0	92.121	By MS/MS	By MS/MS	By MS/MS	By MS/MS	By MS/MS	By MS/MS	31.1	35	27.2	40.6	40.6	35	1806600000	328750000
AT1G11860.3;AT1G11860.2;AT1G11860.1	AT1G11860.3;AT1G11860.2;AT1G11860.1	17;17;17	17;17;17	17;17;17	Glycine cleavage T-protein family ; Glycine cleavage T-protein family ; Glycine cleavage T-protein family	3	17	17	17	17	14	16	15	15	15	17	14	16	15	15	15	17	14	16	15	15	15	40.7	40.7	40.7	44.444	408	408;408;408	0	323.31	By MS/MS	By MS/MS	By MS/MS	By MS/MS	By MS/MS	By MS/MS	40.7	38.2	40.7	38.2	38.2	38.2	17603000000	4291600000
AT1G11870.1;AT1G11870.2;AT1G11870.3	AT1G11870.1;AT1G11870.2	5;5;2	5;5;2	5;5;2	Seryl-tRNA synthetase ; Seryl-tRNA synthetase	3	5	5	5	4	5	4	3	5	3	4	5	4	3	5	3	4	5	4	3	5	3	14.3	14.3	14.3	57.181	512	512;514;402	0	47.66	By MS/MS	By MS/MS	By MS/MS	By MS/MS	By MS/MS	By MS/MS	11.9	14.3	11.7	9.4	14.3	9.4	211530000	26217000
AT1G11910.1;AT1G62290.2;AT1G62290.1	AT1G11910.1	8;2;2	8;2;2	8;2;2	aspartic proteinase A1	3	8	8	8	6	5	7	5	6	6	6	5	7	5	6	6	6	5	7	5	6	6	20.8	20.8	20.8	54.613	506	506;513;513	0	54.532	By MS/MS	By matching	By matching	By MS/MS	By MS/MS	By MS/MS	16.6	12.8	19	12.8	16	18.4	363960000	51978000
AT1G11930.2;AT1G11930.1	AT1G11930.2;AT1G11930.1	1;1	1;1	1;1	Predicted pyridoxal phosphate-dependent enzyme, YBL036C type ; Predicted pyridoxal phosphate-dependent enzyme, YBL036C type	2	1	1	1	0	1	0	1	0	0	0	1	0	1	0	0	0	1	0	1	0	0	5.1	5.1	5.1	27.766	255	255;257	0.0032626	7.1992		By MS/MS		By MS/MS			0	5.1	0	5.1	0	0	4138100	0
AT1G12000.1	AT1G12000.1	11	11	9	Phosphofructokinase family protein	1	11	11	9	9	10	9	7	7	9	9	10	9	7	7	9	8	9	8	5	5	8	33.7	33.7	31.6	61.459	566	566	0	93.201	By MS/MS	By MS/MS	By MS/MS	By MS/MS	By MS/MS	By MS/MS	29	33.7	29.3	20.8	21.2	31.1	614950000	137340000
AT1G12050.1	AT1G12050.1	5	5	5	fumarylacetoacetase, putative	1	5	5	5	5	4	4	5	5	5	5	4	4	5	5	5	5	4	4	5	5	5	15.9	15.9	15.9	46.095	421	421	0	33.446	By MS/MS	By MS/MS	By MS/MS	By MS/MS	By MS/MS	By MS/MS	15.9	13.1	13.1	15.9	15.9	15.9	294710000	69295000
AT1G12230.1;AT1G12230.2	AT1G12230.1;AT1G12230.2	7;7	7;7	7;7	Aldolase superfamily protein ; Aldolase superfamily protein	2	7	7	7	6	6	6	7	7	7	6	6	6	7	7	7	6	6	6	7	7	7	26.7	26.7	26.7	43.994	405	405;427	0	61.184	By MS/MS	By MS/MS	By MS/MS	By MS/MS	By MS/MS	By MS/MS	24	23.7	24	26.7	26.7	26.7	867540000	202200000
AT1G12240.1;AT1G62660.1	AT1G12240.1	9;1	9;1	9;1	Glycosyl hydrolases family 32 protein	2	9	9	9	9	8	8	8	8	9	9	8	8	8	8	9	9	8	8	8	8	9	21.8	21.8	21.8	73.843	664	664;648	0	109.31	By MS/MS	By MS/MS	By MS/MS	By MS/MS	By MS/MS	By MS/MS	21.8	20.2	20.3	19.4	20.3	21.8	667470000	117550000
AT1G12250.2;AT1G12250.1	AT1G12250.2;AT1G12250.1	8;8	8;8	8;8	Pentapeptide repeat-containing protein ; Pentapeptide repeat-containing protein	2	8	8	8	6	8	6	6	7	6	6	8	6	6	7	6	6	8	6	6	7	6	54.9	54.9	54.9	21.768	206	206;280	0	82.139	By MS/MS	By MS/MS	By MS/MS	By MS/MS	By MS/MS	By MS/MS	43.2	54.9	43.2	39.3	46.6	43.2	528760000	107510000
AT1G12270.1	AT1G12270.1	14	14	13	stress-inducible protein, putative	1	14	14	13	12	12	11	12	12	13	12	12	11	12	12	13	11	11	11	11	11	12	36.9	36.9	33.9	64.584	572	572	0	179.79	By MS/MS	By MS/MS	By MS/MS	By MS/MS	By MS/MS	By MS/MS	30.2	30.6	27.6	35.1	26.4	35.1	891320000	183250000
AT1G12310.1	AT1G12310.1	9	9	4	Calcium-binding EF-hand family protein	1	9	9	4	9	9	9	9	8	9	9	9	9	9	8	9	4	4	4	4	4	4	64.2	64.2	32.4	16.517	148	148	0	73.201	By MS/MS	By MS/MS	By MS/MS	By MS/MS	By MS/MS	By MS/MS	64.2	64.2	64.2	64.2	59.5	64.2	1891400000	424020000
AT1G12410.1	AT1G12410.1	9	9	9	CLP protease proteolytic subunit 2	1	9	9	9	7	9	8	7	7	7	7	9	8	7	7	7	7	9	8	7	7	7	45.5	45.5	45.5	31.208	279	279	0	82.96	By MS/MS	By MS/MS	By MS/MS	By MS/MS	By MS/MS	By MS/MS	40.1	45.5	45.5	34.4	28	40.1	920370000	185270000
AT1G12770.1	AT1G12770.1	3	3	3	P-loop containing nucleoside triphosphate hydrolases superfamily protein	1	3	3	3	3	2	1	2	1	3	3	2	1	2	1	3	3	2	1	2	1	3	7.8	7.8	7.8	60.718	551	551	0	21.17	By MS/MS	By MS/MS	By matching	By MS/MS	By matching	By MS/MS	7.8	5.3	2.5	4.5	2	7.8	55736000	17082000
AT1G12780.1;AT1G63180.1	AT1G12780.1;AT1G63180.1	2;1	2;1	2;1	UDP-D-glucose/UDP-D-galactose 4-epimerase 1 ; UDP-D-glucose/UDP-D-galactose 4-epimerase 3	2	2	2	2	2	2	2	2	2	2	2	2	2	2	2	2	2	2	2	2	2	2	7.1	7.1	7.1	39.157	351	351;351	0	21.028	By MS/MS	By MS/MS	By MS/MS	By MS/MS	By MS/MS	By MS/MS	7.1	7.1	7.1	7.1	7.1	7.1	62951000	14191000
AT1G12800.1	AT1G12800.1	13	13	13	Nucleic acid-binding, OB-fold-like protein	1	13	13	13	9	10	7	12	12	10	9	10	7	12	12	10	9	10	7	12	12	10	26.6	26.6	26.6	85.667	767	767	0	95.629	By MS/MS	By MS/MS	By MS/MS	By MS/MS	By MS/MS	By MS/MS	21.1	20.9	17.7	25.3	25.4	22.4	589060000	99835000
AT1G12840.1	AT1G12840.1	13	13	13	vacuolar ATP synthase subunit C (VATC) / V-ATPase C subunit / vacuolar proton pump C subunit (DET3)	1	13	13	13	10	11	10	12	11	11	10	11	10	12	11	11	10	11	10	12	11	11	41.6	41.6	41.6	42.619	375	375	0	127.52	By MS/MS	By MS/MS	By MS/MS	By MS/MS	By MS/MS	By MS/MS	33.6	36	33.6	39.2	32.3	36.8	1382100000	312450000
AT1G12900.4;AT1G12900.3;AT1G12900.1	AT1G12900.4;AT1G12900.3;AT1G12900.1	18;18;18	6;6;6	4;4;4	glyceraldehyde 3-phosphate dehydrogenase A subunit 2 ; glyceraldehyde 3-phosphate dehydrogenase A subunit 2 ; glyceraldehyde 3-phosphate dehydrogenase A subunit 2	3	18	6	4	16	17	17	17	17	16	5	5	6	5	5	5	3	3	4	3	3	3	59.1	23.1	20.6	37.667	350	350;350;399	0	259.19	By MS/MS	By MS/MS	By MS/MS	By MS/MS	By MS/MS	By MS/MS	48.6	50.6	57.1	50.6	50.6	48.6	12562000000	2576200000
AT1G12900.2	AT1G12900.2	14	1	1	glyceraldehyde 3-phosphate dehydrogenase A subunit 2	1	14	1	1	13	14	13	14	14	13	1	1	1	1	1	1	1	1	1	1	1	1	45.4	5.4	5.4	34.332	317	317	0.0031001	9.6175	By MS/MS	By MS/MS	By MS/MS	By matching	By MS/MS	By MS/MS	43.2	45.4	43.2	45.4	45.4	43.2	77937000	15208000
AT1G12920.1;AT3G26618.1;AT5G47880.2;AT5G47880.1	AT1G12920.1;AT3G26618.1;AT5G47880.2;AT5G47880.1	2;2;1;1	2;2;1;1	2;2;1;1	eukaryotic release factor 1-2 ; eukaryotic release factor 1-3 ; eukaryotic release factor 1-1 ; eukaryotic release factor 1-1	4	2	2	2	2	1	2	2	1	2	2	1	2	2	1	2	2	1	2	2	1	2	5.5	5.5	5.5	48.941	434	434;435;436;436	0	15.632	By MS/MS	By MS/MS	By matching	By MS/MS	By MS/MS	By MS/MS	5.5	3	5.5	5.5	3	5.5	137950000	25772000
AT1G13020.1	AT1G13020.1	9	9	8	eukaryotic initiation factor 4B2	1	9	9	8	8	6	7	8	6	7	8	6	7	8	6	7	7	6	6	7	6	7	18.9	18.9	16.8	59.324	549	549	0	81.887	By MS/MS	By MS/MS	By MS/MS	By MS/MS	By MS/MS	By MS/MS	17.3	13.5	15.3	17.3	13.5	15.1	643840000	127420000
AT1G13060.1;AT1G13060.2	AT1G13060.1;AT1G13060.2	7;7	7;7	3;3	20S proteasome beta subunit E1 ; 20S proteasome beta subunit E1	2	7	7	3	6	7	6	7	6	6	6	7	6	7	6	6	3	3	3	3	2	3	40.1	40.1	23.4	29.667	274	274;298	0	101.08	By MS/MS	By MS/MS	By MS/MS	By MS/MS	By MS/MS	By MS/MS	36.9	40.1	36.9	40.1	35.4	36.9	895990000	154330000
AT1G13270.1;AT1G13270.2	AT1G13270.1;AT1G13270.2	6;4	6;4	6;4	methionine aminopeptidase 1B ; methionine aminopeptidase 1B	2	6	6	6	5	6	4	6	6	6	5	6	4	6	6	6	5	6	4	6	6	6	27.9	27.9	27.9	40.424	369	369;283	0	76.587	By MS/MS	By MS/MS	By MS/MS	By MS/MS	By MS/MS	By MS/MS	25.7	27.9	23.3	27.9	27.9	27.9	1288800000	197830000
AT1G13280.1	AT1G13280.1	3	2	2	allene oxide cyclase 4	1	3	2	2	3	3	3	3	2	3	2	2	2	2	1	2	2	2	2	2	1	2	13.8	10.6	10.6	27.809	254	254	0	16.372	By MS/MS	By matching	By MS/MS	By matching	By MS/MS	By MS/MS	13.8	13.8	13.8	13.8	8.7	13.8	150320000	27789000
AT1G13320.2;AT1G13320.3;AT1G13320.1	AT1G13320.2;AT1G13320.3;AT1G13320.1	4;4;4	2;2;2	2;2;2	protein phosphatase 2A subunit A3 ; protein phosphatase 2A subunit A3 ; protein phosphatase 2A subunit A3	3	4	2	2	3	3	3	2	4	3	2	2	2	1	2	2	2	2	2	1	2	2	10.4	5.4	5.4	59.998	537	537;587;587	0	14.104	By matching	By matching	By matching	By matching	By MS/MS	By matching	8.4	7.4	8.4	3.9	10.4	8.4	54433000	10527000
AT1G13440.1;AT1G13440.2	AT1G13440.1;AT1G13440.2	21;19	2;2	2;2	glyceraldehyde-3-phosphate dehydrogenase C2 ; glyceraldehyde-3-phosphate dehydrogenase C2	2	21	2	2	18	19	17	19	18	16	2	1	2	1	1	1	2	1	2	1	1	1	70.4	10.4	10.4	36.913	338	338;310	0	124.56	By MS/MS	By MS/MS	By matching	By MS/MS	By MS/MS	By MS/MS	66.6	68	64.5	67.8	66.3	63.9	371250000	136280000
AT1G13690.1	AT1G13690.1	3	3	3	ATPase E1	1	3	3	3	2	2	3	3	2	1	2	2	3	3	2	1	2	2	3	3	2	1	18.1	18.1	18.1	19.809	177	177	0	20.438	By MS/MS	By matching	By matching	By MS/MS	By MS/MS	By MS/MS	11.9	11.9	18.1	18.1	11.9	6.2	77578000	8738700
AT1G13730.1	AT1G13730.1	2	2	2	Nuclear transport factor 2 (NTF2) family protein with RNA binding (RRM-RBD-RNP motifs) domain	1	2	2	2	1	0	1	1	1	2	1	0	1	1	1	2	1	0	1	1	1	2	11	11	11	46.803	428	428	0	20.13	By matching		By matching	By MS/MS	By MS/MS	By MS/MS	3	0	7.9	3	3	11	31746000	5544800
AT1G13930.3;AT1G13930.2;AT1G13930.1	AT1G13930.3;AT1G13930.2;AT1G13930.1	12;12;12	12;12;12	12;12;12	Involved in response to salt stress. Knockout mutants are hypersensitive to salt stress. ; Involved in response to salt stress. Knockout mutants are hypersensitive to salt stress. ; Involved in response to salt stress. Knockout mutants are hypersensiti	3	12	12	12	10	11	9	12	10	12	10	11	9	12	10	12	10	11	9	12	10	12	84.5	84.5	84.5	16.163	155	155;155;155	0	264.91	By MS/MS	By MS/MS	By MS/MS	By MS/MS	By MS/MS	By MS/MS	84.5	84.5	83.9	84.5	82.6	84.5	30472000000	5468400000
AT1G14030.1	AT1G14030.1	7	7	7	Rubisco methyltransferase family protein	1	7	7	7	7	6	6	6	4	6	7	6	6	6	4	6	7	6	6	6	4	6	14.5	14.5	14.5	54.611	482	482	0	45.983	By MS/MS	By MS/MS	By MS/MS	By MS/MS	By MS/MS	By MS/MS	14.5	14.5	12.7	14.5	10.4	12	254520000	57812000
AT1G14250.1	AT1G14250.1	1	1	1	GDA1/CD39 nucleoside phosphatase family protein	1	1	1	1	1	1	0	1	1	1	1	1	0	1	1	1	1	1	0	1	1	1	3.1	3.1	3.1	53.504	488	488	0.0030448	8.3591	By MS/MS	By matching		By MS/MS	By matching	By MS/MS	3.1	3.1	0	3.1	3.1	3.1	33399000	8737900
AT1G14320.1;AT1G14320.2	AT1G14320.1;AT1G14320.2	9;7	9;7	3;3	Ribosomal protein L16p/L10e family protein ; Ribosomal protein L16p/L10e family protein	2	9	9	3	4	7	5	8	6	6	4	7	5	8	6	6	2	2	2	3	2	2	33.2	33.2	9.5	24.917	220	220;163	0	62.509	By MS/MS	By MS/MS	By MS/MS	By MS/MS	By MS/MS	By MS/MS	17.3	32.7	22.7	33.2	26.8	28.2	2399300000	237560000
AT2G02760.1;AT1G14400.2;AT1G14400.1	AT2G02760.1;AT1G14400.2;AT1G14400.1	1;1;1	1;1;1	1;1;1	ubiquiting-conjugating enzyme 2 ; ubiquitin carrier protein 1 ; ubiquitin carrier protein 1	3	1	1	1	1	1	1	1	1	1	1	1	1	1	1	1	1	1	1	1	1	1	11.2	11.2	11.2	17.279	152	152;152;152	0.0030702	8.8081	By matching	By MS/MS	By matching	By MS/MS	By MS/MS	By matching	11.2	11.2	11.2	11.2	11.2	11.2	75979000	12115000
AT1G14410.1	AT1G14410.1	6	5	5	ssDNA-binding transcriptional regulator	1	6	5	5	4	5	6	6	5	6	4	4	5	5	4	5	4	4	5	5	4	5	34.2	30.8	30.8	29.058	263	263	0	57.543	By MS/MS	By MS/MS	By MS/MS	By MS/MS	By MS/MS	By MS/MS	25.5	28.9	34.2	34.2	28.9	34.2	541330000	87930000
AT1G14610.1	AT1G14610.1	16	16	16	valyl-tRNA synthetase / valine--tRNA ligase (VALRS)	1	16	16	16	13	14	15	14	16	15	13	14	15	14	16	15	13	14	15	14	16	15	19.8	19.8	19.8	125.92	1108	1108	0	133.61	By MS/MS	By MS/MS	By MS/MS	By MS/MS	By MS/MS	By MS/MS	16.6	16.5	18.9	17.1	19.8	18.7	1035300000	186540000
AT1G14650.2;AT1G14650.1	AT1G14650.2;AT1G14650.1	7;7	7;7	6;6	SWAP (Suppressor-of-White-APricot)/surp domain-containing protein / ubiquitin family protein ; SWAP (Suppressor-of-White-APricot)/surp domain-containing protein / ubiquitin family protein	2	7	7	6	7	6	6	6	7	7	7	6	6	6	7	7	6	5	5	5	6	6	16.8	16.8	15	87.593	785	785;785	0	50.751	By MS/MS	By MS/MS	By MS/MS	By MS/MS	By MS/MS	By MS/MS	16.8	14.1	14	14.1	16.8	16.8	329960000	72625000
AT1G14810.1	AT1G14810.1	11	11	11	semialdehyde dehydrogenase family protein	1	11	11	11	10	11	9	9	9	10	10	11	9	9	9	10	10	11	9	9	9	10	35.5	35.5	35.5	40.745	375	375	0	135.66	By MS/MS	By MS/MS	By MS/MS	By MS/MS	By MS/MS	By MS/MS	33.1	35.5	32.8	33.1	32.8	33.1	2233600000	423360000
AT1G14980.1	AT1G14980.1	6	6	6	chaperonin 10	1	6	6	6	5	5	5	6	6	6	5	5	5	6	6	6	5	5	5	6	6	6	55.1	55.1	55.1	10.812	98	98	0	52.88	By MS/MS	By MS/MS	By MS/MS	By MS/MS	By MS/MS	By MS/MS	55.1	55.1	55.1	55.1	55.1	55.1	1370900000	292310000
AT1G15000.1	AT1G15000.1	2	2	2	serine carboxypeptidase-like 50	1	2	2	2	2	2	2	2	1	2	2	2	2	2	1	2	2	2	2	2	1	2	4.7	4.7	4.7	49.222	444	444	0	13.798	By MS/MS	By MS/MS	By matching	By MS/MS	By matching	By MS/MS	4.7	4.7	4.7	4.7	2.5	4.7	37664000	9585600
AT1G15140.1;AT1G15140.3;AT1G15140.2	AT1G15140.1;AT1G15140.3;AT1G15140.2	7;4;4	7;4;4	7;4;4	FAD/NAD(P)-binding oxidoreductase ; FAD/NAD(P)-binding oxidoreductase ; FAD/NAD(P)-binding oxidoreductase	3	7	7	7	6	6	6	7	6	7	6	6	6	7	6	7	6	6	6	7	6	7	22.4	22.4	22.4	31.923	295	295;271;271	0	71.269	By MS/MS	By MS/MS	By MS/MS	By MS/MS	By MS/MS	By MS/MS	19	22.4	19	22.4	22.4	22.4	1540900000	176040000
AT3G16080.1;AT1G52300.1;AT1G15250.1	AT3G16080.1;AT1G52300.1;AT1G15250.1	2;2;2	2;2;2	2;2;2	Zinc-binding ribosomal protein family protein ; Zinc-binding ribosomal protein family protein ; Zinc-binding ribosomal protein family protein	3	2	2	2	1	1	2	2	2	2	1	1	2	2	2	2	1	1	2	2	2	2	8.4	8.4	8.4	10.771	95	95;95;95	0.0013514	10.905	By matching	By matching	By matching	By MS/MS	By matching	By MS/MS	8.4	8.4	8.4	8.4	8.4	8.4	580900000	45634000
AT1G15270.1	AT1G15270.1	1	1	1	Translation machinery associated TMA7	1	1	1	1	1	1	1	1	1	1	1	1	1	1	1	1	1	1	1	1	1	1	20.3	20.3	20.3	6.978	64	64	0	49.19	By MS/MS	By MS/MS	By MS/MS	By MS/MS	By MS/MS	By MS/MS	20.3	20.3	20.3	20.3	20.3	20.3	705260000	152460000
AT1G15290.1	AT1G15290.1	6	3	3	Tetratricopeptide repeat (TPR)-like superfamily protein	1	6	3	3	5	3	6	5	4	6	3	1	3	2	2	3	3	1	3	2	2	3	4.1	2	2	177.63	1608	1608	0	20.384	By MS/MS	By MS/MS	By MS/MS	By MS/MS	By MS/MS	By MS/MS	3.7	2.4	4.1	3.5	3	4.1	504910000	125470000
AT1G15340.1;AT1G15340.2	AT1G15340.1;AT1G15340.2	11;9	11;9	10;8	methyl-CPG-binding domain 10 ; methyl-CPG-binding domain 10	2	11	11	10	10	10	9	10	10	9	10	10	9	10	10	9	9	9	8	9	9	8	39.8	39.8	37.8	42.357	384	384;332	0	124.14	By MS/MS	By MS/MS	By MS/MS	By MS/MS	By MS/MS	By MS/MS	35.2	35.2	35.2	34.9	34.9	30.2	2244500000	421110000
AT1G15390.1	AT1G15390.1	1	1	1	peptide deformylase 1A	1	1	1	1	0	0	0	1	1	0	0	0	0	1	1	0	0	0	0	1	1	0	4.1	4.1	4.1	29.995	269	269	0.0032908	7.2867				By MS/MS	By MS/MS		0	0	0	4.1	4.1	0	33521000	0
AT1G15710.1	AT1G15710.1	2	2	2	prephenate dehydrogenase family protein	1	2	2	2	2	1	2	2	2	2	2	1	2	2	2	2	2	1	2	2	2	2	7.8	7.8	7.8	40.633	358	358	0	13.197	By MS/MS	By MS/MS	By MS/MS	By MS/MS	By MS/MS	By MS/MS	7.8	4.2	7.8	7.8	7.8	7.8	47281000	7738100
AT1G15730.1	AT1G15730.1	4	3	3	Cobalamin biosynthesis CobW-like protein	1	4	3	3	3	4	2	3	2	2	2	3	1	2	1	1	2	3	1	2	1	1	13.8	11.4	11.4	50.258	448	448	0	19.802	By matching	By MS/MS	By MS/MS	By MS/MS	By matching	By matching	11.4	13.8	6	11.4	6	6	91763000	18066000
AT1G15750.4;AT1G15750.3;AT1G15750.2;AT1G15750.1;AT1G80490.1;AT1G80490.2	AT1G15750.4;AT1G15750.3;AT1G15750.2;AT1G15750.1;AT1G80490.1;AT1G80490.2	11;11;11;11;10;10	11;11;11;11;10;10	6;6;6;6;5;5	Transducin family protein / WD-40 repeat family protein ; Transducin family protein / WD-40 repeat family protein ; Transducin family protein / WD-40 repeat family protein ; Transducin family protein / WD-40 repeat family protein ; TOPLESS-related 1 ; TOP	6	11	11	6	9	8	10	7	8	9	9	8	10	7	8	9	5	5	6	4	5	6	11.9	11.9	7.6	124.3	1131	1131;1131;1131;1131;1119;1120	0	78.324	By MS/MS	By MS/MS	By MS/MS	By MS/MS	By MS/MS	By MS/MS	10	9.2	11	7.8	8.8	10.1	555950000	117430000
AT1G15780.1	AT1G15780.1	1	1	1	unknown protein; BEST Arabidopsis thaliana protein match is: unknown protein (TAIR:AT2G10440.1); Has 103701 Blast hits to 43153 proteins in 1828 species: Archae - 30; Bacteria - 7385; Metazoa - 38639; Fungi - 11531; Plants - 7727; Viruses - 307; Other Euk	1	1	1	1	0	0	0	1	1	0	0	0	0	1	1	0	0	0	0	1	1	0	0.8	0.8	0.8	146.34	1335	1335	0.0036452	7.1049				By MS/MS	By matching		0	0	0	0.8	0.8	0	3092000	0
AT1G15820.1	AT1G15820.1	5	5	5	light harvesting complex photosystem II subunit 6	1	5	5	5	5	4	4	4	3	4	5	4	4	4	3	4	5	4	4	4	3	4	35.7	35.7	35.7	27.522	258	258	0	37.838	By MS/MS	By MS/MS	By MS/MS	By MS/MS	By MS/MS	By MS/MS	35.7	27.9	27.9	22.5	14.7	27.9	243000000	62885000
AT1G15930.2;AT1G15930.1	AT1G15930.2;AT1G15930.1	2;2	1;1	1;1	Ribosomal protein L7Ae/L30e/S12e/Gadd45 family protein ; Ribosomal protein L7Ae/L30e/S12e/Gadd45 family protein	2	2	1	1	2	2	2	2	2	2	1	1	1	1	1	1	1	1	1	1	1	1	15.3	9.7	9.7	15.377	144	144;144	0.0030501	8.4796	By MS/MS	By matching	By MS/MS	By MS/MS	By matching	By MS/MS	15.3	15.3	15.3	15.3	15.3	15.3	183930000	28781000
AT1G15950.2;AT1G15950.1	AT1G15950.2;AT1G15950.1	4;4	4;4	4;4	cinnamoyl coa reductase 1 ; cinnamoyl coa reductase 1	2	4	4	4	2	2	2	4	3	3	2	2	2	4	3	3	2	2	2	4	3	3	13.6	13.6	13.6	37.186	337	337;344	0	29.72	By MS/MS	By MS/MS	By MS/MS	By MS/MS	By MS/MS	By MS/MS	5.9	5.3	5.3	13.6	10.7	8.3	211570000	32011000
AT1G16080.1	AT1G16080.1	15	15	15	unknown protein; LOCATED IN: apoplast, chloroplast stroma, chloroplast, chloroplast envelope; EXPRESSED IN: 23 plant structures; EXPRESSED DURING: 14 growth stages; Has 81 Blast hits to 81 proteins in 28 species: Archae - 0; Bacteria - 2; Metazoa - 0; Fun	1	15	15	15	13	14	14	15	14	13	13	14	14	15	14	13	13	14	14	15	14	13	54.3	54.3	54.3	34.13	313	313	0	145.37	By MS/MS	By MS/MS	By MS/MS	By MS/MS	By MS/MS	By MS/MS	47.9	53.7	50.8	54.3	53.7	47.6	4768600000	739820000
AT1G16210.1	AT1G16210.1	2	2	2	unknown protein; CONTAINS InterPro DOMAIN/s: Protein of unknown function DUF1014 (InterPro:IPR010422); Has 16107 Blast hits to 8386 proteins in 1107 species: Archae - 26; Bacteria - 3370; Metazoa - 4013; Fungi - 1516; Plants - 526; Viruses - 120; Other Eu	1	2	2	2	0	0	1	1	1	1	0	0	1	1	1	1	0	0	1	1	1	1	7.3	7.3	7.3	26.826	234	234	0.00046275	11.84			By matching	By matching	By MS/MS	By MS/MS	0	0	3.8	3.4	3.4	3.8	54018000	0
AT1G16300.1;AT1G79530.1	AT1G16300.1;AT1G79530.1	4;4	3;3	3;3	glyceraldehyde-3-phosphate dehydrogenase of plastid 2 ; glyceraldehyde-3-phosphate dehydrogenase of plastid 1	2	4	3	3	2	2	1	3	4	2	2	1	1	2	3	2	2	1	1	2	3	2	12.6	10.7	10.7	44.845	420	420;422	0	18.408	By MS/MS	By matching	By matching	By MS/MS	By MS/MS	By matching	6.9	5.5	3.6	8.8	12.6	6.9	66547000	12568000
AT1G16350.1;AT1G79470.1	AT1G16350.1	9;1	9;1	9;1	Aldolase-type TIM barrel family protein	2	9	9	9	6	7	5	9	8	7	6	7	5	9	8	7	6	7	5	9	8	7	26.7	26.7	26.7	54.051	502	502;503	0	74.284	By MS/MS	By MS/MS	By MS/MS	By MS/MS	By MS/MS	By MS/MS	20.5	23.1	16.3	26.7	22.1	19.9	985570000	103480000
AT1G16460.4;AT1G16460.3;AT1G16460.1;AT1G16460.2	AT1G16460.4;AT1G16460.3;AT1G16460.1;AT1G16460.2	4;4;4;4	4;4;4;4	4;4;4;4	rhodanese homologue 2 ; rhodanese homologue 2 ; rhodanese homologue 2 ; rhodanese homologue 2	4	4	4	4	2	3	2	1	2	4	2	3	2	1	2	4	2	3	2	1	2	4	13.5	13.5	13.5	34.717	318	318;318;318;342	0	35.065	By MS/MS	By MS/MS	By MS/MS	By MS/MS	By MS/MS	By MS/MS	7.9	11	7.2	4.7	7.9	13.5	132320000	21323000
AT1G16720.1	AT1G16720.1	12	12	12	high chlorophyll fluorescence phenotype 173	1	12	12	12	10	11	9	10	9	10	10	11	9	10	9	10	10	11	9	10	9	10	28.6	28.6	28.6	65.708	598	598	0	77.602	By MS/MS	By MS/MS	By MS/MS	By MS/MS	By MS/MS	By MS/MS	24.1	26.8	22.2	23.7	20.9	24.4	628180000	122210000
AT1G16810.2;AT1G16810.1	AT1G16810.2;AT1G16810.1	2;2	2;2	2;2	unknown protein; CONTAINS InterPro DOMAIN/s: Protein of unknown function DUF1754, eukaryotic (InterPro:IPR013865); Has 35333 Blast hits to 34131 proteins in 2444 species: Archae - 798; Bacteria - 22429; Metazoa - 974; Fungi - 991; Plants - 531; Viruses -	2	2	2	2	1	2	1	2	0	0	1	2	1	2	0	0	1	2	1	2	0	0	22.9	22.9	22.9	16.382	144	144;144	0	14.358	By matching	By matching	By matching	By MS/MS			11.8	22.9	11.8	22.9	0	0	26343000	4834700
AT1G16820.2;AT1G16820.1	AT1G16820.2;AT1G16820.1	1;1	1;1	1;1	vacuolar ATP synthase catalytic subunit-related / V-ATPase-related / vacuolar proton pump-related ; vacuolar ATP synthase catalytic subunit-related / V-ATPase-related / vacuolar proton pump-related	2	1	1	1	1	0	1	1	1	1	1	0	1	1	1	1	1	0	1	1	1	1	22.7	22.7	22.7	7.3872	66	66;93	0.0031139	10.075	By MS/MS		By MS/MS	By MS/MS	By MS/MS	By MS/MS	22.7	0	22.7	22.7	22.7	22.7	223120000	55578000
AT1G16880.1;AT1G16880.2	AT1G16880.1;AT1G16880.2	8;5	8;5	8;5	uridylyltransferase-related ; uridylyltransferase-related	2	8	8	8	5	7	7	7	5	7	5	7	7	7	5	7	5	7	7	7	5	7	29.3	29.3	29.3	31.294	290	290;213	0	83.353	By MS/MS	By MS/MS	By MS/MS	By MS/MS	By MS/MS	By MS/MS	20	26.2	26.2	26.6	23.4	26.6	5217400000	706590000
AT1G16890.2;AT1G16890.1;AT1G16890.3	AT1G16890.2;AT1G16890.1;AT1G16890.3	4;3;3	1;0;0	1;0;0	ubiquitin-conjugating enzyme 36 ; ubiquitin-conjugating enzyme 36 ; ubiquitin-conjugating enzyme 36	3	4	1	1	4	4	4	4	3	4	1	1	1	1	1	1	1	1	1	1	1	1	40.5	12.4	12.4	17.22	153	153;120;162	0	12.921	By MS/MS	By MS/MS	By MS/MS	By MS/MS	By MS/MS	By MS/MS	40.5	40.5	40.5	40.5	27.5	40.5	128660000	15794000
AT1G17050.1	AT1G17050.1	5	5	5	solanesyl diphosphate synthase 2	1	5	5	5	3	2	3	4	3	4	3	2	3	4	3	4	3	2	3	4	3	4	24.2	24.2	24.2	46.044	417	417	0	34.98	By MS/MS	By MS/MS	By MS/MS	By MS/MS	By MS/MS	By MS/MS	9.4	6.2	9.4	17	9.4	16.5	175770000	29080000
AT1G17100.1	AT1G17100.1	7	7	7	SOUL heme-binding family protein	1	7	7	7	7	7	7	7	7	7	7	7	7	7	7	7	7	7	7	7	7	7	37.9	37.9	37.9	25.388	232	232	0	209.21	By MS/MS	By MS/MS	By MS/MS	By MS/MS	By MS/MS	By MS/MS	37.9	37.9	37.9	37.9	37.9	37.9	1877600000	267140000
AT1G17160.2;AT1G17160.1	AT1G17160.2;AT1G17160.1	1;1	1;1	1;1	pfkB-like carbohydrate kinase family protein ; pfkB-like carbohydrate kinase family protein	2	1	1	1	0	1	0	1	1	1	0	1	0	1	1	1	0	1	0	1	1	1	4.2	4.2	4.2	37.676	355	355;379	0.0029082	7.3989		By matching		By MS/MS	By matching	By matching	0	4.2	0	4.2	4.2	4.2	20655000	0
AT1G17220.1	AT1G17220.1	20	20	20	Translation initiation factor 2, small GTP-binding protein	1	20	20	20	19	17	18	18	16	19	19	17	18	18	16	19	19	17	18	18	16	19	26.8	26.8	26.8	109.75	1026	1026	0	168.36	By MS/MS	By MS/MS	By MS/MS	By MS/MS	By MS/MS	By MS/MS	25.3	23.7	24.4	25.1	22.6	25.3	2168800000	433100000
AT1G17290.1	AT1G17290.1	8	8	6	alanine aminotransferas	1	8	8	6	7	7	7	8	8	7	7	7	7	8	8	7	6	5	6	6	6	6	17.5	17.5	13.6	59.82	543	543	0	72.759	By MS/MS	By MS/MS	By MS/MS	By MS/MS	By MS/MS	By MS/MS	15.3	15.7	15.3	17.5	17.5	15.3	1424800000	192990000
AT1G17370.2;AT1G17370.1	AT1G17370.2;AT1G17370.1	2;2	1;1	1;1	oligouridylate binding protein 1B ; oligouridylate binding protein 1B	2	2	1	1	1	1	1	2	1	1	1	1	1	1	1	1	1	1	1	1	1	1	5.5	3.6	3.6	45.733	416	416;419	0.0030435	8.3368	By matching	By matching	By matching	By MS/MS	By matching	By matching	3.6	3.6	3.6	5.5	3.6	3.6	56654000	8389200
AT1G72660.3;AT1G72660.2;AT1G72660.1;AT1G17470.2;AT1G17470.1	AT1G72660.3;AT1G72660.2;AT1G72660.1;AT1G17470.2;AT1G17470.1	6;6;6;6;6	6;6;6;6;6	6;6;6;6;6	P-loop containing nucleoside triphosphate hydrolases superfamily protein ; P-loop containing nucleoside triphosphate hydrolases superfamily protein ; P-loop containing nucleoside triphosphate hydrolases superfamily protein ; developmentally regulated G-pr	5	6	6	6	5	4	4	5	5	5	5	4	4	5	5	5	5	4	4	5	5	5	17.3	17.3	17.3	44.802	399	399;399;399;399;399	0	45.067	By MS/MS	By MS/MS	By MS/MS	By MS/MS	By MS/MS	By MS/MS	15.3	10.3	12.5	15.3	15.3	15.3	168920000	32221000
AT1G17650.1	AT1G17650.1	7	7	7	glyoxylate reductase 2	1	7	7	7	4	7	5	6	6	4	4	7	5	6	6	4	4	7	5	6	6	4	34.9	34.9	34.9	37.781	358	358	0	80.195	By MS/MS	By MS/MS	By MS/MS	By MS/MS	By MS/MS	By MS/MS	23.7	34.9	28.5	32.1	30.2	20.7	685530000	76621000
AT1G17720.2;AT1G17720.1	AT1G17720.2;AT1G17720.1	4;4	3;3	3;3	Protein phosphatase 2A, regulatory subunit PR55 ; Protein phosphatase 2A, regulatory subunit PR55	2	4	3	3	3	4	4	3	2	4	2	3	3	2	1	3	2	3	3	2	1	3	8.8	7.2	7.2	56.175	500	500;501	0	19.286	By matching	By matching	By MS/MS	By MS/MS	By matching	By MS/MS	6	8.8	8.8	6.6	4.4	8.8	85474000	12793000
AT1G17745.1;AT1G17745.2	AT1G17745.1;AT1G17745.2	6;6	4;4	4;4	D-3-phosphoglycerate dehydrogenase ; D-3-phosphoglycerate dehydrogenase	2	6	4	4	2	2	2	6	6	2	0	0	0	4	4	0	0	0	0	4	4	0	12.8	9.6	9.6	66.453	624	624;651	0	27.727	By matching	By matching	By matching	By MS/MS	By MS/MS	By matching	3.2	3.2	3.2	12.8	12.8	3.2	70268000	0
AT1G17860.1	AT1G17860.1	1	1	1	Kunitz family trypsin and protease inhibitor protein	1	1	1	1	1	1	0	1	1	1	1	1	0	1	1	1	1	1	0	1	1	1	7.7	7.7	7.7	22.081	196	196	0.0029399	7.5984	By matching	By MS/MS		By matching	By MS/MS	By matching	7.7	7.7	0	7.7	7.7	7.7	10417000	2304100
AT1G17880.1	AT1G17880.1	8	5	5	basic transcription factor 3	1	8	5	5	7	8	5	7	8	6	5	5	4	4	5	4	5	5	4	4	5	4	39.4	24.2	24.2	17.946	165	165	0	59.674	By MS/MS	By MS/MS	By MS/MS	By MS/MS	By MS/MS	By MS/MS	35.2	39.4	30.9	38.8	39.4	35.2	355950000	81171000
AT1G17890.3;AT1G17890.2;AT1G17890.1;AT1G73250.1	AT1G17890.3;AT1G17890.2;AT1G17890.1	5;5;5;1	5;5;5;1	5;5;5;1	NAD(P)-binding Rossmann-fold superfamily protein ; NAD(P)-binding Rossmann-fold superfamily protein ; NAD(P)-binding Rossmann-fold superfamily protein	4	5	5	5	3	4	4	3	3	5	3	4	4	3	3	5	3	4	4	3	3	5	25.6	25.6	25.6	35.421	320	320;320;328;323	0	27.209	By MS/MS	By matching	By MS/MS	By matching	By MS/MS	By MS/MS	17.5	17.2	22.8	14.4	15	25.6	83418000	11381000
AT1G18060.1	AT1G18060.1	2	2	2	unknown protein; INVOLVED IN: biological_process unknown; LOCATED IN: chloroplast; EXPRESSED IN: 22 plant structures; EXPRESSED DURING: 13 growth stages; Has 74 Blast hits to 74 proteins in 29 species: Archae - 0; Bacteria - 19; Metazoa - 0; Fungi - 0; Pl	1	2	2	2	1	1	0	0	1	2	1	1	0	0	1	2	1	1	0	0	1	2	14.6	14.6	14.6	25.198	226	226	0	14.8	By MS/MS	By matching			By MS/MS	By MS/MS	8	6.6	0	0	6.6	14.6	19159000	4530400
AT1G18070.2;AT1G18070.1;AT1G18070.3	AT1G18070.2;AT1G18070.1;AT1G18070.3	7;7;7	7;7;7	7;7;7	Translation elongation factor EF1A/initiation factor IF2gamma family protein ; Translation elongation factor EF1A/initiation factor IF2gamma family protein ; Translation elongation factor EF1A/initiation factor IF2gamma family protein	3	7	7	7	6	7	5	6	6	6	6	7	5	6	6	6	6	7	5	6	6	6	12.6	12.6	12.6	59.242	532	532;532;543	0	48.5	By MS/MS	By MS/MS	By MS/MS	By MS/MS	By MS/MS	By MS/MS	10.9	12.6	8.1	9.8	9.8	10.9	680920000	118900000
AT1G18080.1	AT1G18080.1	6	6	5	Transducin/WD40 repeat-like superfamily protein	1	6	6	5	4	4	3	5	5	5	4	4	3	5	5	5	3	3	3	4	4	4	17.1	17.1	15	35.747	327	327	0	73.008	By MS/MS	By MS/MS	By MS/MS	By MS/MS	By MS/MS	By MS/MS	15	11.6	11.6	13.8	13.8	15	1352100000	264410000
AT1G18210.2;AT1G18210.1	AT1G18210.2;AT1G18210.1	5;5	5;5	5;5	Calcium-binding EF-hand family protein ; Calcium-binding EF-hand family protein	2	5	5	5	5	4	4	5	4	4	5	4	4	5	4	4	5	4	4	5	4	4	49.4	49.4	49.4	18.35	170	170;170	0	67.296	By MS/MS	By MS/MS	By MS/MS	By MS/MS	By MS/MS	By MS/MS	49.4	34.7	34.7	49.4	34.7	37.6	671100000	138420000
AT1G18450.1	AT1G18450.1	3	3	3	actin-related protein 4	1	3	3	3	2	3	2	2	2	2	2	3	2	2	2	2	2	3	2	2	2	2	9.8	9.8	9.8	48.936	441	441	0	25.091	By MS/MS	By MS/MS	By MS/MS	By MS/MS	By MS/MS	By MS/MS	7.3	9.8	7.3	7.3	7.3	7.3	82094000	14440000
AT1G18500.1	AT1G18500.1	17	17	7	methylthioalkylmalate synthase-like 4	1	17	17	7	13	10	9	12	13	14	13	10	9	12	13	14	6	4	4	5	5	6	35.2	35.2	17.6	68.675	631	631	0	151.03	By MS/MS	By MS/MS	By MS/MS	By MS/MS	By MS/MS	By MS/MS	28.8	18.7	18.5	25.5	29	31.1	1774200000	260840000
AT1G18540.1	AT1G18540.1	12	5	5	Ribosomal protein L6 family protein	1	12	5	5	10	9	9	12	8	10	5	4	5	5	2	4	5	4	5	5	2	4	48.1	26.2	26.2	26.152	233	233	0	38.198	By MS/MS	By MS/MS	By MS/MS	By MS/MS	By MS/MS	By MS/MS	42.1	38.2	42.1	48.1	27.5	42.1	1328600000	271770000
AT1G18590.1	AT1G18590.1	3	3	2	sulfotransferase 17	1	3	3	2	2	2	3	3	3	3	2	2	3	3	3	3	2	2	2	2	2	2	10.7	10.7	8.1	39.912	346	346	0	19.756	By MS/MS	By MS/MS	By matching	By MS/MS	By MS/MS	By MS/MS	8.1	8.1	10.7	10.7	10.7	10.7	77556000	8081300
AT1G18640.2	AT1G18640.2	5	5	5	3-phosphoserine phosphatase	1	5	5	5	4	4	4	4	5	3	4	4	4	4	5	3	4	4	4	4	5	3	26.1	26.1	26.1	32.318	295	295	0	31	By matching	By matching	By MS/MS	By MS/MS	By MS/MS	By matching	21	16.9	16.9	22.7	26.1	17.6	169760000	41709000
AT1G18650.1	AT1G18650.1	1	1	1	plasmodesmata callose-binding protein 3	1	1	1	1	0	1	0	1	1	0	0	1	0	1	1	0	0	1	0	1	1	0	5.4	5.4	5.4	19.336	184	184	0.005488	6.7281		By matching		By MS/MS	By matching		0	5.4	0	5.4	5.4	0	45225000	0
AT1G18800.1;AT1G74560.1;AT1G74560.2;AT1G74560.3	AT1G18800.1	3;1;1;1	3;1;1;1	3;1;1;1	NAP1-related protein 2	4	3	3	3	2	3	2	2	3	1	2	3	2	2	3	1	2	3	2	2	3	1	19.5	19.5	19.5	29.482	256	256;256;257;264	0	21.268	By MS/MS	By MS/MS	By MS/MS	By MS/MS	By MS/MS	By matching	15.6	19.5	14.1	9.4	19.5	3.9	315970000	12059000
AT1G19120.1	AT1G19120.1	1	1	1	Small nuclear ribonucleoprotein family protein	1	1	1	1	1	1	0	1	1	0	1	1	0	1	1	0	1	1	0	1	1	0	12.5	12.5	12.5	14.662	128	128	0.0030594	8.6263	By MS/MS	By matching		By MS/MS	By MS/MS		12.5	12.5	0	12.5	12.5	0	7360200	1894200
AT1G19570.1;AT1G19570.2;AT1G19550.1	AT1G19570.1;AT1G19570.2	11;10;4	11;10;4	11;10;4	dehydroascorbate reductase ; dehydroascorbate reductase	3	11	11	11	10	9	10	9	7	9	10	9	10	9	7	9	10	9	10	9	7	9	69.5	69.5	69.5	23.641	213	213;212;153	0	85.476	By MS/MS	By MS/MS	By MS/MS	By MS/MS	By MS/MS	By MS/MS	65.7	60.6	65.7	64.3	46	61.5	1146500000	241490000
AT1G19730.1	AT1G19730.1	2	2	2	Thioredoxin superfamily protein	1	2	2	2	2	2	2	2	2	2	2	2	2	2	2	2	2	2	2	2	2	2	21	21	21	13.063	119	119	0	13.726	By matching	By MS/MS	By matching	By MS/MS	By matching	By MS/MS	21	21	21	21	21	21	67362000	14751000
AT1G19740.1	AT1G19740.1	2	1	1	ATP-dependent protease La (LON) domain protein	1	2	1	1	2	2	2	2	2	2	1	1	1	1	1	1	1	1	1	1	1	1	14	9.4	9.4	31.371	278	278	0.0031111	9.9924	By MS/MS	By MS/MS	By MS/MS	By matching	By matching	By MS/MS	14	14	14	14	14	14	55691000	12666000
AT1G19920.1	AT1G19920.1	16	13	12	Pseudouridine synthase/archaeosine transglycosylase-like family protein	1	16	13	12	14	12	14	14	13	14	11	9	11	11	10	12	11	8	11	10	9	12	32.4	27.7	25.4	53.638	476	476	0	93.044	By MS/MS	By MS/MS	By MS/MS	By MS/MS	By MS/MS	By MS/MS	25.6	28.2	30	30	29.2	28.6	1090500000	212710000
AT1G20010.1	AT1G20010.1	15	4	3	tubulin beta-5 chain	1	15	4	3	14	13	12	13	11	13	4	4	4	3	2	3	3	3	3	2	1	2	37.6	10	7.3	50.342	449	449	0	199.88	By MS/MS	By MS/MS	By MS/MS	By MS/MS	By MS/MS	By MS/MS	35.9	32.7	32.5	33.4	30.5	33.9	922950000	249870000
AT1G20020.2;AT1G20020.1;AT1G20020.3	AT1G20020.2;AT1G20020.1;AT1G20020.3	15;15;14	15;15;14	15;15;14	ferredoxin-NADP(+)-oxidoreductase 2 ; ferredoxin-NADP(+)-oxidoreductase 2 ; ferredoxin-NADP(+)-oxidoreductase 2	3	15	15	15	12	12	13	11	12	14	12	12	13	11	12	14	12	12	13	11	12	14	47.7	47.7	47.7	39.233	350	350;369;369	0	288.3	By MS/MS	By MS/MS	By MS/MS	By MS/MS	By MS/MS	By MS/MS	42.9	47.1	43.1	40	37.4	45.7	7915300000	1473800000
AT1G20110.1	AT1G20110.1	1	1	1	RING/FYVE/PHD zinc finger superfamily protein	1	1	1	1	1	1	1	1	1	1	1	1	1	1	1	1	1	1	1	1	1	1	1.8	1.8	1.8	65.395	601	601	0.0032949	7.3036	By matching	By matching	By matching	By MS/MS	By matching	By matching	1.8	1.8	1.8	1.8	1.8	1.8	21931000	3869200
AT1G20200.1;AT1G75990.1	AT1G20200.1;AT1G75990.1	11;7	11;7	11;7	PAM domain (PCI/PINT associated module) protein ; PAM domain (PCI/PINT associated module) protein	2	11	11	11	10	10	11	10	11	10	10	10	11	10	11	10	10	10	11	10	11	10	29.3	29.3	29.3	55.582	488	488;487	0	90.915	By MS/MS	By MS/MS	By MS/MS	By MS/MS	By MS/MS	By MS/MS	26.6	26.2	29.3	26.2	29.3	27.9	846420000	124790000
AT1G20220.1	AT1G20220.1	2	2	2	Alba DNA/RNA-binding protein	1	2	2	2	2	2	0	2	2	2	2	2	0	2	2	2	2	2	0	2	2	2	7.9	7.9	7.9	33.763	315	315	0	15.323	By matching	By MS/MS		By MS/MS	By matching	By MS/MS	7.9	7.9	0	7.9	7.9	7.9	106190000	23343000
AT1G76030.1;AT1G20260.1	AT1G76030.1;AT1G20260.1	15;15	2;2	2;2	ATPase, V1 complex, subunit B protein ; ATPase, V1 complex, subunit B protein	2	15	2	2	13	15	13	14	11	13	1	2	2	2	1	2	1	2	2	2	1	2	47.9	4.9	4.9	54.107	486	486;487	0	15.744	By MS/MS	By MS/MS	By MS/MS	By MS/MS	By MS/MS	By MS/MS	40.9	47.9	36.8	46.1	29.8	44	251210000	30184000
AT1G20340.1	AT1G20340.1	3	3	3	Cupredoxin superfamily protein	1	3	3	3	2	2	2	3	2	3	2	2	2	3	2	3	2	2	2	3	2	3	41.3	41.3	41.3	16.984	167	167	0	323.31	By MS/MS	By MS/MS	By MS/MS	By MS/MS	By MS/MS	By MS/MS	38.9	38.9	38.9	41.3	38.9	41.3	9796000000	1802900000
AT1G20440.1	AT1G20440.1	7	7	7	cold-regulated 47	1	7	7	7	7	6	7	7	6	7	7	6	7	7	6	7	7	6	7	7	6	7	57.4	57.4	57.4	29.896	265	265	0	200.88	By MS/MS	By MS/MS	By MS/MS	By MS/MS	By MS/MS	By MS/MS	57.4	57.4	57.4	57.4	52.1	57.4	1601200000	328190000
AT1G20450.2;AT1G20450.1	AT1G20450.2;AT1G20450.1	2;2	2;2	2;2	Dehydrin family protein ; Dehydrin family protein	2	2	2	2	2	2	2	2	2	2	2	2	2	2	2	2	2	2	2	2	2	2	15.1	15.1	15.1	29.443	259	259;260	0	36.52	By MS/MS	By MS/MS	By MS/MS	By MS/MS	By MS/MS	By MS/MS	15.1	15.1	15.1	15.1	15.1	15.1	369990000	56001000
AT1G20620.1;AT1G20620.5;AT1G20620.2;AT1G20620.4	AT1G20620.1;AT1G20620.5;AT1G20620.2;AT1G20620.4	21;20;18;17	21;20;18;17	16;15;13;14	catalase 3 ; catalase 3 ; catalase 3 ; catalase 3	4	21	21	16	17	19	17	20	19	16	17	19	17	20	19	16	12	14	12	15	14	12	55.5	55.5	43.7	56.695	492	492;485;427;377	0	323.31	By MS/MS	By MS/MS	By MS/MS	By MS/MS	By MS/MS	By MS/MS	48.4	50	46.5	52	50	47.2	13930000000	2662200000
AT1G20630.1	AT1G20630.1	14	4	4	catalase 1	1	14	4	4	13	13	13	14	12	13	3	3	4	4	2	4	3	3	4	4	2	4	31.9	11.4	11.4	56.761	492	492	0	30.194	By MS/MS	By MS/MS	By MS/MS	By MS/MS	By MS/MS	By MS/MS	30.1	30.1	30.3	31.9	25.8	29.1	142540000	22640000
AT1G20696.3;AT1G20696.1;AT1G20693.2;AT1G20693.3;AT1G20693.1;AT1G20696.2	AT1G20696.3;AT1G20696.1;AT1G20693.2;AT1G20693.3;AT1G20693.1;AT1G20696.2	1;1;1;1;1;1	1;1;1;1;1;1	1;1;1;1;1;1	high mobility group B3 ; high mobility group B3 ; high mobility group B2 ; high mobility group B2 ; high mobility group B2 ; high mobility group B3	6	1	1	1	1	1	1	1	1	1	1	1	1	1	1	1	1	1	1	1	1	1	9.3	9.3	9.3	15.645	140	140;141;142;143;144;147	0	14.772	By MS/MS	By MS/MS	By matching	By MS/MS	By MS/MS	By MS/MS	9.3	9.3	9.3	9.3	9.3	9.3	314290000	92111000
AT1G20760.1	AT1G20760.1	2	2	2	Calcium-binding EF hand family protein	1	2	2	2	2	2	2	2	2	2	2	2	2	2	2	2	2	2	2	2	2	2	3	3	3	109.82	1019	1019	0	15.507	By matching	By MS/MS	By MS/MS	By MS/MS	By MS/MS	By MS/MS	3	3	3	3	3	3	47771000	7690300
AT1G20810.1	AT1G20810.1	4	4	4	FKBP-like peptidyl-prolyl cis-trans isomerase family protein	1	4	4	4	4	3	3	3	3	4	4	3	3	3	3	4	4	3	3	3	3	4	29.7	29.7	29.7	25.53	232	232	0	27.727	By MS/MS	By MS/MS	By MS/MS	By MS/MS	By MS/MS	By MS/MS	29.7	16.4	16.4	16.4	16.4	29.7	288080000	52756000
AT1G20950.1	AT1G20950.1	11	11	5	Phosphofructokinase family protein	1	11	11	5	9	10	9	10	10	9	9	10	9	10	10	9	5	5	5	5	4	5	22.1	22.1	11.9	67.118	614	614	0	110.18	By MS/MS	By MS/MS	By MS/MS	By MS/MS	By MS/MS	By MS/MS	18.6	20.7	18.6	20.7	19.4	18.6	862920000	129630000
AT1G20960.2;AT1G20960.1;AT2G42270.1	AT1G20960.2;AT1G20960.1	9;9;2	9;9;2	9;9;2	U5 small nuclear ribonucleoprotein helicase, putative ; U5 small nuclear ribonucleoprotein helicase, putative	3	9	9	9	6	4	7	5	4	6	6	4	7	5	4	6	6	4	7	5	4	6	5.5	5.5	5.5	247.1	2171	2171;2171;2172	0	60.939	By MS/MS	By MS/MS	By MS/MS	By MS/MS	By MS/MS	By MS/MS	3.8	2.2	4.3	3.1	2.8	3.8	182810000	57826000
AT1G21065.1	AT1G21065.1	3	3	3	unknown protein; INVOLVED IN: biological_process unknown; LOCATED IN: chloroplast; EXPRESSED IN: 22 plant structures; EXPRESSED DURING: 13 growth stages; CONTAINS InterPro DOMAIN/s: Uncharacterised protein family UPF0047 (InterPro:IPR001602); Has 3800 Bla	1	3	3	3	3	2	2	2	1	2	3	2	2	2	1	2	3	2	2	2	1	2	15.2	15.2	15.2	23.707	217	217	0	18.764	By MS/MS	By MS/MS	By MS/MS	By MS/MS	By matching	By matching	15.2	11.5	11.5	11.5	6.5	11.5	185260000	31374000
AT1G21130.2;AT1G21130.1;AT1G21120.1;AT1G21110.1;AT1G21100.1	AT1G21130.2;AT1G21130.1;AT1G21120.1;AT1G21110.1;AT1G21100.1	2;2;2;2;2	2;2;2;2;2	2;2;2;2;2	O-methyltransferase family protein ; O-methyltransferase family protein ; O-methyltransferase family protein ; O-methyltransferase family protein ; O-methyltransferase family protein	5	2	2	2	2	2	2	2	2	1	2	2	2	2	2	1	2	2	2	2	2	1	7.4	7.4	7.4	32.233	296	296;373;373;373;373	0.001355	11.02	By MS/MS	By matching	By matching	By MS/MS	By matching	By MS/MS	7.4	7.4	7.4	7.4	7.4	4.1	32208000	9220500
AT1G21350.1;AT1G21350.2;AT1G21350.3	AT1G21350.1;AT1G21350.2;AT1G21350.3	1;1;1	1;1;1	1;1;1	Thioredoxin superfamily protein ; Thioredoxin superfamily protein ; Thioredoxin superfamily protein	3	1	1	1	1	1	1	1	1	1	1	1	1	1	1	1	1	1	1	1	1	1	9.9	9.9	9.9	17.082	151	151;225;252	0.0030238	8.1324	By matching	By matching	By matching	By MS/MS	By matching	By matching	9.9	9.9	9.9	9.9	9.9	9.9	90205000	15485000
AT1G21440.1	AT1G21440.1	3	3	3	Phosphoenolpyruvate carboxylase family protein	1	3	3	3	3	3	2	3	2	2	3	3	2	3	2	2	3	3	2	3	2	2	12.2	12.2	12.2	36.306	336	336	0	25.204	By MS/MS	By MS/MS	By MS/MS	By MS/MS	By MS/MS	By MS/MS	12.2	12.2	8.3	12.2	8.3	8.3	85294000	14921000
AT1G21500.1;AT4G21720.2;AT4G21720.1	AT1G21500.1;AT4G21720.2;AT4G21720.1	2;1;1	2;1;1	2;1;1	unknown protein; Has 29 Blast hits to 29 proteins in 12 species: Archae - 0; Bacteria - 0; Metazoa - 0; Fungi - 2; Plants - 27; Viruses - 0; Other Eukaryotes - 0 (source: NCBI BLink). ; unknown protein; FUNCTIONS IN: molecular_function unknown; INVOLVED I	3	2	2	2	1	1	1	2	1	1	1	1	1	2	1	1	1	1	1	2	1	1	15.1	15.1	15.1	13.258	126	126;107;139	0	14.481	By MS/MS	By MS/MS	By MS/MS	By MS/MS	By matching	By MS/MS	8.7	8.7	8.7	15.1	8.7	8.7	1943100000	325700000
AT1G21600.2;AT1G21600.1	AT1G21600.2;AT1G21600.1	3;3	3;3	3;3	plastid transcriptionally active 6 ; plastid transcriptionally active 6	2	3	3	3	3	3	3	3	2	3	3	3	3	3	2	3	3	3	3	3	2	3	16.5	16.5	16.5	37.376	328	328;328	0	53.947	By MS/MS	By MS/MS	By MS/MS	By MS/MS	By matching	By MS/MS	16.5	16.5	16.5	16.5	14.3	16.5	143350000	25802000
AT1G21630.1;AT1G21630.2	AT1G21630.1;AT1G21630.2	3;3	3;3	3;3	Calcium-binding EF hand family protein ; Calcium-binding EF hand family protein	2	3	3	3	3	2	2	2	1	3	3	2	2	2	1	3	3	2	2	2	1	3	5.7	5.7	5.7	131.85	1218	1218;1247	0	17.147	By matching	By matching	By matching	By matching	By matching	By MS/MS	5.7	4.7	4.7	4.7	1.2	5.7	69536000	18225000
AT1G21640.1;AT1G21640.2	AT1G21640.1;AT1G21640.2	2;2	2;2	2;2	NAD kinase 2 ; NAD kinase 2	2	2	2	2	1	2	1	2	2	1	1	2	1	2	2	1	1	2	1	2	2	1	2.3	2.3	2.3	109.19	985	985;999	0.0026906	10.757	By matching	By matching	By matching	By MS/MS	By matching	By matching	1.3	2.3	1.3	2.3	2.3	1.3	287250000	19823000
AT1G21670.1	AT1G21670.1	10	9	9	LOCATED IN: cell wall, plant-type cell wall; EXPRESSED IN: 23 plant structures; EXPRESSED DURING: 14 growth stages; CONTAINS InterPro DOMAIN/s: WD40-like Beta Propeller (InterPro:IPR011659), Six-bladed beta-propeller, TolB-like (InterPro:IPR011042); BEST	1	10	9	9	8	7	9	8	5	7	7	6	8	7	4	6	7	6	8	7	4	6	23.5	22.2	22.2	77.288	703	703	0	85.113	By MS/MS	By MS/MS	By MS/MS	By MS/MS	By MS/MS	By MS/MS	19.1	16.2	21.5	18.1	12.5	15.8	332310000	71133000
AT1G21680.1	AT1G21680.1	10	10	9	DPP6 N-terminal domain-like protein	1	10	10	9	9	7	9	10	9	8	9	7	9	10	9	8	8	6	8	9	8	7	21	21	19.7	78.441	706	706	0	99.783	By MS/MS	By MS/MS	By MS/MS	By MS/MS	By MS/MS	By MS/MS	19.7	12	19.4	21	19.4	18.1	426420000	75802000
AT1G21720.1;AT1G77440.2;AT1G77440.1	AT1G21720.1;AT1G77440.2;AT1G77440.1	3;2;2	3;2;2	3;2;2	proteasome beta subunit C1 ; 20S proteasome beta subunit C2 ; 20S proteasome beta subunit C2	3	3	3	3	2	3	2	2	2	2	2	3	2	2	2	2	2	3	2	2	2	2	24.5	24.5	24.5	22.798	204	204;204;204	0	33.821	By MS/MS	By MS/MS	By MS/MS	By MS/MS	By MS/MS	By MS/MS	17.6	24.5	17.6	17.6	17.6	17.6	117080000	18126000
AT1G21750.1;AT1G21750.2	AT1G21750.1;AT1G21750.2	23;22	23;22	19;18	PDI-like 1-1 ; PDI-like 1-1	2	23	23	19	21	20	18	21	19	21	21	20	18	21	19	21	19	17	16	17	15	18	58.1	58.1	51.7	55.601	501	501;487	0	298.4	By MS/MS	By MS/MS	By MS/MS	By MS/MS	By MS/MS	By MS/MS	54.3	54.7	50.7	48.5	46.1	56.3	5395000000	1075100000
AT1G21880.1;AT1G21880.2	AT1G21880.1;AT1G21880.2	1;1	1;1	1;1	lysm domain GPI-anchored protein 1 precursor ; lysm domain GPI-anchored protein 1 precursor	2	1	1	1	1	1	1	1	1	1	1	1	1	1	1	1	1	1	1	1	1	1	3.2	3.2	3.2	33.401	316	316;416	0.0032935	7.2991	By MS/MS	By MS/MS	By matching	By MS/MS	By MS/MS	By matching	3.2	3.2	3.2	3.2	3.2	3.2	43325000	9931100
AT1G22280.1;AT1G22280.3	AT1G22280.1;AT1G22280.3	1;1	1;1	1;1	phytochrome-associated protein phosphatase type 2C ; phytochrome-associated protein phosphatase type 2C	2	1	1	1	1	1	1	1	1	1	1	1	1	1	1	1	1	1	1	1	1	1	4.6	4.6	4.6	30.721	281	281;287	0.0030264	8.1765	By MS/MS	By matching	By MS/MS	By MS/MS	By MS/MS	By MS/MS	4.6	4.6	4.6	4.6	4.6	4.6	58038000	11693000
AT1G22300.2;AT1G22300.1;AT1G22300.3;AT1G22290.1;AT1G22290.2	AT1G22300.2;AT1G22300.1;AT1G22300.3	14;14;13;1;1	13;13;12;1;1	11;11;10;1;1	general regulatory factor 10 ; general regulatory factor 10 ; general regulatory factor 10	5	14	13	11	13	12	11	14	13	13	12	11	10	13	12	12	10	9	9	11	10	10	57.9	57.9	53.1	28.9	254	254;254;251;196;216	0	323.31	By MS/MS	By MS/MS	By MS/MS	By MS/MS	By MS/MS	By MS/MS	54.7	50.8	51.6	57.9	51.2	54.7	5133100000	953600000
AT1G78260.2;AT1G78260.1;AT1G22330.1;AT1G22910.2;AT1G22910.1;AT1G20880.2;AT1G20880.1;AT1G76460.1;AT1G22910.3	AT1G78260.2;AT1G78260.1;AT1G22330.1;AT1G22910.2;AT1G22910.1;AT1G20880.2;AT1G20880.1;AT1G76460.1;AT1G22910.3	2;2;2;1;1;1;1;1;1	2;2;2;1;1;1;1;1;1	2;2;2;1;1;1;1;1;1	RNA-binding (RRM/RBD/RNP motifs) family protein ; RNA-binding (RRM/RBD/RNP motifs) family protein ; RNA-binding (RRM/RBD/RNP motifs) family protein ; RNA-binding (RRM/RBD/RNP motifs) family protein ; RNA-binding (RRM/RBD/RNP motifs) family protein ; RNA-b	9	2	2	2	2	2	1	2	0	2	2	2	1	2	0	2	2	2	1	2	0	2	7.4	7.4	7.4	30.334	271	271;287;291;242;249;274;274;285;347	0	13.275	By MS/MS	By MS/MS	By matching	By MS/MS		By MS/MS	7.4	7.4	4.4	7.4	0	7.4	98974000	22184000
AT1G22400.1;AT1G22360.1	AT1G22400.1	3;1	3;1	3;1	UDP-Glycosyltransferase superfamily protein	2	3	3	3	2	1	2	2	2	2	2	1	2	2	2	2	2	1	2	2	2	2	7.4	7.4	7.4	55.01	489	489;481	0	31.904	By MS/MS	By matching	By matching	By MS/MS	By MS/MS	By MS/MS	4.9	3.1	4.9	4.9	5.5	4.9	153430000	58443000
AT1G22410.1	AT1G22410.1	13	8	8	Class-II DAHP synthetase family protein	1	13	8	8	9	10	7	10	12	9	5	5	5	6	7	6	5	5	5	6	7	6	33	24.1	24.1	58.326	527	527	0	127.84	By MS/MS	By MS/MS	By MS/MS	By MS/MS	By MS/MS	By MS/MS	20.7	22	21.8	22.8	27.9	25.4	311700000	41656000
AT1G22430.2;AT1G22430.1	AT1G22430.2;AT1G22430.1	3;3	3;3	3;3	GroES-like zinc-binding dehydrogenase family protein ; GroES-like zinc-binding dehydrogenase family protein	2	3	3	3	3	3	3	3	2	3	3	3	3	3	2	3	3	3	3	3	2	3	11.6	11.6	11.6	42.529	388	388;388	0	25.34	By MS/MS	By MS/MS	By MS/MS	By MS/MS	By MS/MS	By MS/MS	11.6	11.6	11.6	11.6	8	11.6	176840000	37349000
AT1G22450.1;AT5G57815.1;AT4G28060.1	AT1G22450.1	4;1;1	4;1;1	4;1;1	cytochrome C oxidase 6B	3	4	4	4	2	2	2	4	3	4	2	2	2	4	3	4	2	2	2	4	3	4	29.3	29.3	29.3	21.195	191	191;78;78	0	51.624	By MS/MS	By matching	By matching	By MS/MS	By MS/MS	By MS/MS	11.5	11.5	11.5	29.3	21.5	29.3	379380000	67502000
AT1G22530.1	AT1G22530.1	14	11	11	PATELLIN 2	1	14	11	11	12	11	12	12	12	13	9	9	9	10	10	10	9	9	9	10	10	10	29.1	24	24	76.007	683	683	0	92.817	By MS/MS	By MS/MS	By MS/MS	By MS/MS	By MS/MS	By MS/MS	25.3	23.9	25.3	25	25	27.7	983920000	165960000
AT1G22650.1	AT1G22650.1	2	1	1	Plant neutral invertase family protein	1	2	1	1	2	2	1	2	2	1	1	1	1	1	1	1	1	1	1	1	1	1	5.4	3.4	3.4	60.867	534	534	0.0028926	7.3337	By matching	By matching	By matching	By MS/MS	By MS/MS	By matching	5.4	5.4	3.4	5.4	5.4	3.4	42599000	6264000
AT4G09800.1;AT1G34030.1;AT1G22780.1	AT4G09800.1;AT1G34030.1;AT1G22780.1	7;7;7	7;7;7	7;7;7	S18 ribosomal protein ; Ribosomal protein S13/S18 family ; Ribosomal protein S13/S18 family	3	7	7	7	7	6	7	6	6	6	7	6	7	6	6	6	7	6	7	6	6	6	47.4	47.4	47.4	17.545	152	152;152;152	0	284.3	By MS/MS	By MS/MS	By MS/MS	By MS/MS	By MS/MS	By MS/MS	47.4	41.4	47.4	41.4	41.4	41.4	6246300000	1216800000
AT1G22840.1;AT1G22840.2	AT1G22840.1;AT1G22840.2	2;1	2;1	1;1	CYTOCHROME C-1 ; CYTOCHROME C-1	2	2	2	1	2	2	1	2	2	1	2	2	1	2	2	1	1	1	0	1	1	0	20.2	20.2	13.2	12.394	114	114;102	0	14.62	By MS/MS	By MS/MS	By matching	By MS/MS	By MS/MS	By MS/MS	20.2	20.2	7	20.2	20.2	7	914620000	207920000
AT1G22920.2;AT1G22920.1;AT1G71230.1	AT1G22920.2;AT1G22920.1;AT1G71230.1	2;2;1	2;2;1	2;2;1	COP9 signalosome 5A ; COP9 signalosome 5A ; COP9-signalosome 5B	3	2	2	2	2	2	1	2	2	2	2	2	1	2	2	2	2	2	1	2	2	2	9.4	9.4	9.4	39.105	351	351;357;358	0	18.044	By matching	By MS/MS	By matching	By matching	By MS/MS	By MS/MS	9.4	9.4	5.4	9.4	9.4	9.4	38783000	5152200
AT1G22940.1	AT1G22940.1	2	2	2	thiamin biosynthesis protein, putative	1	2	2	2	1	2	2	2	1	2	1	2	2	2	1	2	1	2	2	2	1	2	4.4	4.4	4.4	55.812	522	522	0.0013569	11.074	By MS/MS	By MS/MS	By matching	By matching	By matching	By matching	2.5	4.4	4.4	4.4	2.5	4.4	42385000	7564100
AT1G23100.1	AT1G23100.1	2	2	2	GroES-like family protein	1	2	2	2	2	1	1	2	2	1	2	1	1	2	2	1	2	1	1	2	2	1	26.8	26.8	26.8	10.546	97	97	0	15.03	By MS/MS	By MS/MS	By matching	By MS/MS	By MS/MS	By MS/MS	26.8	16.5	10.3	26.8	26.8	10.3	70342000	20943000
AT1G23130.1	AT1G23130.1	2	2	2	Polyketide cyclase/dehydrase and lipid transport superfamily protein	1	2	2	2	2	2	2	2	2	2	2	2	2	2	2	2	2	2	2	2	2	2	15	15	15	17.859	160	160	0	14.536	By MS/MS	By matching	By MS/MS	By MS/MS	By MS/MS	By MS/MS	15	15	15	15	15	15	142120000	41956000
AT1G23180.1	AT1G23180.1	1	1	1	ARM repeat superfamily protein	1	1	1	1	0	1	0	0	1	1	0	1	0	0	1	1	0	1	0	0	1	1	2.4	2.4	2.4	91.693	834	834	0.0084291	6.4791		By matching			By MS/MS	By matching	0	2.4	0	0	2.4	2.4	4930900	0
AT1G23190.1	AT1G23190.1	20	10	10	Phosphoglucomutase/phosphomannomutase family protein	1	20	10	10	18	17	13	18	19	19	8	9	6	9	10	10	8	9	6	9	10	10	44.6	23.3	23.3	63.17	583	583	0	100.68	By MS/MS	By MS/MS	By MS/MS	By MS/MS	By MS/MS	By MS/MS	39.6	41.3	31	42.7	43.2	42.7	1150600000	138400000
AT1G70600.1;AT1G23290.1	AT1G70600.1;AT1G23290.1	4;4	4;4	4;4	Ribosomal protein L18e/L15 superfamily protein ; Ribosomal protein L18e/L15 superfamily protein	2	4	4	4	4	3	4	4	4	4	4	3	4	4	4	4	4	3	4	4	4	4	30.8	30.8	30.8	16.455	146	146;146	0	28.563	By MS/MS	By MS/MS	By MS/MS	By MS/MS	By MS/MS	By MS/MS	30.8	25.3	30.8	30.8	30.8	30.8	2949800000	537670000
AT1G23310.1;AT1G23310.2	AT1G23310.1;AT1G23310.2	27;22	27;22	17;13	glutamate:glyoxylate aminotransferase ; glutamate:glyoxylate aminotransferase	2	27	27	17	24	23	25	22	23	27	24	23	25	22	23	27	15	15	15	13	15	17	61.3	61.3	34.7	53.301	481	481;441	0	323.31	By MS/MS	By MS/MS	By MS/MS	By MS/MS	By MS/MS	By MS/MS	53.8	50.7	54.1	47.8	50.9	61.3	19318000000	3626600000
AT1G23410.1;AT3G62250.1;AT2G47110.2;AT2G47110.1;AT3G52590.1;AT2G36170.1;AT4G05050.4;AT4G05050.3;AT4G05050.2;AT4G05050.1;AT4G02890.2;AT4G02890.1;AT1G55060.1;AT4G05320.5;AT4G02890.4;AT4G02890.3;AT5G03240.3;AT5G03240.2;AT5G03240.1;AT1G65350.1;AT5G37640.1;AT4G05320.6;AT4G05320.3;AT4G05320.1;AT5G20620.1;AT4G05320.4;AT4G05320.2;AT3G09790.1	AT1G23410.1;AT3G62250.1;AT2G47110.2;AT2G47110.1;AT3G52590.1;AT2G36170.1;AT4G05050.4;AT4G05050.3;AT4G05050.2;AT4G05050.1;AT4G02890.2;AT4G02890.1;AT1G55060.1;AT4G05320.5;AT4G02890.4;AT4G02890.3;AT5G03240.3;AT5G03240.2;AT5G03240.1;AT1G65350.1;AT5G37640.1;AT4G05320.6;AT4G05320.3;AT4G05320.1;AT5G20620.1;AT4G05320.4;AT4G05320.2;AT3G09790.1	6;6;6;6;5;5;5;5;5;5;5;5;5;5;5;5;5;5;5;5;5;5;5;5;5;5;5;3	1;1;1;1;0;0;0;0;0;0;0;0;0;0;0;0;0;0;0;0;0;0;0;0;0;0;0;0	1;1;1;1;0;0;0;0;0;0;0;0;0;0;0;0;0;0;0;0;0;0;0;0;0;0;0;0	Ribosomal protein S27a / Ubiquitin family protein ; ubiquitin 5 ; ubiquitin 6 ; ubiquitin 6 ; ubiquitin extension protein 1 ; Ubiquitin supergroup;Ribosomal protein L40e ; ubiquitin 11 ; ubiquitin 11 ; ubiquitin 11 ; ubiquitin 11 ; Ubiquitin family protei	28	6	1	1	6	6	5	6	6	5	1	1	1	1	1	1	1	1	1	1	1	1	35.3	5.1	5.1	17.671	156	156;157;157;157;128;128;153;229;229;229;229;229;230;305;305;305;306;306;306;319;322;381;381;381;382;457;457;631	0.0051121	6.7755	By MS/MS	By MS/MS	By MS/MS	By MS/MS	By MS/MS	By MS/MS	35.3	35.3	29.5	35.3	35.3	29.5	704670000	117610000
AT1G23440.2;AT1G23440.1	AT1G23440.2;AT1G23440.1	1;1	1;1	1;1	Peptidase C15, pyroglutamyl peptidase I-like ; Peptidase C15, pyroglutamyl peptidase I-like	2	1	1	1	1	0	1	1	1	0	1	0	1	1	1	0	1	0	1	1	1	0	11.7	11.7	11.7	9.8132	94	94;217	0.0052062	6.9719	By matching		By matching	By MS/MS	By MS/MS		11.7	0	11.7	11.7	11.7	0	13536000	1532400
AT1G23740.1	AT1G23740.1	16	16	16	Oxidoreductase, zinc-binding dehydrogenase family protein	1	16	16	16	14	14	13	16	16	14	14	14	13	16	16	14	14	14	13	16	16	14	40.9	40.9	40.9	40.986	386	386	0	172.67	By MS/MS	By MS/MS	By MS/MS	By MS/MS	By MS/MS	By MS/MS	40.9	40.9	35.2	40.9	40.9	40.9	5837800000	1140500000
AT1G23820.2;AT1G23820.1	AT1G23820.2;AT1G23820.1	8;8	5;5	5;5	spermidine synthase 1 ; spermidine synthase 1	2	8	5	5	8	7	7	6	7	7	5	4	5	3	4	5	5	4	5	3	4	5	31.5	22.3	22.3	36.506	327	327;378	0	62.562	By MS/MS	By MS/MS	By MS/MS	By MS/MS	By MS/MS	By MS/MS	31.5	28.1	26.6	24.2	28.1	26.6	780910000	157540000
AT1G24020.2;AT1G24020.1	AT1G24020.2;AT1G24020.1	9;9	9;9	9;9	MLP-like protein 423 ; MLP-like protein 423	2	9	9	9	9	8	8	8	9	8	9	8	8	8	9	8	9	8	8	8	9	8	62.6	62.6	62.6	17.054	155	155;155	0	77.682	By MS/MS	By MS/MS	By MS/MS	By MS/MS	By MS/MS	By MS/MS	62.6	54.8	56.8	62.6	62.6	53.5	4723400000	1016300000
AT1G24050.1	AT1G24050.1	1	1	1	RNA-processing, Lsm domain	1	1	1	1	0	0	1	1	0	0	0	0	1	1	0	0	0	0	1	1	0	0	11.7	11.7	11.7	20.491	188	188	0.0029499	7.637			By MS/MS	By MS/MS			0	0	11.7	11.7	0	0	6479000	0
AT1G24100.1	AT1G24100.1	3	3	3	UDP-glucosyl transferase 74B1	1	3	3	3	2	3	3	3	3	3	2	3	3	3	3	3	2	3	3	3	3	3	9.3	9.3	9.3	51.002	460	460	0	21.972	By MS/MS	By MS/MS	By MS/MS	By MS/MS	By MS/MS	By MS/MS	5.9	9.3	9.3	9.3	9.3	9.3	222780000	35424000
AT1G24180.1	AT1G24180.1	9	5	5	Thiamin diphosphate-binding fold (THDP-binding) superfamily protein	1	9	5	5	8	9	8	8	8	8	5	5	5	5	5	5	5	5	5	5	5	5	23.9	16.5	16.5	43.358	393	393	0	55.041	By MS/MS	By MS/MS	By MS/MS	By MS/MS	By MS/MS	By MS/MS	21.6	23.9	21.6	21.6	21.6	21.6	352540000	68113000
AT1G24300.2;AT1G24300.1;AT1G27430.1	AT1G24300.2;AT1G24300.1;AT1G27430.1	3;3;2	3;3;2	3;3;2	GYF domain-containing protein ; GYF domain-containing protein ; GYF domain-containing protein	3	3	3	3	1	3	1	3	3	2	1	3	1	3	3	2	1	3	1	3	3	2	3	3	3	165.68	1490	1490;1495;1492	0	17.694	By MS/MS	By matching	By matching	By MS/MS	By matching	By matching	0.7	3	0.7	3	3	2.3	131250000	12516000
AT1G24360.1	AT1G24360.1	10	10	10	NAD(P)-binding Rossmann-fold superfamily protein	1	10	10	10	10	8	9	9	7	8	10	8	9	9	7	8	10	8	9	9	7	8	47.3	47.3	47.3	33.548	319	319	0	105.31	By MS/MS	By MS/MS	By MS/MS	By MS/MS	By MS/MS	By MS/MS	47.3	32.3	41.7	37	26.6	32.3	1868200000	296060000
AT1G24510.1;AT1G24510.2;AT1G67760.1	AT1G24510.1;AT1G24510.2	14;13;1	14;13;1	14;13;1	TCP-1/cpn60 chaperonin family protein ; TCP-1/cpn60 chaperonin family protein	3	14	14	14	12	10	12	12	10	13	12	10	12	12	10	13	12	10	12	12	10	13	29	29	29	59.384	535	535;459;120	0	91.545	By MS/MS	By MS/MS	By MS/MS	By MS/MS	By MS/MS	By MS/MS	22.6	23.2	26.2	22.6	23	27.5	1322300000	263420000
AT1G24610.1	AT1G24610.1	2	2	2	Rubisco methyltransferase family protein	1	2	2	2	2	1	1	1	2	1	2	1	1	1	2	1	2	1	1	1	2	1	6.5	6.5	6.5	52.589	476	476	0	13.511	By matching	By matching	By matching	By MS/MS	By MS/MS	By matching	6.5	4	2.5	4	6.5	2.5	54444000	16113000
AT1G25155.1;AT1G25083.1;AT1G24909.1;AT1G24807.1;AT5G57890.1;AT1G25220.1;AT1G25220.2	AT1G25155.1;AT1G25083.1;AT1G24909.1;AT1G24807.1;AT5G57890.1;AT1G25220.1;AT1G25220.2	2;2;2;2;2;2;2	2;2;2;2;2;2;2	2;2;2;2;2;2;2	Glutamine amidotransferase type 1 family protein ; Glutamine amidotransferase type 1 family protein ; Glutamine amidotransferase type 1 family protein ; Glutamine amidotransferase type 1 family protein ; Glutamine amidotransferase type 1 family protein ;	7	2	2	2	1	1	1	2	1	2	1	1	1	2	1	2	1	1	1	2	1	2	12.2	12.2	12.2	24.692	222	222;222;222;235;273;276;289	0	14.965	By MS/MS	By MS/MS	By matching	By MS/MS	By matching	By MS/MS	8.1	8.1	8.1	12.2	4.1	12.2	108320000	3528000
AT1G25350.1;AT1G25350.2	AT1G25350.1;AT1G25350.2	6;6	6;6	6;6	glutamine-tRNA ligase, putative / glutaminyl-tRNA synthetase, putative / GlnRS, putative ; glutamine-tRNA ligase, putative / glutaminyl-tRNA synthetase, putative / GlnRS, putative	2	6	6	6	5	5	5	5	5	6	5	5	5	5	5	6	5	5	5	5	5	6	9.1	9.1	9.1	91.246	795	795;800	0	40.74	By MS/MS	By MS/MS	By matching	By MS/MS	By MS/MS	By MS/MS	7.5	7.8	6.9	7.8	7.8	9.1	175840000	37209000
AT1G25490.1	AT1G25490.1	6	4	4	ARM repeat superfamily protein	1	6	4	4	4	5	4	4	5	4	3	3	3	2	3	3	3	3	3	2	3	3	11.7	8.2	8.2	65.493	588	588	0	29.011	By MS/MS	By MS/MS	By MS/MS	By MS/MS	By MS/MS	By MS/MS	8.2	10	8.2	8.3	10	8.2	187120000	34602000
AT1G26090.1	AT1G26090.1	1	1	1	P-loop containing nucleoside triphosphate hydrolases superfamily protein	1	1	1	1	1	1	1	1	1	1	1	1	1	1	1	1	1	1	1	1	1	1	3.5	3.5	3.5	49.908	455	455	0.0030635	8.6957	By matching	By MS/MS	By MS/MS	By MS/MS	By matching	By matching	3.5	3.5	3.5	3.5	3.5	3.5	31882000	4192200
AT1G26110.2;AT1G26110.1	AT1G26110.2;AT1G26110.1	7;7	7;7	7;7	decapping 5 ; decapping 5	2	7	7	7	7	6	7	6	5	6	7	6	7	6	5	6	7	6	7	6	5	6	17.2	17.2	17.2	63.66	605	605;611	0	69.135	By MS/MS	By MS/MS	By MS/MS	By MS/MS	By MS/MS	By MS/MS	17.2	15.7	17.2	15.7	12.7	13.7	514910000	122420000
AT1G26160.1	AT1G26160.1	1	1	1	Metal-dependent phosphohydrolase	1	1	1	1	1	1	1	1	0	1	1	1	1	1	0	1	1	1	1	1	0	1	6.2	6.2	6.2	28.695	258	258	0.003029	8.1862	By matching	By MS/MS	By matching	By MS/MS		By matching	6.2	6.2	6.2	6.2	0	6.2	31013000	3289600
AT1G26220.1	AT1G26220.1	3	3	3	Acyl-CoA N-acyltransferases (NAT) superfamily protein	1	3	3	3	3	2	2	3	2	3	3	2	2	3	2	3	3	2	2	3	2	3	27.4	27.4	27.4	21.851	197	197	0	20.331	By MS/MS	By matching	By MS/MS	By MS/MS	By MS/MS	By MS/MS	27.4	16.8	16.8	27.4	16.8	27.4	124190000	32566000
AT1G26560.1	AT1G26560.1	1	1	1	beta glucosidase 40	1	1	1	1	1	1	1	1	1	1	1	1	1	1	1	1	1	1	1	1	1	1	2.5	2.5	2.5	58.125	510	510	0.0091533	6.4325	By matching	By MS/MS	By matching	By matching	By MS/MS	By matching	2.5	2.5	2.5	2.5	2.5	2.5	38818000	5672600
AT1G26570.1	AT1G26570.1	5	1	1	UDP-glucose dehydrogenase 1	1	5	1	1	5	5	3	4	5	4	1	1	0	1	1	1	1	1	0	1	1	1	12.7	2.9	2.9	52.971	481	481	0.0098448	6.3662	By matching	By matching	By matching	By matching	By MS/MS	By matching	12.7	12.7	7.7	10.6	12.7	10.6	31987000	7337300
AT1G26630.1;AT1G26630.2;AT1G13950.1	AT1G26630.1;AT1G26630.2	9;6;1	9;6;1	7;4;0	Eukaryotic translation initiation factor 5A-1 (eIF-5A 1) protein ; Eukaryotic translation initiation factor 5A-1 (eIF-5A 1) protein	3	9	9	7	7	8	8	9	8	7	7	8	8	9	8	7	5	7	6	7	6	6	67.9	67.9	58.5	17.14	159	159;138;158	0	156.29	By MS/MS	By MS/MS	By MS/MS	By MS/MS	By MS/MS	By MS/MS	41.5	63.5	57.9	67.9	51.6	53.5	6841600000	794530000
AT1G27090.1	AT1G27090.1	9	9	9	glycine-rich protein	1	9	9	9	8	8	9	7	7	8	8	8	9	7	7	8	8	8	9	7	7	8	34	34	34	46.018	420	420	0	159.66	By MS/MS	By MS/MS	By MS/MS	By MS/MS	By MS/MS	By MS/MS	30	30.7	34	27.1	26.7	30	972730000	90316000
AT1G27130.1;AT1G27140.1	AT1G27130.1	4;1	4;1	4;1	glutathione S-transferase tau 13	2	4	4	4	4	3	3	3	3	3	4	3	3	3	3	3	4	3	3	3	3	3	23.8	23.8	23.8	25.131	227	227;243	0	23.755	By MS/MS	By matching	By matching	By MS/MS	By MS/MS	By matching	23.8	18.5	18.5	18.5	15	18.5	136340000	43829000
AT1G27310.1	AT1G27310.1	2	2	2	nuclear transport factor 2A	1	2	2	2	1	1	2	1	1	1	1	1	2	1	1	1	1	1	2	1	1	1	26.2	26.2	26.2	13.527	122	122	0	13.075	By matching	By MS/MS	By MS/MS	By matching	By MS/MS	By matching	8.2	8.2	26.2	8.2	8.2	8.2	645890000	155340000
AT1G27385.2;AT1G27385.1;AT1G27385.3;AT1G27385.4	AT1G27385.2;AT1G27385.1;AT1G27385.3;AT1G27385.4	2;2;2;2	2;2;2;2	2;2;2;2	unknown protein; FUNCTIONS IN: molecular_function unknown; INVOLVED IN: biological_process unknown; EXPRESSED IN: 24 plant structures; EXPRESSED DURING: 13 growth stages; CONTAINS InterPro DOMAIN/s: Protein of unknown function DUF493 (InterPro:IPR007454);	4	2	2	2	1	1	2	1	1	0	1	1	2	1	1	0	1	1	2	1	1	0	16.9	16.9	16.9	21.928	201	201;202;230;254	0.00091033	11.353	By matching	By MS/MS	By MS/MS	By matching	By matching		12.9	4	16.9	4	4	0	22761000	1968100
AT1G27400.1;AT1G67430.2;AT1G67430.1	AT1G27400.1;AT1G67430.2;AT1G67430.1	5;4;4	5;4;4	5;4;4	Ribosomal protein L22p/L17e family protein ; Ribosomal protein L22p/L17e family protein ; Ribosomal protein L22p/L17e family protein	3	5	5	5	3	5	5	4	5	4	3	5	5	4	5	4	3	5	5	4	5	4	21	21	21	19.897	176	176;131;175	0	35.691	By MS/MS	By MS/MS	By MS/MS	By MS/MS	By MS/MS	By MS/MS	16.5	21	21	20.5	21	15.3	1997700000	254660000
AT1G27450.2;AT1G27450.1;AT1G27450.3	AT1G27450.2;AT1G27450.1;AT1G27450.3	5;5;5	5;5;5	5;5;5	adenine phosphoribosyl transferase 1 ; adenine phosphoribosyl transferase 1 ; adenine phosphoribosyl transferase 1	3	5	5	5	4	3	4	3	3	2	4	3	4	3	3	2	4	3	4	3	3	2	39.9	39.9	39.9	19.739	183	183;243;284	0	44.144	By MS/MS	By MS/MS	By MS/MS	By MS/MS	By MS/MS	By matching	39.9	25.1	39.9	25.1	35	20.2	139560000	14089000
AT1G27950.1	AT1G27950.1	1	1	1	glycosylphosphatidylinositol-anchored lipid protein transfer 1	1	1	1	1	1	1	1	1	1	1	1	1	1	1	1	1	1	1	1	1	1	1	7.8	7.8	7.8	19.759	193	193	0	12.628	By matching	By MS/MS	By matching	By MS/MS	By MS/MS	By MS/MS	7.8	7.8	7.8	7.8	7.8	7.8	176120000	35628000
AT1G27970.1;AT1G27970.2	AT1G27970.1;AT1G27970.2	3;3	3;3	3;3	nuclear transport factor 2B ; nuclear transport factor 2B	2	3	3	3	3	3	3	3	3	3	3	3	3	3	3	3	3	3	3	3	3	3	34.1	34.1	34.1	14.002	126	126;134	0	31.518	By MS/MS	By matching	By MS/MS	By MS/MS	By MS/MS	By MS/MS	34.1	34.1	34.1	34.1	34.1	34.1	423760000	55881000
AT1G28200.1	AT1G28200.1	2	2	2	FH interacting protein 1	1	2	2	2	2	1	1	1	1	2	2	1	1	1	1	2	2	1	1	1	1	2	9.7	9.7	9.7	27.958	259	259	0.00046019	11.679	By MS/MS	By MS/MS	By matching	By matching	By MS/MS	By MS/MS	9.7	4.6	5	4.6	4.6	9.7	64378000	12091000
AT1G28290.2;AT1G28290.1	AT1G28290.2;AT1G28290.1	3;3	3;3	3;3	arabinogalactan protein 31 ; arabinogalactan protein 31	2	3	3	3	3	3	2	3	3	3	3	3	2	3	3	3	3	3	2	3	3	3	11.7	11.7	11.7	33.932	315	315;359	0	23.043	By MS/MS	By MS/MS	By MS/MS	By MS/MS	By MS/MS	By MS/MS	11.7	11.7	8.6	11.7	11.7	11.7	411450000	89839000
AT1G28600.1;AT1G28600.2	AT1G28600.1	3;1	3;1	3;1	GDSL-like Lipase/Acylhydrolase superfamily protein	2	3	3	3	2	2	2	3	2	2	2	2	2	3	2	2	2	2	2	3	2	2	10.4	10.4	10.4	43.61	393	393;298	0	20.766	By matching	By MS/MS	By MS/MS	By MS/MS	By MS/MS	By MS/MS	8.4	6.6	8.4	10.4	6.6	8.4	56392000	6185900
AT1G29150.1	AT1G29150.1	11	11	11	non-ATPase subunit 9	1	11	11	11	10	9	10	9	10	10	10	9	10	9	10	10	10	9	10	9	10	10	34.4	34.4	34.4	46.749	419	419	0	86.178	By MS/MS	By MS/MS	By MS/MS	By MS/MS	By MS/MS	By MS/MS	30.3	25.3	27.7	27.9	32	27.7	911750000	161210000
AT2G34160.1;AT1G29250.1	AT2G34160.1;AT1G29250.1	2;2	2;2	2;2	Alba DNA/RNA-binding protein ; Alba DNA/RNA-binding protein	2	2	2	2	1	1	1	2	2	2	1	1	1	2	2	2	1	1	1	2	2	2	16.2	16.2	16.2	14.617	130	130;130	0	13.192	By MS/MS	By MS/MS	By MS/MS	By MS/MS	By MS/MS	By MS/MS	9.2	9.2	9.2	16.2	16.2	16.2	251940000	26685000
AT1G29350.1;AT1G29370.1	AT1G29350.1;AT1G29370.1	8;7	8;7	8;7	Kinase-related protein of unknown function (DUF1296) ; Kinase-related protein of unknown function (DUF1296)	2	8	8	8	6	6	4	5	5	4	6	6	4	5	5	4	6	6	4	5	5	4	14.8	14.8	14.8	90.878	831	831;831	0	64.382	By MS/MS	By MS/MS	By MS/MS	By MS/MS	By MS/MS	By MS/MS	11.6	10.6	7.1	9.3	9.3	7.3	342190000	54628000
AT1G29660.1	AT1G29660.1	7	7	7	GDSL-like Lipase/Acylhydrolase superfamily protein	1	7	7	7	5	6	6	6	5	5	5	6	6	6	5	5	5	6	6	6	5	5	26.9	26.9	26.9	40.141	364	364	0	104.45	By MS/MS	By MS/MS	By MS/MS	By MS/MS	By MS/MS	By MS/MS	17.3	21.2	23.9	26.6	22.8	17.3	499150000	76035000
AT1G29670.1	AT1G29670.1	11	11	11	GDSL-like Lipase/Acylhydrolase superfamily protein	1	11	11	11	9	9	8	11	10	9	9	9	8	11	10	9	9	9	8	11	10	9	43.8	43.8	43.8	39.871	363	363	0	166.87	By MS/MS	By MS/MS	By MS/MS	By MS/MS	By MS/MS	By MS/MS	33.1	34.7	32.8	43.8	36.9	33.1	1575400000	226320000
AT1G29850.1;AT1G29850.2;AT1G29850.3	AT1G29850.1;AT1G29850.2;AT1G29850.3	3;3;3	3;3;3	3;3;3	double-stranded DNA-binding family protein ; double-stranded DNA-binding family protein ; double-stranded DNA-binding family protein	3	3	3	3	2	2	2	3	3	2	2	2	2	3	3	2	2	2	2	3	3	2	24.8	24.8	24.8	14.975	129	129;130;151	0	38.895	By MS/MS	By MS/MS	By MS/MS	By MS/MS	By MS/MS	By MS/MS	17.1	17.1	17.1	24.8	24.8	17.1	146860000	25252000
AT1G29880.1;AT3G44740.1	AT1G29880.1	22;1	22;1	22;1	glycyl-tRNA synthetase / glycine--tRNA ligase	2	22	22	22	19	20	20	21	19	19	19	20	20	21	19	19	19	20	20	21	19	19	34.4	34.4	34.4	81.943	729	729;244	0	254.42	By MS/MS	By MS/MS	By MS/MS	By MS/MS	By MS/MS	By MS/MS	32.1	33.2	32.6	32.2	32	31.6	3563700000	599710000
AT1G29900.1	AT1G29900.1	28	28	28	carbamoyl phosphate synthetase B	1	28	28	28	26	22	25	25	23	25	26	22	25	25	23	25	26	22	25	25	23	25	30.2	30.2	30.2	129.96	1187	1187	0	299.94	By MS/MS	By MS/MS	By MS/MS	By MS/MS	By MS/MS	By MS/MS	29.4	26.2	28.4	27.6	25.5	28.4	3458500000	620980000
AT1G29990.1	AT1G29990.1	2	2	2	prefoldin 6	1	2	2	2	1	2	2	2	2	2	1	2	2	2	2	2	1	2	2	2	2	2	17.8	17.8	17.8	14.856	129	129	0	17.839	By matching	By MS/MS	By matching	By MS/MS	By MS/MS	By matching	9.3	17.8	17.8	17.8	17.8	17.8	125930000	12790000
AT1G30230.1;AT1G30230.2	AT1G30230.1;AT1G30230.2	12;12	12;12	6;6	Glutathione S-transferase, C-terminal-like;Translation elongation factor EF1B/ribosomal protein S6 ; Glutathione S-transferase, C-terminal-like;Translation elongation factor EF1B/ribosomal protein S6	2	12	12	6	12	12	11	12	12	12	12	12	11	12	12	12	6	6	5	6	6	6	59.7	59.7	42	25.132	231	231;260	0	205.71	By MS/MS	By MS/MS	By MS/MS	By MS/MS	By MS/MS	By MS/MS	59.7	59.7	59.7	59.7	59.7	59.7	8264200000	1460100000
AT1G30470.3;AT1G30470.2;AT1G30470.1	AT1G30470.3;AT1G30470.2;AT1G30470.1	3;3;3	3;3;3	3;3;3	SIT4 phosphatase-associated family protein ; SIT4 phosphatase-associated family protein ; SIT4 phosphatase-associated family protein	3	3	3	3	1	2	2	3	2	1	1	2	2	3	2	1	1	2	2	3	2	1	4.1	4.1	4.1	84.28	764	764;805;811	0	19.106	By matching	By matching	By MS/MS	By MS/MS	By matching	By matching	1	2.6	2.5	4.1	2.6	1	65613000	3282500
AT1G30530.1	AT1G30530.1	6	3	3	UDP-glucosyl transferase 78D1	1	6	3	3	6	5	6	6	5	6	3	3	3	3	3	3	3	3	3	3	3	3	16.3	10.6	10.6	50.094	453	453	0	24.472	By MS/MS	By MS/MS	By MS/MS	By MS/MS	By MS/MS	By MS/MS	16.3	16.3	16.3	16.3	15.9	16.3	271370000	43823000
AT1G30580.1	AT1G30580.1	17	17	17	GTP binding	1	17	17	17	15	13	11	12	14	15	15	13	11	12	14	15	15	13	11	12	14	15	53.8	53.8	53.8	44.471	394	394	0	144.2	By MS/MS	By MS/MS	By MS/MS	By MS/MS	By MS/MS	By MS/MS	48.2	42.1	38.1	35.3	40.4	49.5	2137300000	436060000
AT1G30630.1;AT2G34840.2;AT2G34840.1	AT1G30630.1	3;1;1	3;1;1	3;1;1	Coatomer epsilon subunit	3	3	3	3	3	2	3	1	3	3	3	2	3	1	3	3	3	2	3	1	3	3	17.8	17.8	17.8	32.602	292	292;214;293	0	31.54	By MS/MS	By matching	By MS/MS	By MS/MS	By MS/MS	By MS/MS	17.8	13.7	17.8	4.5	17.8	17.8	224780000	41058000
AT1G30690.2;AT1G30690.1	AT1G30690.2;AT1G30690.1	11;11	11;11	11;11	Sec14p-like phosphatidylinositol transfer family protein ; Sec14p-like phosphatidylinositol transfer family protein	2	11	11	11	7	8	8	10	9	8	7	8	8	10	9	8	7	8	8	10	9	8	30.6	30.6	30.6	61.189	540	540;540	0	85.43	By MS/MS	By MS/MS	By MS/MS	By MS/MS	By MS/MS	By MS/MS	21.7	22.4	21.9	27.4	25.6	21.9	555810000	76245000
AT1G31070.1;AT2G35020.1;AT1G31070.2	AT1G31070.1;AT2G35020.1;AT1G31070.2	2;2;2	2;2;2	2;2;2	N-acetylglucosamine-1-phosphate uridylyltransferase 1 ; N-acetylglucosamine-1-phosphate uridylyltransferase 2 ; N-acetylglucosamine-1-phosphate uridylyltransferase 1	3	2	2	2	1	1	0	2	2	2	1	1	0	2	2	2	1	1	0	2	2	2	14.4	14.4	14.4	16.978	153	153;502;505	0	14.461	By matching	By matching		By MS/MS	By MS/MS	By matching	8.5	8.5	0	14.4	14.4	14.4	41075000	4571700
AT1G31160.1	AT1G31160.1	3	3	3	HISTIDINE TRIAD NUCLEOTIDE-BINDING 2	1	3	3	3	3	3	2	3	3	3	3	3	2	3	3	3	3	3	2	3	3	3	19.8	19.8	19.8	20.4	187	187	0	18.622	By MS/MS	By matching	By MS/MS	By MS/MS	By MS/MS	By MS/MS	19.8	19.8	11.2	19.8	19.8	19.8	301290000	68999000
AT1G31180.1	AT1G31180.1	15	15	9	isopropylmalate dehydrogenase 3	1	15	15	9	13	10	12	12	9	12	13	10	12	12	9	12	8	5	7	6	4	7	44.6	44.6	23.8	43.847	404	404	0	145.82	By MS/MS	By MS/MS	By MS/MS	By MS/MS	By MS/MS	By MS/MS	40.8	31.9	40.6	44.3	28.7	40.8	1503500000	239200000
AT1G31190.1	AT1G31190.1	4	4	4	myo-inositol monophosphatase like 1	1	4	4	4	2	2	2	3	2	2	2	2	2	3	2	2	2	2	2	3	2	2	12.4	12.4	12.4	40.445	371	371	0	25.765	By MS/MS	By MS/MS	By MS/MS	By MS/MS	By MS/MS	By matching	8.1	7.5	8.1	9.4	4.3	7	197830000	25598000
AT1G31230.1	AT1G31230.1	11	11	11	aspartate kinase-homoserine dehydrogenase i	1	11	11	11	11	9	8	9	10	9	11	9	8	9	10	9	11	9	8	9	10	9	15.1	15.1	15.1	99.403	911	911	0	99.162	By MS/MS	By MS/MS	By MS/MS	By MS/MS	By MS/MS	By MS/MS	15.1	13.1	10.6	11.6	14.1	11.7	665800000	133580000
AT1G31330.1	AT1G31330.1	4	4	4	photosystem I subunit F	1	4	4	4	2	3	2	4	3	2	2	3	2	4	3	2	2	3	2	4	3	2	21.7	21.7	21.7	24.173	221	221	0	26.346	By MS/MS	By MS/MS	By MS/MS	By MS/MS	By MS/MS	By MS/MS	12.7	17.2	12.7	21.7	17.2	12.7	190540000	39029000
AT2G35635.1;AT1G31340.1	AT2G35635.1;AT1G31340.1	7;7	7;7	2;2	ubiquitin 7 ; related to ubiquitin 1	2	7	7	2	7	7	6	7	7	6	7	7	6	7	7	6	2	2	2	2	2	2	45.5	45.5	14.9	17.15	154	154;156	0	199.51	By MS/MS	By MS/MS	By MS/MS	By MS/MS	By MS/MS	By MS/MS	45.5	45.5	39.6	45.5	45.5	39.6	7378800000	1666700000
AT1G31690.1;AT1G31710.1;AT1G31670.1	AT1G31690.1	10;2;2	10;2;2	10;2;2	Copper amine oxidase family protein	3	10	10	10	6	9	5	10	9	6	6	9	5	10	9	6	6	9	5	10	9	6	18	18	18	76.673	677	677;681;741	0	72.995	By MS/MS	By MS/MS	By MS/MS	By MS/MS	By MS/MS	By MS/MS	11.1	16.7	9.2	18	16.2	10.9	393590000	46612000
AT1G31730.1	AT1G31730.1	2	2	2	Adaptin family protein	1	2	2	2	1	0	0	2	1	1	1	0	0	2	1	1	1	0	0	2	1	1	2.8	2.8	2.8	103.73	938	938	0	12.913	By MS/MS			By MS/MS	By matching	By matching	1.1	0	0	2.8	1.7	1.1	27614000	5748600
AT1G31800.1	AT1G31800.1	3	3	3	cytochrome P450, family 97, subfamily A, polypeptide 3	1	3	3	3	2	2	2	2	3	2	2	2	2	2	3	2	2	2	2	2	3	2	5.5	5.5	5.5	66.845	595	595	0	19.732	By MS/MS	By MS/MS	By matching	By MS/MS	By MS/MS	By MS/MS	4.4	4.4	4.4	4.4	5.5	4.4	91567000	21927000
AT1G31812.1	AT1G31812.1	5	5	5	acyl-CoA-binding protein 6	1	5	5	5	5	4	5	4	5	5	5	4	5	4	5	5	5	4	5	4	5	5	75	75	75	10.386	92	92	0	111.92	By MS/MS	By MS/MS	By MS/MS	By MS/MS	By MS/MS	By MS/MS	75	65.2	75	65.2	75	75	4297000000	965650000
AT1G31860.1	AT1G31860.1	4	4	4	histidine biosynthesis bifunctional protein (HISIE)	1	4	4	4	2	4	1	3	4	2	2	4	1	3	4	2	2	4	1	3	4	2	16	16	16	31.667	281	281	0	26.134	By matching	By MS/MS	By matching	By MS/MS	By MS/MS	By MS/MS	8.5	16	5.3	12.5	16	8.5	105150000	15001000
AT1G32060.1	AT1G32060.1	16	16	16	phosphoribulokinase	1	16	16	16	16	16	16	16	15	16	16	16	16	16	15	16	16	16	16	16	15	16	61.3	61.3	61.3	44.463	395	395	0	323.31	By MS/MS	By MS/MS	By MS/MS	By MS/MS	By MS/MS	By MS/MS	61.3	61.3	61.3	61.3	58.5	61.3	33351000000	6592600000
AT1G32070.3;AT1G32070.1;AT1G32070.2	AT1G32070.3;AT1G32070.1;AT1G32070.2	1;1;1	1;1;1	1;1;1	nuclear shuttle interacting ; nuclear shuttle interacting ; nuclear shuttle interacting	3	1	1	1	1	0	1	1	1	1	1	0	1	1	1	1	1	0	1	1	1	1	10.5	10.5	10.5	28.52	257	257;257;258	0.0031236	10.501	By matching		By MS/MS	By matching	By MS/MS	By matching	10.5	0	10.5	10.5	10.5	10.5	42168000	7159600
AT4G19000.1;AT1G32130.2;AT1G32130.1	AT4G19000.1;AT1G32130.2;AT1G32130.1	1;1;1	1;1;1	1;1;1	Transcription elongation factor (TFIIS) family protein ; Transcription elongation factor (TFIIS) family protein ; Transcription elongation factor (TFIIS) family protein	3	1	1	1	1	1	1	1	1	0	1	1	1	1	1	0	1	1	1	1	1	0	4.2	4.2	4.2	47.094	406	406;493;502	0.0031028	9.6396	By MS/MS	By matching	By MS/MS	By MS/MS	By MS/MS		4.2	4.2	4.2	4.2	4.2	0	15534000	4393700
AT1G32160.1	AT1G32160.1	5	5	5	Protein of unknown function (DUF760)	1	5	5	5	4	2	4	5	3	4	4	2	4	5	3	4	4	2	4	5	3	4	14.5	14.5	14.5	45.867	406	406	0	37.813	By MS/MS	By matching	By MS/MS	By MS/MS	By MS/MS	By MS/MS	11.8	8.1	11.8	14.5	9.6	11.8	218450000	34454000
AT1G32200.2;AT1G32200.1	AT1G32200.2;AT1G32200.1	13;13	13;13	13;13	phospholipid/glycerol acyltransferase family protein ; phospholipid/glycerol acyltransferase family protein	2	13	13	13	10	11	12	12	11	11	10	11	12	12	11	11	10	11	12	12	11	11	37.5	37.5	37.5	50.421	459	459;459	0	163.22	By MS/MS	By MS/MS	By MS/MS	By MS/MS	By MS/MS	By MS/MS	30.5	32.9	35.3	34.6	32.9	30.7	2506100000	356940000
AT1G32220.1	AT1G32220.1	3	3	3	NAD(P)-binding Rossmann-fold superfamily protein	1	3	3	3	2	2	2	3	1	2	2	2	2	3	1	2	2	2	2	3	1	2	15.9	15.9	15.9	31.978	296	296	0	53.538	By MS/MS	By MS/MS	By MS/MS	By MS/MS	By MS/MS	By MS/MS	11.1	11.1	11.1	15.9	5.4	11.1	251010000	61771000
AT1G32440.1	AT1G32440.1	4	2	2	plastidial pyruvate kinase 3	1	4	2	2	3	2	3	3	3	4	1	1	1	1	1	2	1	1	1	1	1	2	10.9	7.2	7.2	62.614	571	571	0.00046211	11.785	By matching	By matching	By matching	By matching	By matching	By MS/MS	6.7	4.7	7.9	6.7	6.7	10.9	34776000	4220500
AT1G32470.1	AT1G32470.1	4	2	2	Single hybrid motif superfamily protein	1	4	2	2	4	4	4	4	4	3	2	2	2	2	2	2	2	2	2	2	2	2	48.2	30.7	30.7	17.897	166	166	0	24.819	By MS/MS	By MS/MS	By MS/MS	By MS/MS	By MS/MS	By MS/MS	48.2	48.2	48.2	48.2	48.2	42.8	4137100000	881520000
AT1G32500.1	AT1G32500.1	8	8	8	non-intrinsic ABC protein 6	1	8	8	8	6	6	6	7	8	5	6	6	6	7	8	5	6	6	6	7	8	5	17.3	17.3	17.3	52.824	475	475	0	51.808	By MS/MS	By MS/MS	By MS/MS	By MS/MS	By MS/MS	By MS/MS	13.7	13.9	13.7	15.6	17.3	11.2	516570000	92867000
AT1G32550.1;AT1G32550.2	AT1G32550.1;AT1G32550.2	1;1	1;1	1;1	2Fe-2S ferredoxin-like superfamily protein ; 2Fe-2S ferredoxin-like superfamily protein	2	1	1	1	1	1	1	0	1	1	1	1	1	0	1	1	1	1	1	0	1	1	6.1	6.1	6.1	20.377	181	181;194	0.0051752	6.9024	By MS/MS	By matching	By MS/MS		By matching	By MS/MS	6.1	6.1	6.1	0	6.1	6.1	69107000	18552000
AT1G32580.1	AT1G32580.1	2	2	1	plastid developmental protein DAG, putative	1	2	2	1	2	1	0	2	2	1	2	1	0	2	2	1	1	1	0	1	1	1	13.1	13.1	9.2	26.024	229	229	0	12.927	By MS/MS	By MS/MS		By MS/MS	By matching	By MS/MS	13.1	9.2	0	13.1	13.1	9.2	41047000	12320000
AT4G10610.2;AT4G10610.1;AT3G49390.2;AT3G49390.1;AT1G32790.1;AT1G32790.2	AT4G10610.2;AT4G10610.1;AT3G49390.2;AT3G49390.1;AT1G32790.1;AT1G32790.2	1;1;1;1;1;1	1;1;1;1;1;1	1;1;1;1;1;1	CTC-interacting domain 12 ; CTC-interacting domain 12 ; CTC-interacting domain 10 ; CTC-interacting domain 10 ; CTC-interacting domain 11 ; CTC-interacting domain 11	6	1	1	1	1	1	1	1	1	1	1	1	1	1	1	1	1	1	1	1	1	1	4	4	4	35.596	326	326;336;353;353;358;406	0.0048251	7.0188	By matching	By MS/MS	By matching	By matching	By matching	By matching	4	4	4	4	4	4	35742000	6872800
AT1G32850.1	AT1G32850.1	1	1	1	ubiquitin-specific protease 11	1	1	1	1	0	1	1	1	1	1	0	1	1	1	1	1	0	1	1	1	1	1	1.1	1.1	1.1	101.17	892	892	0.0084421	6.4943		By MS/MS	By matching	By MS/MS	By MS/MS	By matching	0	1.1	1.1	1.1	1.1	1.1	694240000	0
AT1G32990.1	AT1G32990.1	4	4	4	plastid ribosomal protein l11	1	4	4	4	4	4	4	4	4	4	4	4	4	4	4	4	4	4	4	4	4	4	22.1	22.1	22.1	23.148	222	222	0	30.623	By MS/MS	By MS/MS	By MS/MS	By MS/MS	By MS/MS	By MS/MS	22.1	22.1	22.1	22.1	22.1	22.1	3483400000	609690000
AT1G33040.1	AT1G33040.1	3	3	3	nascent polypeptide-associated complex subunit alpha-like protein 5	1	3	3	3	2	3	2	3	2	2	2	3	2	3	2	2	2	3	2	3	2	2	20.1	20.1	20.1	22.78	209	209	0	30.223	By MS/MS	By MS/MS	By MS/MS	By MS/MS	By MS/MS	By MS/MS	13.4	20.1	13.4	20.1	13.4	13.4	330630000	51329000
AT1G33140.1;AT1G33120.1	AT1G33140.1;AT1G33120.1	13;13	13;13	9;9	Ribosomal protein L6 family ; Ribosomal protein L6 family	2	13	13	9	12	12	12	12	13	13	12	12	12	12	13	13	8	8	8	9	9	9	61.9	61.9	52.1	22.017	194	194;194	0	204.79	By MS/MS	By MS/MS	By MS/MS	By MS/MS	By MS/MS	By MS/MS	61.3	61.9	61.9	57.7	61.9	61.9	4317700000	712320000
AT1G33520.1	AT1G33520.1	1	1	1	D111/G-patch domain-containing protein	1	1	1	1	0	1	1	1	1	1	0	1	1	1	1	1	0	1	1	1	1	1	3.9	3.9	3.9	51.027	462	462	0.0029215	7.5049		By matching	By matching	By MS/MS	By matching	By matching	0	3.9	3.9	3.9	3.9	3.9	26133000	0
AT1G33590.1;AT1G33612.1	AT1G33590.1	13;2	13;2	13;2	Leucine-rich repeat (LRR) family protein	2	13	13	13	10	11	11	11	11	11	10	11	11	11	11	11	10	11	11	11	11	11	40.7	40.7	40.7	51.741	477	477;455	0	178.75	By MS/MS	By MS/MS	By MS/MS	By MS/MS	By MS/MS	By MS/MS	32.1	36.5	35.4	30.4	36.5	36.1	2203700000	439590000
AT1G33680.1	AT1G33680.1	2	2	2	KH domain-containing protein	1	2	2	2	1	2	0	2	1	1	1	2	0	2	1	1	1	2	0	2	1	1	5.1	5.1	5.1	80.438	763	763	0	26.47	By MS/MS	By matching		By MS/MS	By MS/MS	By MS/MS	3	5.1	0	5.1	3	3	101160000	13165000
AT1G33811.1	AT1G33811.1	4	4	4	GDSL-like Lipase/Acylhydrolase superfamily protein	1	4	4	4	3	4	3	4	4	3	3	4	3	4	4	3	3	4	3	4	4	3	12.7	12.7	12.7	41.697	370	370	0	26.558	By matching	By matching	By matching	By MS/MS	By MS/MS	By MS/MS	9.2	12.7	9.2	12.7	12.7	9.2	160200000	26218000
AT1G34000.1	AT1G34000.1	2	2	2	one-helix protein 2	1	2	2	2	1	1	2	1	1	0	1	1	2	1	1	0	1	1	2	1	1	0	22.1	22.1	22.1	18.665	172	172	0	12.648	By MS/MS	By matching	By matching	By MS/MS	By matching		13.4	13.4	22.1	8.7	13.4	0	21312000	5894000
AT1G34220.2;AT1G34220.1	AT1G34220.2;AT1G34220.1	3;3	3;3	3;3	Regulator of Vps4 activity in the MVB pathway protein ; Regulator of Vps4 activity in the MVB pathway protein	2	3	3	3	3	1	3	1	1	3	3	1	3	1	1	3	3	1	3	1	1	3	7.9	7.9	7.9	68.958	619	619;649	0	20.248	By MS/MS	By MS/MS	By MS/MS	By MS/MS	By matching	By MS/MS	7.9	1.8	7.9	1.8	1.8	7.9	62629000	9888300
AT1G34430.1	AT1G34430.1	14	13	13	2-oxoacid dehydrogenases acyltransferase family protein	1	14	13	13	12	13	13	12	11	14	11	12	12	11	10	13	11	12	12	11	10	13	45.4	42.2	42.2	48.306	465	465	0	206.54	By MS/MS	By MS/MS	By MS/MS	By MS/MS	By MS/MS	By MS/MS	34.6	39.8	39.8	34.6	34.4	45.4	3446700000	714450000
AT1G35160.1;AT1G35160.2	AT1G35160.1;AT1G35160.2	15;13	7;5	7;5	GF14 protein phi chain ; GF14 protein phi chain	2	15	7	7	13	14	12	14	15	14	5	6	5	6	7	6	5	6	5	6	7	6	63.3	34.5	34.5	30.194	267	267;295	0	68.977	By MS/MS	By MS/MS	By MS/MS	By MS/MS	By MS/MS	By MS/MS	55.4	58.8	52.4	58.8	63.3	59.2	1621200000	261510000
AT1G35340.3;AT1G35340.2;AT1G35340.4;AT1G35340.1	AT1G35340.3;AT1G35340.2;AT1G35340.4;AT1G35340.1	2;2;2;2	2;2;2;2	2;2;2;2	ATP-dependent protease La (LON) domain protein ; ATP-dependent protease La (LON) domain protein ; ATP-dependent protease La (LON) domain protein ; ATP-dependent protease La (LON) domain protein	4	2	2	2	1	2	1	2	1	1	1	2	1	2	1	1	1	2	1	2	1	1	14.3	14.3	14.3	23.519	210	210;210;311;316	0	13.463	By MS/MS	By MS/MS	By matching	By MS/MS	By matching	By MS/MS	5.7	14.3	5.7	14.3	5.7	5.7	58065000	9396000
AT1G35420.1;AT1G35420.2	AT1G35420.1;AT1G35420.2	3;3	3;3	3;3	alpha/beta-Hydrolases superfamily protein ; alpha/beta-Hydrolases superfamily protein	2	3	3	3	2	2	1	3	3	3	2	2	1	3	3	3	2	2	1	3	3	3	8.1	8.1	8.1	34.167	310	310;315	0	18.508	By matching	By matching	By matching	By MS/MS	By matching	By MS/MS	4.8	5.5	2.3	8.1	8.1	8.1	201380000	30183000
AT1G35580.2;AT1G35580.1;AT1G35580.3;AT4G09510.2;AT4G09510.1;AT1G72000.1;AT4G34860.2;AT4G34860.1	AT1G35580.2;AT1G35580.1;AT1G35580.3	8;8;6;2;2;1;1;1	8;8;6;2;2;1;1;1	7;7;5;1;1;0;0;0	cytosolic invertase 1 ; cytosolic invertase 1 ; cytosolic invertase 1	8	8	8	7	4	3	4	6	6	4	4	3	4	6	6	4	3	2	4	5	5	4	19.2	19.2	17.2	62.834	551	551;551;460;461;558;499;571;571	0	50.533	By MS/MS	By MS/MS	By MS/MS	By MS/MS	By MS/MS	By MS/MS	7.6	5.6	9.8	12.5	13.1	10.3	231670000	28327000
AT1G35680.1	AT1G35680.1	6	6	6	Ribosomal protein L21	1	6	6	6	5	5	4	5	5	6	5	5	4	5	5	6	5	5	4	5	5	6	37.3	37.3	37.3	24.038	220	220	0	157.4	By MS/MS	By MS/MS	By MS/MS	By MS/MS	By MS/MS	By MS/MS	23.6	26.8	13.2	23.6	26.8	37.3	1724400000	376430000
AT1G35720.1	AT1G35720.1	12	12	12	annexin 1	1	12	12	12	10	10	10	11	11	12	10	10	10	11	11	12	10	10	10	11	11	12	38.2	38.2	38.2	36.203	317	317	0	128	By MS/MS	By MS/MS	By MS/MS	By MS/MS	By MS/MS	By MS/MS	35.3	35.3	35.3	35.3	33.1	38.2	1272000000	206760000
AT1G36160.2;AT1G36160.1;AT1G36180.1;AT1G36180.2	AT1G36160.2;AT1G36160.1	22;22;5;1	22;22;5;1	22;22;5;1	acetyl-CoA carboxylase 1 ; acetyl-CoA carboxylase 1	4	22	22	22	17	15	17	14	19	20	17	15	17	14	19	20	17	15	17	14	19	20	14	14	14	251.38	2254	2254;2254;2355;427	0	163.44	By MS/MS	By MS/MS	By MS/MS	By MS/MS	By MS/MS	By MS/MS	11.4	9.6	11.2	8.4	11.7	13	641060000	103770000
AT3G18740.1;AT1G77940.1;AT1G36240.1	AT3G18740.1;AT1G77940.1;AT1G36240.1	1;1;1	1;1;1	1;1;1	Ribosomal protein L7Ae/L30e/S12e/Gadd45 family protein ; Ribosomal protein L7Ae/L30e/S12e/Gadd45 family protein ; Ribosomal protein L7Ae/L30e/S12e/Gadd45 family protein	3	1	1	1	1	1	1	1	1	1	1	1	1	1	1	1	1	1	1	1	1	1	9.8	9.8	9.8	12.279	112	112;112;112	0.0029787	7.7598	By MS/MS	By MS/MS	By matching	By MS/MS	By MS/MS	By MS/MS	9.8	9.8	9.8	9.8	9.8	9.8	315610000	44603000
AT1G36310.2;AT1G36310.1	AT1G36310.2;AT1G36310.1	2;2	2;2	2;2	S-adenosyl-L-methionine-dependent methyltransferases superfamily protein ; S-adenosyl-L-methionine-dependent methyltransferases superfamily protein	2	2	2	2	2	2	0	2	2	2	2	2	0	2	2	2	2	2	0	2	2	2	9.2	9.2	9.2	44.959	404	404;404	0	14.312	By MS/MS	By matching		By matching	By MS/MS	By MS/MS	9.2	9.2	0	9.2	9.2	9.2	48063000	6786100
AT1G36390.2;AT1G36390.1	AT1G36390.2;AT1G36390.1	6;6	6;6	6;6	Co-chaperone GrpE family protein ; Co-chaperone GrpE family protein	2	6	6	6	5	6	5	4	3	5	5	6	5	4	3	5	5	6	5	4	3	5	26.5	26.5	26.5	31.223	279	279;279	0	41.253	By MS/MS	By MS/MS	By MS/MS	By MS/MS	By MS/MS	By MS/MS	21.9	26.5	21.9	18.3	11.1	21.9	712630000	134740000
AT1G36730.1;AT1G77840.1	AT1G36730.1	4;1	4;1	4;1	Translation initiation factor IF2/IF5	2	4	4	4	3	3	2	3	4	3	3	3	2	3	4	3	3	3	2	3	4	3	11.4	11.4	11.4	48.622	439	439;437	0	28.572	By MS/MS	By MS/MS	By matching	By MS/MS	By MS/MS	By MS/MS	8.4	9.1	6.2	8.4	11.4	8.4	155800000	23086000
AT1G37130.1;AT1G77760.1	AT1G37130.1	12;1	12;1	12;1	nitrate reductase 2	2	12	12	12	11	10	11	11	10	11	11	10	11	11	10	11	11	10	11	11	10	11	16.1	16.1	16.1	102.84	917	917;917	0	87.93	By MS/MS	By MS/MS	By MS/MS	By MS/MS	By MS/MS	By MS/MS	15.3	14.2	15.3	15	13.4	15.3	827200000	148510000
AT1G41830.1	AT1G41830.1	5	3	2	SKU5-similar 6	1	5	3	2	5	5	5	5	5	5	3	3	3	3	3	3	2	2	2	2	2	2	15.1	10.9	7.9	60.577	542	542	0	31.616	By MS/MS	By MS/MS	By MS/MS	By MS/MS	By MS/MS	By MS/MS	15.1	15.1	15.1	15.1	15.1	15.1	262610000	50390000
AT1G41880.1	AT1G41880.1	5	1	1	Ribosomal protein L35Ae family protein	1	5	1	1	2	4	4	5	5	3	1	1	1	1	1	1	1	1	1	1	1	1	54.1	22.5	22.5	12.799	111	111	0	12.578	By MS/MS	By MS/MS	By MS/MS	By MS/MS	By matching	By MS/MS	29.7	43.2	43.2	54.1	54.1	36	104410000	13232000
AT1G42480.3;AT1G42480.1;AT1G42480.2	AT1G42480.3;AT1G42480.1;AT1G42480.2	2;2;1	2;2;1	2;2;1	unknown protein; FUNCTIONS IN: molecular_function unknown; INVOLVED IN: biological_process unknown; LOCATED IN: endomembrane system; EXPRESSED IN: 24 plant structures; EXPRESSED DURING: 13 growth stages; CONTAINS InterPro DOMAIN/s: Protein of unknown func	3	2	2	2	1	1	2	2	0	2	1	1	2	2	0	2	1	1	2	2	0	2	12.1	12.1	12.1	20.218	182	182;182;145	0	14.748	By matching	By matching	By MS/MS	By MS/MS		By MS/MS	4.4	7.7	12.1	12.1	0	12.1	70019000	9257600
AT1G42550.1	AT1G42550.1	14	14	14	plastid movement impaired1	1	14	14	14	12	10	12	11	9	12	12	10	12	11	9	12	12	10	12	11	9	12	22.1	22.1	22.1	93.874	843	843	0	145.85	By MS/MS	By MS/MS	By MS/MS	By MS/MS	By MS/MS	By MS/MS	18.9	15.8	18.4	17.4	14.1	18.5	547770000	109900000
AT1G42960.1	AT1G42960.1	1	1	1	expressed protein localized to the inner membrane of the chloroplast.	1	1	1	1	1	1	1	1	1	1	1	1	1	1	1	1	1	1	1	1	1	1	9.5	9.5	9.5	17.829	168	168	0	26.571	By matching	By MS/MS	By matching	By MS/MS	By MS/MS	By MS/MS	9.5	9.5	9.5	9.5	9.5	9.5	172250000	41609000
AT1G42970.1	AT1G42970.1	22	22	18	glyceraldehyde-3-phosphate dehydrogenase B subunit	1	22	22	18	19	19	21	22	20	20	19	19	21	22	20	20	16	15	18	18	16	17	48.3	48.3	38.5	47.659	447	447	0	323.31	By MS/MS	By MS/MS	By MS/MS	By MS/MS	By MS/MS	By MS/MS	43	45.9	46.8	48.3	42.5	46.8	73912000000	13073000000
AT1G43170.9;AT1G43170.8;AT1G43170.7;AT1G43170.6;AT1G43170.5;AT1G43170.3;AT1G43170.2;AT1G43170.1;AT1G43170.4;AT1G61580.1	AT1G43170.9;AT1G43170.8;AT1G43170.7;AT1G43170.6;AT1G43170.5;AT1G43170.3;AT1G43170.2;AT1G43170.1;AT1G43170.4	22;22;22;22;22;22;22;22;19;6	22;22;22;22;22;22;22;22;19;6	22;22;22;22;22;22;22;22;19;6	ribosomal protein 1 ; ribosomal protein 1 ; ribosomal protein 1 ; ribosomal protein 1 ; ribosomal protein 1 ; ribosomal protein 1 ; ribosomal protein 1 ; ribosomal protein 1 ; ribosomal protein 1	10	22	22	22	20	19	18	19	16	21	20	19	18	19	16	21	20	19	18	19	16	21	44.2	44.2	44.2	44.559	389	389;389;389;389;389;389;389;389;306;390	0	183.25	By MS/MS	By MS/MS	By MS/MS	By MS/MS	By MS/MS	By MS/MS	41.9	44	40.4	44	41.1	41.9	12069000000	2200300000
AT1G43190.3;AT1G43190.2;AT1G43190.1	AT1G43190.3;AT1G43190.2;AT1G43190.1	5;5;5	5;5;5	5;5;5	polypyrimidine tract-binding protein 3 ; polypyrimidine tract-binding protein 3 ; polypyrimidine tract-binding protein 3	3	5	5	5	5	5	5	3	4	4	5	5	5	3	4	4	5	5	5	3	4	4	18.4	18.4	18.4	48.02	430	430;432;432	0	33.781	By MS/MS	By matching	By MS/MS	By MS/MS	By MS/MS	By MS/MS	18.4	18.4	18.4	10	15.3	13	276860000	53629000
AT1G43560.1	AT1G43560.1	3	3	3	thioredoxin Y2	1	3	3	3	2	2	2	1	2	2	2	2	2	1	2	2	2	2	2	1	2	2	25.1	25.1	25.1	18.592	167	167	0	22.467	By MS/MS	By MS/MS	By MS/MS	By MS/MS	By MS/MS	By MS/MS	18	18	18	7.8	15	18	306880000	74487000
AT1G43670.1	AT1G43670.1	14	14	14	Inositol monophosphatase family protein	1	14	14	14	10	14	12	13	12	10	10	14	12	13	12	10	10	14	12	13	12	10	46.3	46.3	46.3	37.287	341	341	0	273.31	By MS/MS	By MS/MS	By MS/MS	By MS/MS	By MS/MS	By MS/MS	40.2	46.3	40.5	46	43.4	38.1	2420300000	352900000
AT1G43690.1	AT1G43690.1	2	2	2	ubiquitin interaction motif-containing protein	1	2	2	2	2	2	2	2	2	2	2	2	2	2	2	2	2	2	2	2	2	2	5.8	5.8	5.8	65.463	599	599	0	12.672	By MS/MS	By matching	By matching	By MS/MS	By matching	By matching	5.8	5.8	5.8	5.8	5.8	5.8	55211000	12321000
AT1G44575.1;AT1G44575.2	AT1G44575.1;AT1G44575.2	3;2	3;2	3;2	Chlorophyll A-B binding family protein ; Chlorophyll A-B binding family protein	2	3	3	3	3	2	2	2	2	2	3	2	2	2	2	2	3	2	2	2	2	2	14	14	14	28.007	265	265;205	0	18.262	By MS/MS	By matching	By matching	By matching	By MS/MS	By matching	14	9.8	9.8	9.8	9.8	9.8	82326000	21669000
AT1G44820.1;AT1G44180.1	AT1G44820.1;AT1G44180.1	2;1	2;1	2;1	Peptidase M20/M25/M40 family protein ; Peptidase M20/M25/M40 family protein	2	2	2	2	0	1	0	2	1	0	0	1	0	2	1	0	0	1	0	2	1	0	5	5	5	48.958	438	438;435	0.0013612	11.275		By MS/MS		By MS/MS	By matching		0	2.3	0	5	2.3	0	19822000	0
AT1G44835.1;AT1G44835.2	AT1G44835.1;AT1G44835.2	4;4	4;4	4;4	YbaK/aminoacyl-tRNA synthetase-associated domain ; YbaK/aminoacyl-tRNA synthetase-associated domain	2	4	4	4	4	4	3	4	4	3	4	4	3	4	4	3	4	4	3	4	4	3	19.9	19.9	19.9	33.71	307	307;308	0	30.471	By MS/MS	By MS/MS	By MS/MS	By MS/MS	By MS/MS	By MS/MS	19.9	19.9	15.6	19.9	19.9	15.6	238530000	58228000
AT1G45000.1;AT1G45000.2;AT4G27680.1;AT5G53540.1	AT1G45000.1;AT1G45000.2	13;10;1;1	13;10;1;1	3;3;0;0	AAA-type ATPase family protein ; AAA-type ATPase family protein	4	13	13	3	9	9	9	11	13	11	9	9	9	11	13	11	1	1	1	3	3	2	46.1	46.1	6.5	44.755	399	399;335;398;403	0	138.87	By MS/MS	By MS/MS	By MS/MS	By MS/MS	By MS/MS	By MS/MS	33.3	37.8	37.8	39.1	46.1	42.9	929670000	163740000
AT1G45201.2;AT1G45201.1	AT1G45201.2;AT1G45201.1	3;3	3;3	3;3	triacylglycerol lipase-like 1 ; triacylglycerol lipase-like 1	2	3	3	3	3	3	3	3	3	3	3	3	3	3	3	3	3	3	3	3	3	3	9	9	9	44.118	387	387;479	0	23.758	By MS/MS	By MS/MS	By MS/MS	By MS/MS	By MS/MS	By MS/MS	9	9	9	9	9	9	145690000	22206000
AT1G45230.2;AT1G45230.1	AT1G45230.2;AT1G45230.1	2;2	2;2	2;2	Protein of unknown function (DUF3223) ; Protein of unknown function (DUF3223)	2	2	2	2	1	2	2	1	1	2	1	2	2	1	1	2	1	2	2	1	1	2	11.9	11.9	11.9	25.577	219	219;219	0	15.075	By MS/MS	By MS/MS	By MS/MS	By MS/MS	By MS/MS	By MS/MS	5.9	11.9	11.9	5.9	5.9	11.9	63132000	4089400
AT1G47128.1	AT1G47128.1	4	4	4	Granulin repeat cysteine protease family protein	1	4	4	4	3	4	3	3	3	3	3	4	3	3	3	3	3	4	3	3	3	3	9.1	9.1	9.1	50.966	462	462	0	117.63	By MS/MS	By MS/MS	By MS/MS	By MS/MS	By MS/MS	By MS/MS	6.3	9.1	6.3	7.1	7.1	6.3	1130300000	260880000
AT1G47200.1;AT5G43070.1	AT1G47200.1	5;1	5;1	5;1	WPP domain protein 2	2	5	5	5	5	5	4	5	5	5	5	5	4	5	5	5	5	5	4	5	5	5	43.3	43.3	43.3	19.134	180	180;155	0	64.083	By MS/MS	By MS/MS	By MS/MS	By MS/MS	By MS/MS	By MS/MS	43.3	43.3	35.6	43.3	43.3	43.3	496630000	99989000
AT1G47420.1	AT1G47420.1	3	3	3	succinate dehydrogenase 5	1	3	3	3	2	1	1	2	3	3	2	1	1	2	3	3	2	1	1	2	3	3	15.6	15.6	15.6	28.106	257	257	0	18.935	By MS/MS	By matching	By MS/MS	By MS/MS	By MS/MS	By MS/MS	9.3	6.2	6.2	9.3	15.6	15.6	64801000	10504000
AT1G47490.2;AT1G47490.1;AT1G47500.1	AT1G47490.2;AT1G47490.1;AT1G47500.1	1;1;1	1;1;1	1;1;1	RNA-binding protein 47C ; RNA-binding protein 47C ; RNA-binding protein 47C	3	1	1	1	1	0	0	0	0	1	1	0	0	0	0	1	1	0	0	0	0	1	2.9	2.9	2.9	34.814	310	310;432;434	0.0058457	6.6719	By MS/MS					By matching	2.9	0	0	0	0	2.9	33239000	18891000
AT1G48030.2;AT1G48030.1	AT1G48030.2;AT1G48030.1	19;19	19;19	13;13	mitochondrial lipoamide dehydrogenase 1 ; mitochondrial lipoamide dehydrogenase 1	2	19	19	13	18	15	17	18	16	17	18	15	17	18	16	17	13	11	11	12	11	12	55.2	55.2	43.4	53.987	507	507;507	0	199.98	By MS/MS	By MS/MS	By MS/MS	By MS/MS	By MS/MS	By MS/MS	53.3	42.6	50.1	53.3	41.2	52.9	5605500000	1190200000
AT1G48110.2;AT1G48110.1	AT1G48110.2;AT1G48110.1	2;2	2;2	2;2	evolutionarily conserved C-terminal region 7 ; evolutionarily conserved C-terminal region 7	2	2	2	2	1	1	1	2	1	1	1	1	1	2	1	1	1	1	1	2	1	1	3.6	3.6	3.6	70.862	639	639;639	0	12.897	By matching	By MS/MS	By matching	By MS/MS	By MS/MS	By matching	1.6	1.6	1.6	3.6	1.6	1.6	48625000	7513300
AT1G48350.1	AT1G48350.1	4	4	4	Ribosomal L18p/L5e family protein	1	4	4	4	3	4	3	4	3	3	3	4	3	4	3	3	3	4	3	4	3	3	28.8	28.8	28.8	18.726	170	170	0	37.673	By MS/MS	By MS/MS	By MS/MS	By MS/MS	By MS/MS	By MS/MS	24.1	28.8	24.1	28.8	24.1	24.1	1907000000	261520000
AT1G48410.1;AT1G48410.3;AT1G48410.2;AT5G43810.2;AT5G43810.1;AT2G27880.1	AT1G48410.1;AT1G48410.3;AT1G48410.2	6;6;6;1;1;1	6;6;6;1;1;1	6;6;6;1;1;1	Stabilizer of iron transporter SufD / Polynucleotidyl transferase ; Stabilizer of iron transporter SufD / Polynucleotidyl transferase ; Stabilizer of iron transporter SufD / Polynucleotidyl transferase	6	6	6	6	4	5	4	4	4	4	4	5	4	4	4	4	4	5	4	4	4	4	7.4	7.4	7.4	116.19	1048	1048;1050;1050;988;988;997	0	38.284	By MS/MS	By MS/MS	By MS/MS	By MS/MS	By MS/MS	By MS/MS	5.1	6.6	5.1	5	5	5.1	154220000	25247000
AT1G48420.1	AT1G48420.1	7	7	7	D-cysteine desulfhydrase	1	7	7	7	4	6	6	7	7	5	4	6	6	7	7	5	4	6	6	7	7	5	22.7	22.7	22.7	43.9	401	401	0	51.253	By MS/MS	By MS/MS	By MS/MS	By MS/MS	By MS/MS	By MS/MS	15	19	20.4	22.7	22.7	18.2	341670000	43263000
AT1G48520.1;AT1G48520.2;AT1G48520.3	AT1G48520.1;AT1G48520.2;AT1G48520.3	15;12;12	15;12;12	15;12;12	GLU-ADT subunit B ; GLU-ADT subunit B ; GLU-ADT subunit B	3	15	15	15	11	13	14	14	14	13	11	13	14	14	14	13	11	13	14	14	14	13	32.9	32.9	32.9	60.94	550	550;475;488	0	123.95	By MS/MS	By MS/MS	By MS/MS	By MS/MS	By MS/MS	By MS/MS	25.1	28.2	30.4	31.5	30.9	29.8	1224000000	157910000
AT1G48600.1;AT1G48600.2;AT1G73600.1;AT1G73600.2	AT1G48600.1;AT1G48600.2	11;11;2;2	11;11;2;2	7;7;0;0	S-adenosyl-L-methionine-dependent methyltransferases superfamily protein ; S-adenosyl-L-methionine-dependent methyltransferases superfamily protein	4	11	11	7	8	8	8	10	10	9	8	8	8	10	10	9	6	5	5	6	6	6	27.4	27.4	17.5	54.018	475	475;491;490;504	0	93.418	By MS/MS	By MS/MS	By MS/MS	By MS/MS	By MS/MS	By MS/MS	21.9	23.6	23.6	27.4	25.7	23.6	834900000	99334000
AT1G48610.2;AT1G48610.1	AT1G48610.2;AT1G48610.1	3;3	3;3	3;3	AT hook motif-containing protein ; AT hook motif-containing protein	2	3	3	3	2	2	2	3	3	2	2	2	2	3	3	2	2	2	2	3	3	2	27.3	27.3	27.3	20.208	198	198;212	0	22.672	By MS/MS	By matching	By matching	By MS/MS	By MS/MS	By MS/MS	20.2	20.2	20.2	27.3	27.3	20.2	209060000	37031000
AT1G48620.1	AT1G48620.1	2	2	2	high mobility group A5	1	2	2	2	0	1	0	2	2	0	0	1	0	2	2	0	0	1	0	2	2	0	8.1	8.1	8.1	51.391	479	479	0.00046232	11.819		By matching		By MS/MS	By matching		0	6.7	0	8.1	8.1	0	22459000	0
AT1G48630.1	AT1G48630.1	4	3	1	receptor for activated C kinase 1B	1	4	3	1	3	3	2	4	4	3	2	2	2	3	3	2	1	1	1	1	1	1	13.2	11	3.4	35.8	326	326	0	22.144	By MS/MS	By MS/MS	By MS/MS	By MS/MS	By MS/MS	By MS/MS	9.5	9.5	7.4	13.2	13.2	9.5	106340000	11577000
AT1G48830.2;AT1G48830.1	AT1G48830.2;AT1G48830.1	8;8	8;8	8;8	Ribosomal protein S7e family protein ; Ribosomal protein S7e family protein	2	8	8	8	7	8	8	8	7	8	7	8	8	8	7	8	7	8	8	8	7	8	46.1	46.1	46.1	21.922	191	191;191	0	133.74	By MS/MS	By MS/MS	By MS/MS	By MS/MS	By MS/MS	By MS/MS	45.5	46.1	46.1	46.1	45	46.1	848380000	144350000
AT1G48850.1;AT1G48850.3;AT1G48850.2	AT1G48850.1;AT1G48850.3;AT1G48850.2	5;4;4	5;4;4	5;4;4	chorismate synthase, putative / 5-enolpyruvylshikimate-3-phosphate phospholyase, putative ; chorismate synthase, putative / 5-enolpyruvylshikimate-3-phosphate phospholyase, putative ; chorismate synthase, putative / 5-enolpyruvylshikimate-3-phosphate phos	3	5	5	5	1	3	3	4	4	4	1	3	3	4	4	4	1	3	3	4	4	4	26.6	26.6	26.6	47.317	436	436;380;380	0	51.628	By MS/MS	By MS/MS	By MS/MS	By MS/MS	By MS/MS	By MS/MS	5.7	15.6	16.7	17.4	17.4	17.4	323440000	15427000
AT1G48860.2;AT1G48860.1	AT1G48860.2;AT1G48860.1	11;11	11;11	3;3	RNA 3-terminal phosphate cyclase/enolpyruvate transferase, alpha/beta ; RNA 3-terminal phosphate cyclase/enolpyruvate transferase, alpha/beta	2	11	11	3	11	10	9	10	10	11	11	10	9	10	10	11	3	3	3	3	3	3	35.2	35.2	8.4	52.407	489	489;521	0	85.76	By MS/MS	By MS/MS	By MS/MS	By MS/MS	By MS/MS	By MS/MS	35.2	32.7	31.3	28.8	28.8	35.2	1184600000	274260000
AT1G48920.1	AT1G48920.1	3	3	3	nucleolin like 1	1	3	3	3	2	3	2	1	3	2	2	3	2	1	3	2	2	3	2	1	3	2	5.2	5.2	5.2	58.773	557	557	0	18.107	By MS/MS	By MS/MS	By MS/MS	By matching	By MS/MS	By matching	3.1	5.2	3.1	1.6	5.2	3.1	174470000	41356000
AT3G18780.2;AT1G49240.1;AT3G18780.1	AT3G18780.2;AT1G49240.1;AT3G18780.1	17;17;16	9;9;8	5;5;4	actin 2 ; actin 8 ; actin 2	3	17	9	5	17	13	15	17	16	17	9	6	7	9	8	9	5	2	3	5	4	5	54.9	32.6	23.3	41.876	377	377;377;371	0	237.22	By MS/MS	By MS/MS	By MS/MS	By MS/MS	By MS/MS	By MS/MS	54.9	37.7	47.7	54.9	52	54.9	3972600000	740050000
AT1G49480.1;AT3G18990.1	AT1G49480.1;AT3G18990.1	4;2	4;2	4;2	related to vernalization1 1 ; AP2/B3-like transcriptional factor family protein	2	4	4	4	4	4	4	4	4	4	4	4	4	4	4	4	4	4	4	4	4	4	23.9	23.9	23.9	25.85	226	226;341	0	27.486	By MS/MS	By MS/MS	By MS/MS	By MS/MS	By MS/MS	By MS/MS	23.9	23.9	23.9	23.9	23.9	23.9	164070000	43701000
AT1G49600.1	AT1G49600.1	2	2	1	RNA-binding protein 47A	1	2	2	1	2	1	2	2	2	2	2	1	2	2	2	2	1	0	1	1	1	1	7.2	7.2	5.2	48.483	445	445	0	21.085	By MS/MS	By MS/MS	By MS/MS	By MS/MS	By MS/MS	By MS/MS	7.2	2	7.2	7.2	7.2	7.2	213540000	38106000
AT1G49630.3;AT1G49630.2;AT1G49630.1	AT1G49630.3;AT1G49630.2;AT1G49630.1	14;14;14	3;3;3	3;3;3	presequence protease 2 ; presequence protease 2 ; presequence protease 2	3	14	3	3	11	13	13	13	13	12	2	2	3	2	3	3	2	2	3	2	3	3	15.2	3.9	3.9	121.13	1080	1080;1080;1080	0	20.681	By MS/MS	By MS/MS	By MS/MS	By matching	By MS/MS	By MS/MS	12.4	14.3	14.5	13.4	13.5	14.2	95635000	25081000
AT1G49650.1	AT1G49650.1	3	3	3	alpha/beta-Hydrolases superfamily protein	1	3	3	3	3	2	2	3	1	3	3	2	2	3	1	3	3	2	2	3	1	3	12.3	12.3	12.3	41.693	374	374	0	19.422	By MS/MS	By MS/MS	By matching	By MS/MS	By matching	By matching	12.3	7.2	7.2	12.3	3.5	12.3	522110000	119430000
AT1G49660.1	AT1G49660.1	1	1	1	carboxyesterase 5	1	1	1	1	1	1	1	1	1	1	1	1	1	1	1	1	1	1	1	1	1	1	6.3	6.3	6.3	35.196	319	319	0.0051979	6.9574	By MS/MS	By matching	By matching	By MS/MS	By MS/MS	By matching	6.3	6.3	6.3	6.3	6.3	6.3	52402000	13391000
AT1G49670.1;AT1G49670.2	AT1G49670.1;AT1G49670.2	5;5	5;5	5;5	ARP protein (REF) ; ARP protein (REF)	2	5	5	5	4	1	3	3	1	4	4	1	3	3	1	4	4	1	3	3	1	4	9.2	9.2	9.2	67.943	629	629;652	0	31.622	By MS/MS	By matching	By MS/MS	By MS/MS	By matching	By MS/MS	6.5	1.4	6.2	5.7	1.4	7.6	87843000	31509000
AT1G49750.1	AT1G49750.1	1	1	1	Leucine-rich repeat (LRR) family protein	1	1	1	1	1	1	1	0	0	0	1	1	1	0	0	0	1	1	1	0	0	0	2.6	2.6	2.6	54.407	494	494	0.0051772	6.9062	By MS/MS	By matching	By MS/MS				2.6	2.6	2.6	0	0	0	21980000	12937000
AT1G49760.2;AT1G49760.1	AT1G49760.2;AT1G49760.1	17;17	17;17	16;16	poly(A) binding protein 8 ; poly(A) binding protein 8	2	17	17	16	10	14	12	13	13	14	10	14	12	13	13	14	9	13	11	12	13	13	37.9	37.9	34.3	72.779	671	671;671	0	219	By MS/MS	By MS/MS	By MS/MS	By MS/MS	By MS/MS	By MS/MS	21.6	34.6	27.6	30.7	28.2	33.2	2267900000	311830000
AT1G49970.1	AT1G49970.1	5	5	5	CLP protease proteolytic subunit 1	1	5	5	5	4	4	2	4	5	4	4	4	2	4	5	4	4	4	2	4	5	4	11.9	11.9	11.9	42.627	387	387	0	61.184	By MS/MS	By MS/MS	By MS/MS	By MS/MS	By MS/MS	By MS/MS	11.9	9.6	6.5	8.3	11.9	11.9	1112800000	245040000
AT1G49975.1	AT1G49975.1	1	1	1	INVOLVED IN: photosynthesis; LOCATED IN: photosystem I, chloroplast, thylakoid membrane; EXPRESSED IN: 20 plant structures; EXPRESSED DURING: 13 growth stages; CONTAINS InterPro DOMAIN/s: Photosystem I reaction centre subunit N (InterPro:IPR008796); Has 3	1	1	1	1	1	1	1	1	1	0	1	1	1	1	1	0	1	1	1	1	1	0	8.5	8.5	8.5	14.73	129	129	0.0032706	7.227	By matching	By MS/MS	By matching	By MS/MS	By MS/MS		8.5	8.5	8.5	8.5	8.5	0	26043000	2084900
AT1G50200.1	AT1G50200.1	22	22	1	Alanyl-tRNA synthetase	1	22	22	1	17	19	17	19	20	20	17	19	17	19	20	20	1	1	1	1	1	1	30.4	30.4	0.9	110.49	1003	1003	0	176.76	By MS/MS	By MS/MS	By MS/MS	By MS/MS	By MS/MS	By MS/MS	21.8	25.5	20.5	25.3	26.5	28.5	2088700000	392630000
AT1G50320.1	AT1G50320.1	1	1	1	thioredoxin X	1	1	1	1	1	1	1	1	0	1	1	1	1	1	0	1	1	1	1	1	0	1	6	6	6	19.648	182	182	0.0029775	7.7198	By MS/MS	By matching	By matching	By matching		By MS/MS	6	6	6	6	0	6	34894000	11131000
AT1G50370.1;AT3G19980.1	AT1G50370.1;AT3G19980.1	4;3	4;3	4;3	Calcineurin-like metallo-phosphoesterase superfamily protein ; flower-specific, phytochrome-associated protein phosphatase 3	2	4	4	4	4	4	4	4	2	4	4	4	4	4	2	4	4	4	4	4	2	4	17.2	17.2	17.2	34.819	303	303;303	0	35.285	By MS/MS	By MS/MS	By MS/MS	By MS/MS	By MS/MS	By MS/MS	17.2	17.2	17.2	17.2	6.6	17.2	207990000	45001000
AT1G50380.1	AT1G50380.1	5	5	5	Prolyl oligopeptidase family protein	1	5	5	5	4	5	4	5	5	4	4	5	4	5	5	4	4	5	4	5	5	4	8.7	8.7	8.7	80.938	710	710	0	42.179	By MS/MS	By MS/MS	By MS/MS	By MS/MS	By MS/MS	By MS/MS	7.6	8.7	6.8	8.7	8.7	7.6	166090000	25559000
AT1G50450.1	AT1G50450.1	2	2	2	Saccharopine dehydrogenase	1	2	2	2	1	2	0	1	2	0	1	2	0	1	2	0	1	2	0	1	2	0	6.8	6.8	6.8	46.559	428	428	0	14.274	By matching	By matching		By MS/MS	By MS/MS		3.7	6.8	0	3.7	6.8	0	27378000	4515300
AT1G50480.1;AT2G12280.1	AT1G50480.1	14;3	14;3	14;3	10-formyltetrahydrofolate synthetase	2	14	14	14	12	13	11	13	13	12	12	13	11	13	13	12	12	13	11	13	13	12	29.7	29.7	29.7	67.801	634	634;90	0	145.78	By MS/MS	By MS/MS	By MS/MS	By MS/MS	By MS/MS	By MS/MS	27	28.5	22.7	25.4	28.1	27	1739100000	301930000
AT1G50510.1	AT1G50510.1	1	1	1	indigoidine synthase A family protein	1	1	1	1	1	0	0	1	0	0	1	0	0	1	0	0	1	0	0	1	0	0	4.8	4.8	4.8	34.799	330	330	0.0028986	7.3551	By matching			By MS/MS			4.8	0	0	4.8	0	0	10130000	5191400
AT1G50670.1	AT1G50670.1	2	2	2	OTU-like cysteine protease family protein	1	2	2	2	2	2	1	2	2	1	2	2	1	2	2	1	2	2	1	2	2	1	10.6	10.6	10.6	23.425	208	208	0	12.896	By matching	By matching	By matching	By matching	By MS/MS	By MS/MS	10.6	10.6	5.3	10.6	10.6	5.3	163640000	41153000
AT1G50900.1	AT1G50900.1	5	5	5	Ankyrin repeat family protein	1	5	5	5	5	5	4	5	5	4	5	5	4	5	5	4	5	5	4	5	5	4	41.7	41.7	41.7	19.189	175	175	0	116.99	By MS/MS	By MS/MS	By MS/MS	By MS/MS	By MS/MS	By MS/MS	41.7	41.7	34.3	41.7	41.7	26.9	798380000	173700000
AT5G54640.1;AT4G27230.2;AT4G27230.1;AT3G20670.1;AT1G51060.1;AT1G54690.1;AT1G08880.1	AT5G54640.1;AT4G27230.2;AT4G27230.1;AT3G20670.1;AT1G51060.1;AT1G54690.1;AT1G08880.1	3;3;3;3;3;2;2	3;3;3;3;3;2;2	2;2;2;2;2;1;1	Histone superfamily protein ; histone H2A 2 ; histone H2A 2 ; histone H2A 13 ; histone H2A 10 ; gamma histone variant H2AX ; Histone superfamily protein	7	3	3	2	3	3	2	3	3	2	3	3	2	3	3	2	2	2	2	2	2	2	34.6	34.6	27.7	13.658	130	130;131;131;132;132;142;142	0	103.99	By MS/MS	By MS/MS	By MS/MS	By MS/MS	By MS/MS	By MS/MS	34.6	34.6	27.7	34.6	34.6	27.7	807680000	127780000
AT1G51100.1	AT1G51100.1	6	6	6	unknown protein; FUNCTIONS IN: molecular_function unknown; INVOLVED IN: biological_process unknown; LOCATED IN: chloroplast, chloroplast stroma; EXPRESSED IN: 22 plant structures; EXPRESSED DURING: 13 growth stages; Has 26 Blast hits to 26 proteins in 9 s	1	6	6	6	5	6	5	4	4	5	5	6	5	4	4	5	5	6	5	4	4	5	37	37	37	24.161	211	211	0	65.83	By MS/MS	By MS/MS	By MS/MS	By MS/MS	By MS/MS	By MS/MS	32.2	37	32.2	27.5	27.5	32.2	525580000	107270000
AT1G51110.1	AT1G51110.1	4	4	4	Plastid-lipid associated protein PAP / fibrillin family protein	1	4	4	4	3	3	2	2	2	2	3	3	2	2	2	2	3	3	2	2	2	2	13	13	13	45.765	409	409	0	29.054	By MS/MS	By MS/MS	By MS/MS	By MS/MS	By MS/MS	By MS/MS	8.1	11	6.1	8.6	8.6	8.6	109960000	22364000
AT1G51160.2;AT1G51160.1	AT1G51160.2;AT1G51160.1	1;1	1;1	1;1	SNARE-like superfamily protein ; SNARE-like superfamily protein	2	1	1	1	1	1	1	1	1	1	1	1	1	1	1	1	1	1	1	1	1	1	7.7	7.7	7.7	18.965	169	169;169	0.0030461	8.3761	By MS/MS	By MS/MS	By MS/MS	By MS/MS	By matching	By MS/MS	7.7	7.7	7.7	7.7	7.7	7.7	32269000	5979300
AT1G51510.1	AT1G51510.1	1	1	1	RNA-binding (RRM/RBD/RNP motifs) family protein	1	1	1	1	1	1	1	1	1	1	1	1	1	1	1	1	1	1	1	1	1	1	7.4	7.4	7.4	22.438	202	202	0.0030621	8.6942	By MS/MS	By MS/MS	By MS/MS	By MS/MS	By matching	By MS/MS	7.4	7.4	7.4	7.4	7.4	7.4	141240000	60768000
AT1G51630.1	AT1G51630.1	1	1	1	O-fucosyltransferase family protein	1	1	1	1	1	1	1	1	1	1	1	1	1	1	1	1	1	1	1	1	1	1	2.1	2.1	2.1	47.142	423	423	0.0061633	6.5451	By MS/MS	By matching	By MS/MS	By matching	By MS/MS	By MS/MS	2.1	2.1	2.1	2.1	2.1	2.1	143590000	21370000
AT1G51680.1;AT1G51680.2;AT1G51680.3	AT1G51680.1;AT1G51680.2;AT1G51680.3	5;4;4	5;4;4	5;4;4	4-coumarate:CoA ligase 1 ; 4-coumarate:CoA ligase 1 ; 4-coumarate:CoA ligase 1	3	5	5	5	3	4	5	5	4	3	3	4	5	5	4	3	3	4	5	5	4	3	13.9	13.9	13.9	61.053	561	561;490;539	0	44.032	By MS/MS	By MS/MS	By MS/MS	By MS/MS	By MS/MS	By MS/MS	10.5	11.8	13.9	13.9	11.8	10.5	430410000	63515000
AT1G51690.1;AT1G51690.2;AT1G51690.3	AT1G51690.1;AT1G51690.2;AT1G51690.3	6;5;5	6;5;5	5;4;4	protein phosphatase 2A 55 kDa regulatory subunit B alpha isoform ; protein phosphatase 2A 55 kDa regulatory subunit B alpha isoform ; protein phosphatase 2A 55 kDa regulatory subunit B alpha isoform	3	6	6	5	4	6	6	5	5	6	4	6	6	5	5	6	3	5	5	4	4	5	16.6	16.6	15	56.934	513	513;512;603	0	40.86	By MS/MS	By MS/MS	By MS/MS	By MS/MS	By MS/MS	By MS/MS	10.1	16.6	16.6	13.8	13.8	16.6	242690000	33052000
AT1G51710.1;AT1G51710.2;AT3G21280.1	AT1G51710.1;AT1G51710.2	8;7;3	8;7;3	8;7;3	ubiquitin-specific protease 6 ; ubiquitin-specific protease 6	3	8	8	8	3	6	6	7	7	5	3	6	6	7	7	5	3	6	6	7	7	5	20.7	20.7	20.7	53.695	482	482;443;532	0	56.764	By MS/MS	By MS/MS	By MS/MS	By MS/MS	By MS/MS	By MS/MS	7.5	15.6	15.6	19.1	19.1	14.1	279770000	25079000
AT1G51730.1	AT1G51730.1	3	3	3	Ubiquitin-conjugating enzyme family protein	1	3	3	3	1	2	3	3	3	3	1	2	3	3	3	3	1	2	3	3	3	3	18.7	18.7	18.7	28.705	252	252	0	31.945	By matching	By matching	By MS/MS	By MS/MS	By MS/MS	By MS/MS	5.6	13.1	18.7	18.7	18.7	18.7	82808000	7473100
AT1G51980.2;AT3G16480.1;AT1G51980.1	AT1G51980.2;AT3G16480.1;AT1G51980.1	1;1;1	1;1;1	1;1;1	Insulinase (Peptidase family M16) protein ; mitochondrial processing peptidase alpha subunit ; Insulinase (Peptidase family M16) protein	3	1	1	1	1	1	1	1	1	1	1	1	1	1	1	1	1	1	1	1	1	1	3.3	3.3	3.3	48.615	451	451;499;503	0.0029699	7.6788	By MS/MS	By matching	By MS/MS	By MS/MS	By MS/MS	By MS/MS	3.3	3.3	3.3	3.3	3.3	3.3	15051000	2142400
AT1G52000.1	AT1G52000.1	4	4	4	Mannose-binding lectin superfamily protein	1	4	4	4	1	3	1	3	3	1	1	3	1	3	3	1	1	3	1	3	3	1	9.3	9.3	9.3	73.938	730	730	0	23	By MS/MS	By MS/MS	By matching	By MS/MS	By MS/MS	By matching	2.6	7.7	2.6	7.7	5.5	2.6	71625000	8327900
AT3G16140.1;AT1G52230.1	AT3G16140.1;AT1G52230.1	1;1	1;1	1;1	photosystem I subunit H-1 ; photosystem I subunit H2	2	1	1	1	0	0	0	0	1	0	0	0	0	0	1	0	0	0	0	0	1	0	7.6	7.6	7.6	15.216	145	145;145	0.0031167	10.188					By MS/MS		0	0	0	0	7.6	0	0	0
AT1G52340.1	AT1G52340.1	1	1	1	NAD(P)-binding Rossmann-fold superfamily protein	1	1	1	1	1	1	1	1	1	1	1	1	1	1	1	1	1	1	1	1	1	1	4.2	4.2	4.2	30.272	285	285	0.0030316	8.1929	By matching	By matching	By matching	By MS/MS	By matching	By matching	4.2	4.2	4.2	4.2	4.2	4.2	36408000	6077200
AT1G52360.1;AT1G52360.2;AT3G15980.1;AT3G15980.4;AT3G15980.3;AT3G15980.2;AT3G15980.5	AT1G52360.1;AT1G52360.2;AT3G15980.1;AT3G15980.4;AT3G15980.3;AT3G15980.2;AT3G15980.5	7;7;6;6;6;6;6	7;7;6;6;6;6;6	4;4;3;3;3;3;3	Coatomer, beta subunit ; Coatomer, beta subunit ; Coatomer, beta subunit ; Coatomer, beta subunit ; Coatomer, beta subunit ; Coatomer, beta subunit ; Coatomer, beta subunit	7	7	7	4	6	6	7	6	6	7	6	6	7	6	6	7	4	4	4	4	4	4	8.9	8.9	5.4	104.47	926	926;970;909;914;918;918;930	0	53.747	By MS/MS	By MS/MS	By MS/MS	By MS/MS	By MS/MS	By MS/MS	7.6	7.6	8.9	7.9	7.9	8.9	470690000	88374000
AT1G52380.1	AT1G52380.1	4	4	4	NUP50 (Nucleoporin 50 kDa) protein	1	4	4	4	3	4	3	4	4	4	3	4	3	4	4	4	3	4	3	4	4	4	12.7	12.7	12.7	46.592	440	440	0	39.089	By MS/MS	By MS/MS	By matching	By MS/MS	By MS/MS	By MS/MS	8.2	12.7	8.2	12.7	12.7	12.7	270600000	55860000
AT1G52400.2;AT1G52400.3;AT1G52400.1;AT1G75940.1	AT1G52400.2;AT1G52400.3;AT1G52400.1	5;5;5;1	5;5;5;1	5;5;5;1	beta glucosidase 18 ; beta glucosidase 18 ; beta glucosidase 18	4	5	5	5	4	1	3	2	3	3	4	1	3	2	3	3	4	1	3	2	3	3	19.3	19.3	19.3	52.37	461	461;528;528;535	0	56.825	By MS/MS	By MS/MS	By matching	By MS/MS	By MS/MS	By MS/MS	17.6	6.3	14.8	8.5	11.3	12.4	113190000	25207000
AT1G52510.1;AT1G52510.2	AT1G52510.1;AT1G52510.2	10;8	10;8	10;8	alpha/beta-Hydrolases superfamily protein ; alpha/beta-Hydrolases superfamily protein	2	10	10	10	8	7	8	9	10	10	8	7	8	9	10	10	8	7	8	9	10	10	35.3	35.3	35.3	41.839	380	380;288	0	154.59	By MS/MS	By MS/MS	By MS/MS	By MS/MS	By MS/MS	By MS/MS	33.2	28.2	32.9	35.3	35.3	35.3	933420000	159590000
AT1G52670.1	AT1G52670.1	3	3	3	Single hybrid motif superfamily protein	1	3	3	3	3	3	3	3	3	3	3	3	3	3	3	3	3	3	3	3	3	3	20.1	20.1	20.1	29.573	274	274	0	111.39	By MS/MS	By MS/MS	By MS/MS	By MS/MS	By MS/MS	By MS/MS	20.1	20.1	20.1	20.1	20.1	20.1	361290000	63939000
AT1G52730.2;AT1G52730.1;AT1G15470.1;AT3G15610.1	AT1G52730.2;AT1G52730.1	4;4;1;1	4;4;1;1	4;4;1;1	Transducin/WD40 repeat-like superfamily protein ; Transducin/WD40 repeat-like superfamily protein	4	4	4	4	2	3	3	4	2	3	2	3	3	4	2	3	2	3	3	4	2	3	16.6	16.6	16.6	37.754	343	343;343;333;341	0	34.114	By MS/MS	By MS/MS	By MS/MS	By MS/MS	By MS/MS	By MS/MS	8.7	14	14	16.6	9	14	157480000	24532000
AT1G52740.1;AT4G13570.1;AT4G13570.2;AT3G54560.1;AT2G38810.3;AT2G38810.2;AT2G38810.1	AT1G52740.1;AT4G13570.1;AT4G13570.2;AT3G54560.1;AT2G38810.3;AT2G38810.2;AT2G38810.1	3;2;2;2;2;2;2	2;2;2;2;2;2;2	2;2;2;2;2;2;2	histone H2A protein 9 ; histone H2A 4 ; histone H2A 4 ; histone H2A 11 ; histone H2A 8 ; histone H2A 8 ; histone H2A 8	7	3	2	2	2	2	1	3	2	1	1	1	1	2	1	1	1	1	1	2	1	1	19.4	12.7	12.7	14.271	134	134;118;124;136;136;136;136	0	12.889	By matching	By MS/MS	By matching	By MS/MS	By matching	By matching	11.9	11.9	5.2	19.4	11.9	5.2	71087000	11717000
AT1G52760.1	AT1G52760.1	2	2	2	lysophospholipase 2	1	2	2	2	1	1	1	2	1	1	1	1	1	2	1	1	1	1	1	2	1	1	11.1	11.1	11.1	36.975	332	332	0.00090868	11.311	By matching	By MS/MS	By matching	By MS/MS	By matching	By MS/MS	6.9	6.9	6.9	11.1	6.9	6.9	22305000	3919100
AT1G53050.1	AT1G53050.1	1	1	1	Protein kinase superfamily protein	1	1	1	1	1	1	1	0	0	0	1	1	1	0	0	0	1	1	1	0	0	0	1.7	1.7	1.7	77.506	694	694	0.0054709	6.7061	By matching	By matching	By MS/MS				1.7	1.7	1.7	0	0	0	43157000	12016000
AT1G53240.1	AT1G53240.1	11	10	4	Lactate/malate dehydrogenase family protein	1	11	10	4	11	10	10	11	10	11	10	9	9	10	9	10	4	4	4	4	3	4	41.6	38.4	17.9	35.804	341	341	0	323.31	By MS/MS	By MS/MS	By MS/MS	By MS/MS	By MS/MS	By MS/MS	41.6	41.6	41.6	41.6	41.6	41.6	8500900000	1518500000
AT1G53280.1	AT1G53280.1	2	2	2	Class I glutamine amidotransferase-like superfamily protein	1	2	2	2	2	1	2	2	1	2	2	1	2	2	1	2	2	1	2	2	1	2	5	5	5	46.99	438	438	0	17.508	By MS/MS	By matching	By MS/MS	By MS/MS	By MS/MS	By MS/MS	5	2.7	5	5	2.3	5	301630000	20666000
AT1G53310.3;AT1G53310.2;AT1G53310.1	AT1G53310.3;AT1G53310.2;AT1G53310.1	31;31;31	14;14;14	6;6;6	phosphoenolpyruvate carboxylase 1 ; phosphoenolpyruvate carboxylase 1 ; phosphoenolpyruvate carboxylase 1	3	31	14	6	24	29	21	30	27	25	12	14	10	14	13	13	5	6	4	6	6	6	34.7	17.5	8.6	110.28	967	967;967;967	0	115.29	By MS/MS	By MS/MS	By MS/MS	By MS/MS	By MS/MS	By MS/MS	29.1	33.6	26.2	33.7	30.7	30.1	1086800000	171400000
AT1G53500.1	AT1G53500.1	11	5	3	NAD-dependent epimerase/dehydratase family protein	1	11	5	3	10	10	8	11	8	11	5	5	5	5	4	5	3	3	3	3	2	3	22.5	11.5	6.9	75.225	667	667	0	45.307	By MS/MS	By MS/MS	By MS/MS	By MS/MS	By MS/MS	By MS/MS	21.4	20.5	18.3	22.5	18	22.5	474970000	87460000
AT1G53520.1	AT1G53520.1	4	4	4	Chalcone-flavanone isomerase family protein	1	4	4	4	3	3	3	3	4	3	3	3	3	3	4	3	3	3	3	3	4	3	12.9	12.9	12.9	30.729	287	287	0	29.229	By MS/MS	By matching	By MS/MS	By MS/MS	By MS/MS	By MS/MS	8.4	8.4	8.4	8.4	12.9	8.4	216290000	45782000
AT1G53580.1;AT1G53580.2	AT1G53580.1;AT1G53580.2	3;2	3;2	3;2	glyoxalase II 3 ; glyoxalase II 3	2	3	3	3	3	3	2	2	3	3	3	3	2	2	3	3	3	3	2	2	3	3	13.3	13.3	13.3	32.332	294	294;294	0	22.28	By matching	By matching	By MS/MS	By MS/MS	By MS/MS	By MS/MS	13.3	13.3	9.2	9.5	13.3	13.3	127020000	15528000
AT1G53670.2;AT1G53670.1	AT1G53670.2;AT1G53670.1	3;3	3;3	3;3	methionine sulfoxide reductase B 1 ; methionine sulfoxide reductase B 1	2	3	3	3	2	3	3	3	3	3	2	3	3	3	3	3	2	3	3	3	3	3	16.4	16.4	16.4	21.854	195	195;202	0	22.152	By MS/MS	By matching	By MS/MS	By MS/MS	By MS/MS	By MS/MS	11.3	16.4	16.4	16.4	16.4	16.4	194780000	42099000
AT1G53750.1;AT1G53780.1;AT1G53780.3;AT1G53780.2	AT1G53750.1	9;2;2;2	8;1;1;1	8;1;1;1	regulatory particle triple-A 1A	4	9	8	8	5	5	5	8	8	6	5	5	5	7	7	6	5	5	5	7	7	6	20.9	20.9	20.9	47.803	426	426;598;599;620	0	71.742	By MS/MS	By matching	By MS/MS	By MS/MS	By MS/MS	By MS/MS	14.8	15.3	14.8	20.9	20.7	17.8	742110000	111100000
AT1G53850.2;AT1G53850.1	AT1G53850.2;AT1G53850.1	9;9	2;2	2;2	20S proteasome alpha subunit E1 ; 20S proteasome alpha subunit E1	2	9	2	2	8	8	8	9	9	8	2	2	2	2	2	2	2	2	2	2	2	2	48.5	14.8	14.8	25.947	237	237;237	0	20.828	By MS/MS	By MS/MS	By MS/MS	By MS/MS	By MS/MS	By MS/MS	45.6	45.6	45.6	48.5	48.5	45.6	314890000	64314000
AT1G54010.1	AT1G54010.1	5	5	5	GDSL-like Lipase/Acylhydrolase superfamily protein	1	5	5	5	5	4	5	5	5	5	5	4	5	5	5	5	5	4	5	5	5	5	21.5	21.5	21.5	43.143	386	386	0	37.975	By MS/MS	By matching	By MS/MS	By MS/MS	By matching	By MS/MS	21.5	18.4	21.5	21.5	21.5	21.5	277180000	54973000
AT1G54080.1;AT1G54080.2	AT1G54080.1;AT1G54080.2	3;3	3;3	1;1	oligouridylate-binding protein 1A ; oligouridylate-binding protein 1A	2	3	3	1	2	1	1	2	1	1	2	1	1	2	1	1	1	0	0	0	0	1	6.6	6.6	2.3	47.233	426	426;430	0	17.41	By MS/MS	By matching	By MS/MS	By MS/MS	By matching	By MS/MS	4.7	2.3	2.3	4.2	2.3	2.3	109940000	24806000
AT1G54100.2;AT1G54100.1	AT1G54100.2;AT1G54100.1	4;4	4;4	4;4	aldehyde dehydrogenase 7B4 ; aldehyde dehydrogenase 7B4	2	4	4	4	2	3	2	4	3	3	2	3	2	4	3	3	2	3	2	4	3	3	11.4	11.4	11.4	54.208	508	508;508	0	28.205	By MS/MS	By matching	By MS/MS	By MS/MS	By MS/MS	By MS/MS	4.5	9.1	4.5	11.4	9.1	9.1	154340000	20398000
AT1G54220.2;AT1G54220.1	AT1G54220.2;AT1G54220.1	3;3	2;2	2;2	Dihydrolipoamide acetyltransferase, long form protein ; Dihydrolipoamide acetyltransferase, long form protein	2	3	2	2	3	1	3	2	2	2	2	0	2	1	1	1	2	0	2	1	1	1	6.5	4.6	4.6	58.467	539	539;539	0.00046468	11.916	By MS/MS	By matching	By MS/MS	By matching	By matching	By matching	6.5	1.9	6.5	4.5	4.5	4.5	54340000	21614000
AT1G54270.1;AT1G54270.2	AT1G54270.1;AT1G54270.2	20;19	2;2	2;2	eif4a-2 ; eif4a-2	2	20	2	2	17	19	17	19	17	18	2	2	2	2	2	2	2	2	2	2	2	2	48.1	6.6	6.6	46.762	412	412;407	0	16.171	By MS/MS	By MS/MS	By MS/MS	By MS/MS	By MS/MS	By MS/MS	45.4	46.4	45.6	48.1	45.9	45.6	91594000	25770000
AT5G54760.3;AT5G54760.2;AT5G54760.1;AT4G27130.1;AT1G54290.1;AT5G54940.2;AT5G54940.1	AT5G54760.3;AT5G54760.2;AT5G54760.1;AT4G27130.1;AT1G54290.1;AT5G54940.2;AT5G54940.1	3;3;3;3;3;2;2	3;3;3;3;3;2;2	3;3;3;3;3;2;2	Translation initiation factor SUI1 family protein ; Translation initiation factor SUI1 family protein ; Translation initiation factor SUI1 family protein ; Translation initiation factor SUI1 family protein ; Translation initiation factor SUI1 family prote	7	3	3	3	3	3	3	3	3	3	3	3	3	3	3	3	3	3	3	3	3	3	20.4	20.4	20.4	12.62	113	113;113;113;113;113;112;112	0	25.397	By MS/MS	By MS/MS	By MS/MS	By MS/MS	By MS/MS	By MS/MS	20.4	20.4	20.4	20.4	20.4	20.4	493000000	106810000
AT1G54410.1	AT1G54410.1	1	1	1	dehydrin family protein	1	1	1	1	1	1	1	1	1	1	1	1	1	1	1	1	1	1	1	1	1	1	12.2	12.2	12.2	10.796	98	98	0.0032881	7.2835	By matching	By MS/MS	By MS/MS	By MS/MS	By matching	By MS/MS	12.2	12.2	12.2	12.2	12.2	12.2	364810000	90705000
AT1G54500.1	AT1G54500.1	1	1	1	Rubredoxin-like superfamily protein	1	1	1	1	0	0	0	1	1	0	0	0	0	1	1	0	0	0	0	1	1	0	9.7	9.7	9.7	21.874	195	195	0.0061728	6.5734				By matching	By MS/MS		0	0	0	9.7	9.7	0	10872000	0
AT1G54570.1	AT1G54570.1	1	1	1	Esterase/lipase/thioesterase family protein	1	1	1	1	1	1	0	1	1	1	1	1	0	1	1	1	1	1	0	1	1	1	1.8	1.8	1.8	78.203	704	704	0.0051731	6.9012	By MS/MS	By MS/MS		By matching	By MS/MS	By matching	1.8	1.8	0	1.8	1.8	1.8	20097000	3135200
AT1G54580.1	AT1G54580.1	1	1	1	acyl carrier protein 2	1	1	1	1	1	1	1	1	1	1	1	1	1	1	1	1	1	1	1	1	1	1	15.4	15.4	15.4	14.528	136	136	0	16.867	By matching	By matching	By MS/MS	By MS/MS	By MS/MS	By MS/MS	15.4	15.4	15.4	15.4	15.4	15.4	94507000	11177000
AT1G54630.1	AT1G54630.1	1	1	1	acyl carrier protein 3	1	1	1	1	0	1	1	1	1	1	0	1	1	1	1	1	0	1	1	1	1	1	15.4	15.4	15.4	14.65	136	136	0.0031208	10.426		By MS/MS	By MS/MS	By MS/MS	By MS/MS	By MS/MS	0	15.4	15.4	15.4	15.4	15.4	103820000	0
AT1G54780.1	AT1G54780.1	2	2	2	thylakoid lumen 18.3 kDa protein	1	2	2	2	1	0	1	1	2	0	1	0	1	1	2	0	1	0	1	1	2	0	8.4	8.4	8.4	31.138	285	285	0	12.96	By matching		By matching	By MS/MS	By MS/MS		3.9	0	3.9	3.9	8.4	0	17510000	4049200
AT1G55020.1	AT1G55020.1	2	2	2	lipoxygenase 1	1	2	2	2	1	2	1	1	1	2	1	2	1	1	1	2	1	2	1	1	1	2	3.7	3.7	3.7	98.044	859	859	0.0013507	10.888	By matching	By matching	By matching	By MS/MS	By matching	By MS/MS	2	3.7	1.7	1.7	1.7	3.7	30338000	4525400
AT1G55260.2;AT1G55260.1	AT1G55260.2;AT1G55260.1	1;1	1;1	1;1	Bifunctional inhibitor/lipid-transfer protein/seed storage 2S albumin superfamily protein ; Bifunctional inhibitor/lipid-transfer protein/seed storage 2S albumin superfamily protein	2	1	1	1	1	1	1	1	1	1	1	1	1	1	1	1	1	1	1	1	1	1	3.1	3.1	3.1	25.034	224	224;227	0	13.034	By MS/MS	By MS/MS	By MS/MS	By MS/MS	By matching	By matching	3.1	3.1	3.1	3.1	3.1	3.1	258590000	56537000
AT1G55480.1	AT1G55480.1	14	14	14	protein containing PDZ domain, a K-box domain, and a TPR region	1	14	14	14	10	13	11	14	14	13	10	13	11	14	14	13	10	13	11	14	14	13	48.4	48.4	48.4	37.41	335	335	0	199.67	By MS/MS	By MS/MS	By MS/MS	By MS/MS	By MS/MS	By MS/MS	36.1	46.3	40.9	48.4	48.4	46.3	3676300000	463830000
AT1G55490.2;AT1G55490.1	AT1G55490.2;AT1G55490.1	32;32	6;6	6;6	chaperonin 60 beta ; chaperonin 60 beta	2	32	6	6	29	26	26	29	24	27	4	4	5	5	5	4	4	4	5	5	5	4	59	12	12	63.808	600	600;600	0	323.31	By MS/MS	By MS/MS	By MS/MS	By MS/MS	By MS/MS	By MS/MS	54.7	50.3	52.8	55	48.5	50	4956000000	1034300000
AT1G55805.1	AT1G55805.1	2	2	2	BolA-like family protein	1	2	2	2	1	2	0	0	1	1	1	2	0	0	1	1	1	2	0	0	1	1	21.9	21.9	21.9	17.672	160	160	0.00046296	11.848	By MS/MS	By matching			By MS/MS	By matching	7.5	21.9	0	0	14.4	7.5	32020000	10965000
AT1G56050.1	AT1G56050.1	6	6	6	GTP-binding protein-related	1	6	6	6	6	6	4	6	6	6	6	6	4	6	6	6	6	6	4	6	6	6	19.5	19.5	19.5	45.628	421	421	0	71.837	By MS/MS	By MS/MS	By MS/MS	By MS/MS	By MS/MS	By MS/MS	19.5	19.5	11.2	19.5	19.5	19.5	588340000	130720000
AT1G56070.1	AT1G56070.1	45	45	30	Ribosomal protein S5/Elongation factor G/III/V family protein	1	45	45	30	42	43	39	40	43	43	42	43	39	40	43	43	28	29	26	28	28	29	56.5	56.5	39.6	93.89	843	843	0	323.31	By MS/MS	By MS/MS	By MS/MS	By MS/MS	By MS/MS	By MS/MS	55.2	55.2	49.7	51.1	52.8	55.3	34644000000	5641400000
AT1G56110.1;AT3G12860.1	AT1G56110.1;AT3G12860.1	4;2	4;2	4;2	homolog of nucleolar protein NOP56 ; NOP56-like pre RNA processing ribonucleoprotein	2	4	4	4	3	3	3	2	3	3	3	3	3	2	3	3	3	3	3	2	3	3	10.2	10.2	10.2	58.673	522	522;499	0	23.083	By matching	By MS/MS	By matching	By MS/MS	By MS/MS	By MS/MS	8.2	8.2	8.2	4.2	6.1	8.2	238480000	47440000
AT1G56190.2;AT1G56190.1	AT1G56190.2;AT1G56190.1	25;25	10;10	8;8	Phosphoglycerate kinase family protein ; Phosphoglycerate kinase family protein	2	25	10	8	22	22	22	24	22	22	10	9	9	10	9	9	8	7	7	8	7	7	73.1	38	32.3	42.615	405	405;478	0	123.15	By MS/MS	By MS/MS	By MS/MS	By MS/MS	By MS/MS	By MS/MS	68.6	63.5	68.6	72.8	63.5	63.5	2475400000	531970000
AT1G56200.2;AT1G56200.1	AT1G56200.2;AT1G56200.1	1;1	1;1	1;1	embryo defective 1303 ; embryo defective 1303	2	1	1	1	1	1	1	1	1	1	1	1	1	1	1	1	1	1	1	1	1	1	8.6	8.6	8.6	15.702	151	151;154	0.0048232	7.0018	By MS/MS	By MS/MS	By MS/MS	By MS/MS	By matching	By MS/MS	8.6	8.6	8.6	8.6	8.6	8.6	83973000	16750000
AT1G56330.1;AT4G02080.1;AT3G62560.1;AT1G09180.1;AT1G02620.1	AT1G56330.1;AT4G02080.1;AT3G62560.1;AT1G09180.1	7;6;6;4;2	7;6;6;4;2	7;6;6;4;2	secretion-associated RAS 1B ; secretion-associated RAS super family 2 ; Ras-related small GTP-binding family protein ; secretion-associated RAS super family 1	5	7	7	7	5	6	5	6	6	6	5	6	5	6	6	6	5	6	5	6	6	6	51.8	51.8	51.8	21.986	193	193;193;193;193;122	0	56.19	By MS/MS	By MS/MS	By MS/MS	By MS/MS	By MS/MS	By MS/MS	42	46.1	34.2	46.1	39.9	46.1	642140000	132910000
AT1G56340.2;AT1G56340.1	AT1G56340.2;AT1G56340.1	17;17	17;17	13;13	calreticulin 1a ; calreticulin 1a	2	17	17	13	13	15	11	15	16	17	13	15	11	15	16	17	10	11	7	11	12	13	34.7	34.7	26.7	49.142	424	424;425	0	223.76	By MS/MS	By MS/MS	By MS/MS	By MS/MS	By MS/MS	By MS/MS	32.3	34.7	32.1	34.7	34.7	34.7	4078800000	530070000
AT1G56450.1	AT1G56450.1	5	5	5	20S proteasome beta subunit G1	1	5	5	5	4	4	5	5	4	4	4	4	5	5	4	4	4	4	5	5	4	4	31.3	31.3	31.3	27.651	246	246	0	123.78	By MS/MS	By MS/MS	By MS/MS	By MS/MS	By MS/MS	By MS/MS	28	25.6	31.3	31.3	25.6	28	788150000	113980000
AT1G56500.1	AT1G56500.1	4	4	4	haloacid dehalogenase-like hydrolase family protein	1	4	4	4	4	3	3	4	3	3	4	3	3	4	3	3	4	3	3	4	3	3	3.3	3.3	3.3	114.4	1055	1055	0	25.436	By MS/MS	By MS/MS	By matching	By MS/MS	By MS/MS	By MS/MS	3.3	2.5	2.5	3.3	2.5	2.5	549990000	92069000
AT1G56580.1	AT1G56580.1	4	3	3	Protein of unknown function, DUF538	1	4	3	3	2	3	3	4	4	4	2	3	3	3	3	3	2	3	3	3	3	3	28.9	28.9	28.9	18.406	166	166	0	24.242	By MS/MS	By MS/MS	By MS/MS	By MS/MS	By MS/MS	By MS/MS	24.1	28.9	28.9	28.9	28.9	28.9	337680000	32888000
AT1G57720.2;AT1G57720.1	AT1G57720.2;AT1G57720.1	20;20	20;20	12;12	Translation elongation factor EF1B, gamma chain ; Translation elongation factor EF1B, gamma chain	2	20	20	12	20	16	18	18	17	18	20	16	18	18	17	18	12	10	10	11	10	10	50.4	50.4	30.8	46.4	413	413;413	0	261.59	By MS/MS	By MS/MS	By MS/MS	By MS/MS	By MS/MS	By MS/MS	50.4	45	47	50.4	47.7	47	9876600000	1466500000
AT1G57770.1	AT1G57770.1	2	2	2	FAD/NAD(P)-binding oxidoreductase family protein	1	2	2	2	1	2	1	1	2	1	1	2	1	1	2	1	1	2	1	1	2	1	5.2	5.2	5.2	61.723	574	574	0	15.562	By MS/MS	By MS/MS	By matching	By MS/MS	By MS/MS	By MS/MS	2.8	5.2	2.8	2.8	5.2	2.8	36582000	4965600
AT1G57850.2;AT1G57850.1	AT1G57850.2;AT1G57850.1	1;1	1;1	1;1	Toll-Interleukin-Resistance (TIR) domain family protein ; Toll-Interleukin-Resistance (TIR) domain family protein	2	1	1	1	1	0	0	0	1	1	1	0	0	0	1	1	1	0	0	0	1	1	6.2	6.2	6.2	17.191	145	145;158	0.0051383	6.803	By MS/MS				By MS/MS	By matching	6.2	0	0	0	6.2	6.2	41853000	12828000
AT1G58080.1	AT1G58080.1	6	5	5	ATP phosphoribosyl transferase 1	1	6	5	5	6	6	5	6	6	6	5	5	4	5	5	5	5	5	4	5	5	5	27.3	22.4	22.4	44.556	411	411	0	41.773	By MS/MS	By MS/MS	By MS/MS	By MS/MS	By MS/MS	By MS/MS	27.3	27.3	21.9	27.3	27.3	27.3	607140000	137990000
AT1G58270.1	AT1G58270.1	5	5	5	TRAF-like family protein	1	5	5	5	5	5	4	5	5	5	5	5	4	5	5	5	5	5	4	5	5	5	12.9	12.9	12.9	45.035	396	396	0	61.792	By MS/MS	By MS/MS	By MS/MS	By MS/MS	By MS/MS	By MS/MS	12.9	12.9	11.6	12.9	12.9	12.9	519770000	117740000
AT1G58280.4;AT1G58280.3;AT1G58280.1;AT1G58280.2	AT1G58280.4;AT1G58280.3;AT1G58280.1;AT1G58280.2	1;1;1;1	1;1;1;1	1;1;1;1	Phosphoglycerate mutase family protein ; Phosphoglycerate mutase family protein ; Phosphoglycerate mutase family protein ; Phosphoglycerate mutase family protein	4	1	1	1	0	0	1	1	0	1	0	0	1	1	0	1	0	0	1	1	0	1	3.3	3.3	3.3	33.868	302	302;303;318;343	0.0029338	7.5445			By matching	By MS/MS		By MS/MS	0	0	3.3	3.3	0	3.3	43353000	0
AT1G58290.1;AT2G31250.1;AT1G09940.1	AT1G58290.1	6;1;1	6;1;1	6;1;1	Glutamyl-tRNA reductase family protein	3	6	6	6	5	5	4	5	6	5	5	5	4	5	6	5	5	5	4	5	6	5	14.4	14.4	14.4	59.515	543	543;524;530	0	70.495	By MS/MS	By MS/MS	By MS/MS	By MS/MS	By MS/MS	By MS/MS	12.5	11	9.2	11	14.4	11	256050000	42113000
AT1G59359.1;AT1G58983.1;AT1G58684.1;AT1G58380.1	AT1G59359.1;AT1G58983.1;AT1G58684.1;AT1G58380.1	10;10;10;10	4;4;4;4	4;4;4;4	Ribosomal protein S5 family protein ; Ribosomal protein S5 family protein ; Ribosomal protein S5 family protein ; Ribosomal protein S5 family protein	4	10	4	4	9	8	8	9	9	9	3	3	3	3	4	3	3	3	3	3	4	3	33.1	15.5	15.5	30.771	284	284;284;284;284	0	116.93	By MS/MS	By MS/MS	By MS/MS	By MS/MS	By MS/MS	By MS/MS	31.3	28.5	28.5	31.3	30.3	31.3	1678300000	373900000
AT1G59700.1	AT1G59700.1	1	1	1	glutathione S-transferase TAU 16	1	1	1	1	1	0	0	0	1	1	1	0	0	0	1	1	1	0	0	0	1	1	9	9	9	26.506	234	234	0.005106	6.7651	By matching				By matching	By MS/MS	9	0	0	0	9	9	6837400	1866800
AT1G59900.1	AT1G59900.1	11	11	7	pyruvate dehydrogenase complex E1 alpha subunit	1	11	11	7	9	11	8	8	7	8	9	11	8	8	7	8	6	7	5	5	4	5	24.7	24.7	17.2	43.059	389	389	0	90.662	By MS/MS	By MS/MS	By MS/MS	By MS/MS	By MS/MS	By MS/MS	19.8	24.7	19.5	19.5	17.2	19.5	1131100000	186130000
AT1G59990.1	AT1G59990.1	2	2	2	DEA(D/H)-box RNA helicase family protein	1	2	2	2	2	2	2	1	1	2	2	2	2	1	1	2	2	2	2	1	1	2	7.1	7.1	7.1	64.747	581	581	0	13.489	By MS/MS	By MS/MS	By MS/MS	By MS/MS	By MS/MS	By MS/MS	7.1	7.1	7.1	2.8	2.8	7.1	46101000	8969900
AT1G60000.1	AT1G60000.1	3	3	3	RNA-binding (RRM/RBD/RNP motifs) family protein	1	3	3	3	3	3	2	2	3	3	3	3	2	2	3	3	3	3	2	2	3	3	25.6	25.6	25.6	28.498	258	258	0	21.994	By MS/MS	By MS/MS	By MS/MS	By matching	By matching	By MS/MS	25.6	25.6	12.4	12.4	25.6	25.6	320580000	68534000
AT1G60420.1	AT1G60420.1	4	4	4	DC1 domain-containing protein	1	4	4	4	4	4	3	3	3	4	4	4	3	3	3	4	4	4	3	3	3	4	12.6	12.6	12.6	65.169	578	578	0	31.247	By MS/MS	By MS/MS	By MS/MS	By MS/MS	By matching	By MS/MS	12.6	12.6	9.3	8.8	8.8	12.6	132890000	31635000
AT1G60550.1	AT1G60550.1	7	7	7	enoyl-CoA hydratase/isomerase D	1	7	7	7	4	5	4	6	4	5	4	5	4	6	4	5	4	5	4	6	4	5	20.8	20.8	20.8	37.056	337	337	0	44.801	By MS/MS	By MS/MS	By matching	By MS/MS	By MS/MS	By MS/MS	14.2	14.2	14.2	20.8	14.2	18.1	233620000	31536000
AT1G60710.1;AT1G60730.2;AT1G60730.1;AT1G60690.1;AT1G60730.3	AT1G60710.1	4;1;1;1;1	4;1;1;1;1	4;1;1;1;1	NAD(P)-linked oxidoreductase superfamily protein	5	4	4	4	4	4	2	4	4	3	4	4	2	4	4	3	4	4	2	4	4	3	13.9	13.9	13.9	37.924	345	345;251;345;345;365	0	32.974	By MS/MS	By MS/MS	By matching	By MS/MS	By MS/MS	By matching	13.9	13.9	5.2	13.9	13.9	10.7	499320000	57761000
AT1G60780.1	AT1G60780.1	4	4	4	Clathrin adaptor complexes medium subunit family protein	1	4	4	4	3	4	2	1	2	4	3	4	2	1	2	4	3	4	2	1	2	4	14	14	14	49.032	428	428	0	29.64	By MS/MS	By MS/MS	By MS/MS	By matching	By matching	By MS/MS	10	14	4.9	1.9	7	14	325570000	71753000
AT1G60990.3;AT1G60990.2;AT1G60990.1	AT1G60990.3;AT1G60990.2;AT1G60990.1	2;2;2	2;2;2	2;2;2	Glycine cleavage T-protein family ; Glycine cleavage T-protein family ; Glycine cleavage T-protein family	3	2	2	2	2	2	2	2	2	2	2	2	2	2	2	2	2	2	2	2	2	2	6.9	6.9	6.9	47.008	432	432;432;432	0	22.562	By MS/MS	By MS/MS	By MS/MS	By MS/MS	By MS/MS	By MS/MS	6.9	6.9	6.9	6.9	6.9	6.9	143090000	25147000
AT1G61520.2;AT1G61520.3;AT1G61520.1	AT1G61520.2;AT1G61520.3;AT1G61520.1	4;4;4	4;4;4	4;4;4	photosystem I light harvesting complex gene 3 ; photosystem I light harvesting complex gene 3 ; photosystem I light harvesting complex gene 3	3	4	4	4	4	4	4	4	4	3	4	4	4	4	4	3	4	4	4	4	4	3	25.2	25.2	25.2	23.746	218	218;273;273	0	46.736	By MS/MS	By MS/MS	By MS/MS	By MS/MS	By MS/MS	By MS/MS	25.2	25.2	25.2	25.2	25.2	19.7	264770000	54053000
AT1G61570.1	AT1G61570.1	1	1	1	translocase of the inner mitochondrial membrane 13	1	1	1	1	1	1	1	1	1	1	1	1	1	1	1	1	1	1	1	1	1	1	18.4	18.4	18.4	9.4116	87	87	0	67.381	By MS/MS	By MS/MS	By MS/MS	By MS/MS	By MS/MS	By MS/MS	18.4	18.4	18.4	18.4	18.4	18.4	145010000	31957000
AT1G62020.1	AT1G62020.1	14	4	4	Coatomer, alpha subunit	1	14	4	4	11	9	10	11	13	13	3	4	3	3	4	4	3	4	3	3	4	4	14.6	4.9	4.9	136.56	1216	1216	0	65.014	By MS/MS	By MS/MS	By MS/MS	By MS/MS	By MS/MS	By MS/MS	10.4	9.9	10.4	11.2	13.7	13.6	167260000	17638000
AT1G62150.1	AT1G62150.1	1	1	1	Mitochondrial transcription termination factor family protein	1	1	1	1	1	1	1	1	1	1	1	1	1	1	1	1	1	1	1	1	1	1	1.5	1.5	1.5	52.065	463	463	0.0088055	6.4685	By matching	By MS/MS	By matching	By MS/MS	By MS/MS	By MS/MS	1.5	1.5	1.5	1.5	1.5	1.5	1528200000	213850000
AT1G62180.1;AT1G62180.2	AT1G62180.1;AT1G62180.2	8;6	8;6	6;4	5adenylylphosphosulfate reductase 2 ; 5adenylylphosphosulfate reductase 2	2	8	8	6	6	7	6	7	7	6	6	7	6	7	7	6	6	6	6	5	5	6	26	26	20.7	50.655	454	454;447	0	79.962	By MS/MS	By MS/MS	By MS/MS	By MS/MS	By MS/MS	By MS/MS	20.7	22.5	20.7	22.5	23.3	20.7	382910000	55080000
AT1G62380.1	AT1G62380.1	5	4	4	ACC oxidase 2	1	5	4	4	5	4	5	4	5	5	4	3	4	3	4	4	4	3	4	3	4	4	23.4	20.9	20.9	36.183	320	320	0	32.91	By MS/MS	By MS/MS	By MS/MS	By MS/MS	By MS/MS	By MS/MS	23.4	17.8	23.4	17.8	23.4	23.4	456260000	103330000
AT1G62390.1	AT1G62390.1	10	10	10	Octicosapeptide/Phox/Bem1p (PB1) domain-containing protein / tetratricopeptide repeat (TPR)-containing protein	1	10	10	10	6	7	7	7	6	9	6	7	7	7	6	9	6	7	7	7	6	9	19.7	19.7	19.7	82.707	751	751	0	106.25	By MS/MS	By MS/MS	By MS/MS	By MS/MS	By MS/MS	By MS/MS	12.3	14.8	14.8	15	12.8	18.4	620370000	110740000
AT1G62480.1	AT1G62480.1	5	5	5	Vacuolar calcium-binding protein-related	1	5	5	5	4	5	4	5	5	5	4	5	4	5	5	5	4	5	4	5	5	5	50	50	50	16.628	152	152	0	94.499	By MS/MS	By MS/MS	By MS/MS	By MS/MS	By MS/MS	By MS/MS	50	50	50	50	50	50	1336500000	212400000
AT1G62640.2;AT1G62640.1	AT1G62640.2;AT1G62640.1	4;4	4;4	4;4	3-ketoacyl-acyl carrier protein synthase III ; 3-ketoacyl-acyl carrier protein synthase III	2	4	4	4	3	3	3	4	3	3	3	3	3	4	3	3	3	3	3	4	3	3	15.3	15.3	15.3	42.846	404	404;404	0	36.81	By MS/MS	By MS/MS	By MS/MS	By MS/MS	By MS/MS	By MS/MS	12.4	12.1	12.4	15.3	12.1	12.4	211710000	43590000
AT1G62740.1	AT1G62740.1	13	12	12	stress-inducible protein, putative	1	13	12	12	13	12	11	13	10	13	12	11	11	12	9	12	12	11	11	12	9	12	32.9	29.9	29.9	64.519	571	571	0	120.51	By MS/MS	By MS/MS	By MS/MS	By MS/MS	By MS/MS	By MS/MS	32.9	29.9	27	32.9	28.4	32.9	837300000	157410000
AT1G62750.1	AT1G62750.1	31	31	31	Translation elongation factor EFG/EF2 protein	1	31	31	31	24	23	25	29	28	29	24	23	25	29	28	29	24	23	25	29	28	29	50.1	50.1	50.1	86.057	783	783	0	323.31	By MS/MS	By MS/MS	By MS/MS	By MS/MS	By MS/MS	By MS/MS	38.7	36.1	42.7	48.7	42	46.2	14046000000	2261000000
AT1G62780.1	AT1G62780.1	10	10	10	unknown protein; FUNCTIONS IN: molecular_function unknown; INVOLVED IN: biological_process unknown; LOCATED IN: chloroplast, chloroplast stroma; EXPRESSED IN: 22 plant structures; EXPRESSED DURING: 14 growth stages; Has 94 Blast hits to 94 proteins in 35	1	10	10	10	10	9	10	10	10	10	10	9	10	10	10	10	10	9	10	10	10	10	51.9	51.9	51.9	27.219	237	237	0	226.56	By MS/MS	By MS/MS	By MS/MS	By MS/MS	By MS/MS	By MS/MS	51.9	40.5	51.9	51.9	51.9	51.9	3944000000	703270000
AT1G62820.1	AT1G62820.1	7	2	2	Calcium-binding EF-hand family protein	1	7	2	2	7	7	6	7	6	7	2	2	1	2	2	2	2	2	1	2	2	2	50.7	18.9	18.9	16.579	148	148	0	16.015	By MS/MS	By MS/MS	By matching	By MS/MS	By MS/MS	By matching	50.7	50.7	39.9	50.7	45.9	50.7	102710000	18206000
AT1G62850.3;AT1G62850.2	AT1G62850.3;AT1G62850.2	1;1	1;1	1;1	Class I peptide chain release factor ; Class I peptide chain release factor	2	1	1	1	0	1	1	0	1	1	0	1	1	0	1	1	0	1	1	0	1	1	9.7	9.7	9.7	26.072	236	236;236	0.0051262	6.7868		By matching	By matching		By matching	By MS/MS	0	9.7	9.7	0	9.7	9.7	15867000	0
AT1G63000.1	AT1G63000.1	6	4	4	nucleotide-rhamnose synthase/epimerase-reductase	1	6	4	4	6	5	5	5	5	4	4	3	3	3	3	2	4	3	3	3	3	2	24.6	17.3	17.3	33.597	301	301	0	56.704	By MS/MS	By MS/MS	By MS/MS	By MS/MS	By MS/MS	By MS/MS	24.6	20.9	20.9	20.9	20.9	18.6	316650000	66645000
AT1G63290.1	AT1G63290.1	2	2	2	Aldolase-type TIM barrel family protein	1	2	2	2	2	2	2	1	1	2	2	2	2	1	1	2	2	2	2	1	1	2	11.5	11.5	11.5	24.111	227	227	0	13.067	By MS/MS	By MS/MS	By MS/MS	By MS/MS	By matching	By MS/MS	11.5	11.5	11.5	3.5	3.5	11.5	70496000	20072000
AT1G63460.1	AT1G63460.1	2	2	2	glutathione peroxidase 8	1	2	2	2	2	1	1	1	0	1	2	1	1	1	0	1	2	1	1	1	0	1	17.4	17.4	17.4	19.067	167	167	0.00046555	11.949	By MS/MS	By matching	By matching	By MS/MS		By matching	17.4	9	9	9	0	9	21792000	5719500
AT1G63610.1;AT1G63610.2	AT1G63610.1;AT1G63610.2	7;7	7;7	7;7	unknown protein; FUNCTIONS IN: molecular_function unknown; INVOLVED IN: biological_process unknown; LOCATED IN: chloroplast; EXPRESSED IN: 22 plant structures; EXPRESSED DURING: 13 growth stages; BEST Arabidopsis thaliana protein match is: unknown protein	2	7	7	7	7	5	6	7	4	5	7	5	6	7	4	5	7	5	6	7	4	5	23.2	23.2	23.2	37.955	340	340;341	0	50.09	By MS/MS	By MS/MS	By MS/MS	By MS/MS	By MS/MS	By MS/MS	23.2	19.4	23.2	23.2	15	20.9	716080000	161900000
AT1G63660.1;AT1G63660.2	AT1G63660.1;AT1G63660.2	10;8	10;8	10;8	GMP synthase (glutamine-hydrolyzing), putative / glutamine amidotransferase, putative ; GMP synthase (glutamine-hydrolyzing), putative / glutamine amidotransferase, putative	2	10	10	10	8	7	8	8	9	9	8	7	8	8	9	9	8	7	8	8	9	9	25.3	25.3	25.3	59.314	534	534;434	0	136.35	By MS/MS	By MS/MS	By MS/MS	By MS/MS	By MS/MS	By MS/MS	21.2	16.5	21.2	21.3	23.4	23.4	566110000	128580000
AT1G63680.1	AT1G63680.1	6	6	6	acid-amino acid ligases;ligases;ATP binding;ATP binding;ligases	1	6	6	6	3	4	1	6	4	2	3	4	1	6	4	2	3	4	1	6	4	2	14.4	14.4	14.4	85.586	772	772	0	82.909	By MS/MS	By MS/MS	By MS/MS	By MS/MS	By MS/MS	By MS/MS	8.5	11.3	4.3	14.4	8.4	5.7	225990000	34077000
AT1G63770.4;AT1G63770.3;AT1G63770.5;AT1G63770.2;AT1G63770.1	AT1G63770.4;AT1G63770.3;AT1G63770.5;AT1G63770.2;AT1G63770.1	35;35;35;34;33	35;35;35;34;33	35;35;35;34;33	Peptidase M1 family protein ; Peptidase M1 family protein ; Peptidase M1 family protein ; Peptidase M1 family protein ; Peptidase M1 family protein	5	35	35	35	26	31	28	29	30	31	26	31	28	29	30	31	26	31	28	29	30	31	55.2	55.2	55.2	100.57	895	895;987;1013;945;918	0	323.31	By MS/MS	By MS/MS	By MS/MS	By MS/MS	By MS/MS	By MS/MS	46.1	47	46.1	46.6	48.4	49.8	4160200000	665010000
AT1G63940.1;AT1G63940.2;AT1G63940.4;AT1G63940.3	AT1G63940.1;AT1G63940.2;AT1G63940.4;AT1G63940.3	17;17;16;13	17;17;16;13	17;17;16;13	monodehydroascorbate reductase 6 ; monodehydroascorbate reductase 6 ; monodehydroascorbate reductase 6 ; monodehydroascorbate reductase 6	4	17	17	17	15	15	16	16	15	15	15	15	16	16	15	15	15	15	16	16	15	15	50.6	50.6	50.6	52.501	486	486;493;482;416	0	315.7	By MS/MS	By MS/MS	By MS/MS	By MS/MS	By MS/MS	By MS/MS	45.7	43.6	48.1	48.1	45.7	44.7	4069900000	665180000
AT1G63970.2;AT1G63970.1	AT1G63970.2;AT1G63970.1	4;4	4;4	4;4	isoprenoid F ; isoprenoid F	2	4	4	4	4	2	3	3	3	4	4	2	3	3	3	4	4	2	3	3	3	4	21.5	21.5	21.5	23.974	223	223;231	0	27.446	By MS/MS	By MS/MS	By MS/MS	By MS/MS	By MS/MS	By MS/MS	21.5	13.5	17.5	17.5	17.5	21.5	737170000	156710000
AT1G64190.1	AT1G64190.1	11	4	4	6-phosphogluconate dehydrogenase family protein	1	11	4	4	10	11	9	11	10	9	3	4	3	4	4	3	3	4	3	4	4	3	26.1	11.3	11.3	53.377	487	487	0	31.126	By MS/MS	By MS/MS	By MS/MS	By MS/MS	By MS/MS	By MS/MS	23.4	26.1	21.6	26.1	24.2	23.4	530390000	120340000
AT1G64510.1	AT1G64510.1	3	3	3	Translation elongation factor EF1B/ribosomal protein S6 family protein	1	3	3	3	3	3	3	3	3	3	3	3	3	3	3	3	3	3	3	3	3	3	31.9	31.9	31.9	22.761	207	207	0	253.83	By MS/MS	By MS/MS	By MS/MS	By MS/MS	By MS/MS	By MS/MS	31.9	31.9	31.9	31.9	31.9	31.9	1281600000	240490000
AT1G64520.1	AT1G64520.1	5	5	5	regulatory particle non-ATPase 12A	1	5	5	5	3	4	3	3	5	3	3	4	3	3	5	3	3	4	3	3	5	3	26.2	26.2	26.2	30.706	267	267	0	47.723	By matching	By MS/MS	By MS/MS	By MS/MS	By MS/MS	By MS/MS	17.2	20.2	17.2	13.1	26.2	17.2	275490000	44344000
AT1G64550.1	AT1G64550.1	5	5	5	general control non-repressible 3	1	5	5	5	2	3	5	4	4	3	2	3	5	4	4	3	2	3	5	4	4	3	8.7	8.7	8.7	79.643	715	715	0	37.511	By matching	By matching	By MS/MS	By MS/MS	By MS/MS	By MS/MS	3.6	5.7	8.7	7.7	7.7	5.6	101290000	10713000
AT1G64740.1	AT1G64740.1	9	2	2	alpha-1 tubulin	1	9	2	2	8	6	6	7	7	8	2	2	2	2	2	2	2	2	2	2	2	2	24.9	6.4	6.4	49.8	450	450	0	14.7	By MS/MS	By MS/MS	By matching	By MS/MS	By matching	By MS/MS	23.1	15.8	15.8	17.6	18.7	23.1	70968000	12405000
AT1G64750.2;AT1G64750.1;AT1G64750.3	AT1G64750.2;AT1G64750.1;AT1G64750.3	1;1;1	1;1;1	1;1;1	deletion of SUV3 suppressor 1(I) ; deletion of SUV3 suppressor 1(I) ; deletion of SUV3 suppressor 1(I)	3	1	1	1	1	1	1	1	1	1	1	1	1	1	1	1	1	1	1	1	1	1	28.4	28.4	28.4	8.8593	74	74;74;115	0	19.307	By matching	By matching	By MS/MS	By MS/MS	By MS/MS	By matching	28.4	28.4	28.4	28.4	28.4	28.4	23143000	3825100
AT1G64770.1;AT1G64770.2;AT1G64770.3	AT1G64770.1;AT1G64770.2;AT1G64770.3	5;3;3	5;3;3	5;3;3	NDH-dependent cyclic electron flow 1 ; NDH-dependent cyclic electron flow 1 ; NDH-dependent cyclic electron flow 1	3	5	5	5	1	4	3	4	3	3	1	4	3	4	3	3	1	4	3	4	3	3	23.9	23.9	23.9	38.005	348	348;313;367	0	32.771	By MS/MS	By matching	By matching	By MS/MS	By MS/MS	By MS/MS	4.9	19	12.6	15.2	12.6	16.1	83978000	5765800
AT1G64790.1;AT1G64790.2	AT1G64790.1;AT1G64790.2	3;2	3;2	3;2	ILITYHIA ; ILITYHIA	2	3	3	3	1	0	1	0	2	2	1	0	1	0	2	2	1	0	1	0	2	2	1.7	1.7	1.7	284.78	2610	2610;2696	0	18.697	By MS/MS		By matching		By MS/MS	By MS/MS	0.7	0	0.7	0	1.1	1.3	19402000	1711100
AT1G64980.1	AT1G64980.1	7	7	7	Nucleotide-diphospho-sugar transferases superfamily protein	1	7	7	7	6	4	6	5	4	7	6	4	6	5	4	7	6	4	6	5	4	7	35.5	35.5	35.5	30.216	259	259	0	50.684	By MS/MS	By MS/MS	By MS/MS	By MS/MS	By MS/MS	By MS/MS	31.3	22.4	35.1	26.6	22.4	35.5	351200000	71168000
AT1G65010.1;AT4G27595.1	AT1G65010.1	11;1	11;1	11;1	Plant protein of unknown function (DUF827)	2	11	11	11	6	8	7	9	8	8	6	8	7	9	8	8	6	8	7	9	8	8	11.2	11.2	11.2	152.7	1345	1345;1221	0	71.101	By MS/MS	By MS/MS	By matching	By MS/MS	By MS/MS	By MS/MS	6.2	8.4	7.2	9.1	8.1	8.6	314080000	54717000
AT1G65220.1	AT1G65220.1	2	1	1	ARM repeat superfamily protein	1	2	1	1	1	2	2	1	1	2	0	1	1	0	0	1	0	1	1	0	0	1	5.8	2.7	2.7	47.06	411	411	0.002913	7.447	By matching	By MS/MS	By MS/MS	By matching	By matching	By MS/MS	3.2	5.8	5.8	3.2	3.2	5.8	35747000	0
AT1G65260.1	AT1G65260.1	5	5	5	plastid transcriptionally active 4	1	5	5	5	3	5	3	3	4	3	3	5	3	3	4	3	3	5	3	3	4	3	18.5	18.5	18.5	36.392	330	330	0	30.116	By MS/MS	By MS/MS	By MS/MS	By MS/MS	By MS/MS	By MS/MS	11.8	18.5	11.8	8.8	18.5	11.8	176210000	35261000
AT1G65290.1	AT1G65290.1	1	1	1	mitochondrial acyl carrier protein 2	1	1	1	1	1	1	1	1	1	1	1	1	1	1	1	1	1	1	1	1	1	1	14.3	14.3	14.3	14.167	126	126	0.0029155	7.4612	By MS/MS	By MS/MS	By MS/MS	By MS/MS	By matching	By MS/MS	14.3	14.3	14.3	14.3	14.3	14.3	96235000	17264000
AT1G65590.1	AT1G65590.1	3	2	2	beta-hexosaminidase 3	1	3	2	2	2	2	3	2	3	2	1	1	2	1	2	1	1	1	2	1	2	1	5.4	3.9	3.9	60.013	535	535	0	21.082	By MS/MS	By MS/MS	By MS/MS	By MS/MS	By MS/MS	By MS/MS	3.7	3.2	5.4	3.7	5.4	3.7	97199000	22176000
AT1G65650.1	AT1G65650.1	2	2	2	Peptidase C12, ubiquitin carboxyl-terminal hydrolase 1	1	2	2	2	2	2	2	2	2	2	2	2	2	2	2	2	2	2	2	2	2	2	14.2	14.2	14.2	37.498	330	330	0.00090827	11.289	By MS/MS	By MS/MS	By MS/MS	By MS/MS	By MS/MS	By MS/MS	14.2	14.2	14.2	14.2	14.2	14.2	48098000	8898300
AT1G65700.2;AT1G65700.1;AT1G65700.3	AT1G65700.2;AT1G65700.1;AT1G65700.3	1;1;1	1;1;1	1;1;1	Small nuclear ribonucleoprotein family protein ; Small nuclear ribonucleoprotein family protein ; Small nuclear ribonucleoprotein family protein	3	1	1	1	1	1	1	1	0	1	1	1	1	1	0	1	1	1	1	1	0	1	22.4	22.4	22.4	10.706	98	98;98;141	0	323.31	By matching	By MS/MS	By MS/MS	By MS/MS		By MS/MS	22.4	22.4	22.4	22.4	0	22.4	70170000	14255000
AT1G65930.1	AT1G65930.1	19	19	16	cytosolic NADP+-dependent isocitrate dehydrogenase	1	19	19	16	17	18	16	17	16	19	17	18	16	17	16	19	14	15	14	15	14	16	47.1	47.1	39.8	45.746	410	410	0	323.31	By MS/MS	By MS/MS	By MS/MS	By MS/MS	By MS/MS	By MS/MS	45.4	45.1	43.2	44.9	39.3	47.1	7707600000	1261600000
AT1G65960.2;AT1G65960.1;AT2G02010.1;AT3G17760.2;AT3G17760.1;AT5G17330.1	AT1G65960.2;AT1G65960.1	12;7;1;1;1;1	12;7;1;1;1;1	12;7;1;1;1;1	glutamate decarboxylase 2 ; glutamate decarboxylase 2	6	12	12	12	11	10	11	11	10	11	11	10	11	11	10	11	11	10	11	11	10	11	32	32	32	56.14	494	494;365;493;494;494;502	0	116.12	By MS/MS	By MS/MS	By MS/MS	By MS/MS	By MS/MS	By MS/MS	32	27.3	29.6	29.6	27.3	29.6	1312300000	187590000
AT1G65980.1;AT1G65980.2	AT1G65980.1;AT1G65980.2	4;2	4;2	4;2	thioredoxin-dependent peroxidase 1 ; thioredoxin-dependent peroxidase 1	2	4	4	4	4	4	4	4	3	3	4	4	4	4	3	3	4	4	4	4	3	3	28.4	28.4	28.4	17.428	162	162;121	0	68.349	By MS/MS	By MS/MS	By MS/MS	By MS/MS	By MS/MS	By MS/MS	28.4	28.4	28.4	28.4	27.8	27.8	911180000	171380000
AT1G66070.2;AT1G66070.1	AT1G66070.2;AT1G66070.1	2;2	2;2	2;2	Translation initiation factor eIF3 subunit ; Translation initiation factor eIF3 subunit	2	2	2	2	1	2	1	2	2	2	1	2	1	2	2	2	1	2	1	2	2	2	9.3	9.3	9.3	25.507	226	226;226	0	14.098	By MS/MS	By MS/MS	By matching	By MS/MS	By matching	By matching	3.5	9.3	3.5	9.3	9.3	9.3	107520000	18625000
AT1G66200.1;AT1G66200.3;AT1G66200.2;AT1G48470.1	AT1G66200.1;AT1G66200.3;AT1G66200.2	17;17;10;1	14;14;10;1	6;6;6;0	glutamine synthase clone F11 ; glutamine synthase clone F11 ; glutamine synthase clone F11	4	17	14	6	14	15	14	14	15	15	12	12	12	11	12	12	5	4	4	4	5	6	46.6	42.7	22.5	39.207	356	356;365;272;353	0	161.91	By MS/MS	By MS/MS	By MS/MS	By MS/MS	By MS/MS	By MS/MS	46.3	41.6	46.1	46.1	46.3	42.1	2830500000	484470000
AT1G66240.2;AT1G66240.1	AT1G66240.2;AT1G66240.1	3;3	3;3	3;3	homolog of anti-oxidant 1 ; homolog of anti-oxidant 1	2	3	3	3	2	2	3	3	3	3	2	2	3	3	3	3	2	2	3	3	3	3	40.9	40.9	40.9	7.0731	66	66;106	0	22.328	By MS/MS	By MS/MS	By MS/MS	By MS/MS	By MS/MS	By MS/MS	19.7	19.7	40.9	40.9	40.9	40.9	790140000	76974000
AT1G66260.2;AT1G66260.1	AT1G66260.2;AT1G66260.1	1;1	1;1	1;1	RNA-binding (RRM/RBD/RNP motifs) family protein ; RNA-binding (RRM/RBD/RNP motifs) family protein	2	1	1	1	1	1	1	0	1	1	1	1	1	0	1	1	1	1	1	0	1	1	5.4	5.4	5.4	31.318	295	295;295	0.003299	7.3051	By matching	By MS/MS	By matching		By MS/MS	By matching	5.4	5.4	5.4	0	5.4	5.4	17297000	4917300
AT5G37780.1;AT1G66410.1;AT1G66410.2;AT5G37780.2;AT5G37780.3	AT5G37780.1;AT1G66410.1;AT1G66410.2;AT5G37780.2;AT5G37780.3	9;9;9;9;9	3;3;3;3;3	3;3;3;3;3	calmodulin 1 ; calmodulin 4 ; calmodulin 4 ; calmodulin 1 ; calmodulin 1	5	9	3	3	6	7	7	8	6	8	1	2	2	2	1	2	1	2	2	2	1	2	75.8	38.9	38.9	16.862	149	149;149;159;164;175	0	37.168	By matching	By MS/MS	By MS/MS	By MS/MS	By MS/MS	By MS/MS	62.4	71.1	46.3	51	62.4	75.8	201060000	10760000
AT1G66430.1	AT1G66430.1	10	10	10	pfkB-like carbohydrate kinase family protein	1	10	10	10	7	8	7	10	7	8	7	8	7	10	7	8	7	8	7	10	7	8	39.1	39.1	39.1	41.471	384	384	0	108.06	By MS/MS	By MS/MS	By MS/MS	By MS/MS	By MS/MS	By MS/MS	24.2	35.7	23.4	39.1	31.8	32.8	934630000	214300000
AT1G66530.1	AT1G66530.1	8	4	4	Arginyl-tRNA synthetase, class Ic	1	8	4	4	5	6	6	6	6	5	1	3	3	4	3	2	1	3	3	4	3	2	15.8	9.3	9.3	66.445	590	590	0	26.211	By MS/MS	By matching	By matching	By MS/MS	By MS/MS	By MS/MS	9.8	12.4	12.4	12.5	12.2	11.2	97666000	10310000
AT1G66580.1	AT1G66580.1	6	2	1	senescence associated gene 24	1	6	2	1	4	6	4	6	6	5	2	2	2	2	2	2	1	1	1	1	1	1	26.7	9	5	24.929	221	221	0.0029927	7.8354	By MS/MS	By matching	By MS/MS	By MS/MS	By MS/MS	By MS/MS	17.2	26.7	17.2	26.7	26.7	22.6	425360000	89017000
AT1G66670.1	AT1G66670.1	5	5	5	CLP protease proteolytic subunit 3	1	5	5	5	5	5	5	5	5	5	5	5	5	5	5	5	5	5	5	5	5	5	29.4	29.4	29.4	33.925	309	309	0	59.255	By MS/MS	By MS/MS	By MS/MS	By MS/MS	By MS/MS	By MS/MS	29.4	29.4	29.4	29.4	29.4	29.4	1376500000	269590000
AT1G66680.1	AT1G66680.1	4	4	4	S-adenosyl-L-methionine-dependent methyltransferases superfamily protein	1	4	4	4	2	4	4	4	2	4	2	4	4	4	2	4	2	4	4	4	2	4	17.3	17.3	17.3	39.229	358	358	0	42.908	By MS/MS	By MS/MS	By MS/MS	By MS/MS	By MS/MS	By MS/MS	6.4	17.3	17.3	17.3	11.2	17.3	130790000	10644000
AT1G66970.1;AT1G66970.2	AT1G66970.1;AT1G66970.2	10;9	10;9	9;8	SHV3-like 2 ; SHV3-like 2	2	10	10	9	10	10	7	7	9	10	10	10	7	7	9	10	9	9	7	6	8	9	21.1	21.1	19.8	83.787	763	763;785	0	108.75	By MS/MS	By MS/MS	By MS/MS	By MS/MS	By MS/MS	By MS/MS	21.1	21.1	15.7	14	19.5	21.1	755820000	135140000
AT1G67090.1;AT1G67090.2	AT1G67090.1	12;4	9;4	9;4	ribulose bisphosphate carboxylase small chain 1A	2	12	9	9	12	11	12	12	12	12	9	9	9	9	9	9	9	9	9	9	9	9	59.4	38.3	38.3	20.216	180	180;136	0	323.31	By MS/MS	By MS/MS	By MS/MS	By MS/MS	By MS/MS	By MS/MS	59.4	51.7	59.4	59.4	59.4	59.4	131990000000	16151000000
AT1G67120.1	AT1G67120.1	1	1	1	ATPases;nucleotide binding;ATP binding;nucleoside-triphosphatases;transcription factor binding	1	1	1	1	0	0	0	1	1	0	0	0	0	1	1	0	0	0	0	1	1	0	0.2	0.2	0.2	611.15	5393	5393	0.0051587	6.851				By MS/MS	By matching		0	0	0	0.2	0.2	0	21012000	0
AT1G67280.1;AT1G67280.2	AT1G67280.1;AT1G67280.2	8;7	7;6	7;6	Glyoxalase/Bleomycin resistance protein/Dioxygenase superfamily protein ; Glyoxalase/Bleomycin resistance protein/Dioxygenase superfamily protein	2	8	7	7	6	6	6	8	7	6	6	6	6	7	6	6	6	6	6	7	6	6	28.3	23.7	23.7	39.167	350	350;262	0	64.316	By MS/MS	By MS/MS	By MS/MS	By MS/MS	By MS/MS	By MS/MS	18.3	18.3	18.3	28.3	22.9	18.3	1442000000	296680000
AT1G67650.1;AT1G67680.1	AT1G67650.1;AT1G67680.1	1;1	1;1	1;1	SRP72 RNA-binding domain ; SRP72 RNA-binding domain	2	1	1	1	1	1	1	1	1	1	1	1	1	1	1	1	1	1	1	1	1	1	2.6	2.6	2.6	71.823	651	651;664	0.0030608	8.6652	By MS/MS	By MS/MS	By MS/MS	By matching	By MS/MS	By matching	2.6	2.6	2.6	2.6	2.6	2.6	24927000	4655500
AT1G67700.3;AT1G67700.1;AT1G67700.2	AT1G67700.3;AT1G67700.1;AT1G67700.2	6;6;6	6;6;6	6;6;6	unknown protein; FUNCTIONS IN: molecular_function unknown; INVOLVED IN: biological_process unknown; EXPRESSED IN: 22 plant structures; EXPRESSED DURING: 13 growth stages. ; unknown protein; FUNCTIONS IN: molecular_function unknown; INVOLVED IN: biological	3	6	6	6	5	6	4	6	5	5	5	6	4	6	5	5	5	6	4	6	5	5	29.3	29.3	29.3	25.911	229	229;230;231	0	52.272	By MS/MS	By MS/MS	By MS/MS	By MS/MS	By MS/MS	By MS/MS	26.2	29.3	21.4	29.3	24.5	26.2	1444000000	287130000
AT1G68010.1;AT1G68010.2	AT1G68010.1;AT1G68010.2	27;27	27;27	27;27	hydroxypyruvate reductase ; hydroxypyruvate reductase	2	27	27	27	26	24	24	25	25	26	26	24	24	25	25	26	26	24	24	25	25	26	79.8	79.8	79.8	42.247	386	386;387	0	323.31	By MS/MS	By MS/MS	By MS/MS	By MS/MS	By MS/MS	By MS/MS	77.7	71.2	71.5	73.3	73.3	77.7	17204000000	3242300000
AT1G68060.1;AT1G14840.2;AT1G14840.1;AT2G01750.1;AT2G01750.2;AT1G24764.1	AT1G68060.1;AT1G14840.2;AT1G14840.1;AT2G01750.1;AT2G01750.2;AT1G24764.1	2;1;1;1;1;1	2;1;1;1;1;1	2;1;1;1;1;1	microtubule-associated proteins 70-1 ; microtubule-associated proteins 70-4 ; microtubule-associated proteins 70-4 ; microtubule-associated proteins 70-3 ; microtubule-associated proteins 70-3 ; microtubule-associated proteins 70-2	6	2	2	2	1	0	0	2	2	2	1	0	0	2	2	2	1	0	0	2	2	2	2.7	2.7	2.7	69.289	622	622;589;604;629;630;634	0.00091075	11.358	By MS/MS			By MS/MS	By matching	By MS/MS	1.3	0	0	2.7	2.7	2.7	158260000	42736000
AT1G68560.1	AT1G68560.1	24	24	19	alpha-xylosidase 1	1	24	24	19	20	19	15	21	21	22	20	19	15	21	21	22	17	15	12	17	17	18	36.6	36.6	29.7	102.4	915	915	0	253.01	By MS/MS	By MS/MS	By MS/MS	By MS/MS	By MS/MS	By MS/MS	33.4	29.2	25.4	31.5	32	33.8	2270200000	385760000
AT1G68590.2;AT1G68590.1;AT5G15760.1	AT1G68590.2;AT1G68590.1	3;3;1	3;3;1	3;3;1	Ribosomal protein PSRP-3/Ycf65 ; Ribosomal protein PSRP-3/Ycf65	3	3	3	3	3	3	2	2	2	2	3	3	2	2	2	2	3	3	2	2	2	2	27.6	27.6	27.6	18.146	163	163;166;183	0	20.581	By MS/MS	By MS/MS	By MS/MS	By MS/MS	By MS/MS	By MS/MS	27.6	27.6	23.3	23.3	23.3	23.3	761850000	142180000
AT1G68730.1	AT1G68730.1	1	1	1	Zim17-type zinc finger protein	1	1	1	1	1	0	1	1	1	1	1	0	1	1	1	1	1	0	1	1	1	1	11.2	11.2	11.2	19.165	170	170	0.0030661	8.7399	By matching		By matching	By MS/MS	By matching	By matching	11.2	0	11.2	11.2	11.2	11.2	27562000	5556000
AT1G69200.1	AT1G69200.1	7	7	7	fructokinase-like 2	1	7	7	7	5	4	6	5	4	5	5	4	6	5	4	5	5	4	6	5	4	5	20.5	20.5	20.5	69.258	616	616	0	48.231	By matching	By MS/MS	By MS/MS	By MS/MS	By MS/MS	By MS/MS	15.1	12.5	18	15.9	11	14.1	454290000	70152000
AT1G69250.2;AT1G69250.1	AT1G69250.2;AT1G69250.1	2;2	2;2	2;2	Nuclear transport factor 2 (NTF2) family protein with RNA binding (RRM-RBD-RNP motifs) domain ; Nuclear transport factor 2 (NTF2) family protein with RNA binding (RRM-RBD-RNP motifs) domain	2	2	2	2	1	1	1	2	2	1	1	1	1	2	2	1	1	1	1	2	2	1	6.4	6.4	6.4	42.913	389	389;427	0	13.495	By MS/MS	By matching	By MS/MS	By MS/MS	By matching	By matching	2.8	3.6	2.8	6.4	6.4	2.8	81265000	13593000
AT1G69410.1	AT1G69410.1	4	2	2	eukaryotic elongation factor 5A-3	1	4	2	2	4	3	4	3	4	2	2	2	2	1	2	1	2	2	2	1	2	1	26.6	16.5	16.5	17.207	158	158	0	13.802	By matching	By MS/MS	By MS/MS	By MS/MS	By MS/MS	By matching	26.6	21.5	26.6	20.3	26.6	15.2	131140000	38600000
AT1G69510.3;AT1G69510.2;AT1G69510.1	AT1G69510.3;AT1G69510.2;AT1G69510.1	3;3;3	3;3;3	3;3;3	cAMP-regulated phosphoprotein 19-related protein ; cAMP-regulated phosphoprotein 19-related protein ; cAMP-regulated phosphoprotein 19-related protein	3	3	3	3	1	2	2	3	3	1	1	2	2	3	3	1	1	2	2	3	3	1	24.1	24.1	24.1	15.096	137	137;137;137	0	19.663	By MS/MS	By MS/MS	By MS/MS	By MS/MS	By MS/MS	By matching	8.8	16.1	16.8	24.1	24.1	8.8	131870000	12585000
AT1G69620.1;AT1G26880.2;AT1G26880.1	AT1G69620.1;AT1G26880.2;AT1G26880.1	2;1;1	2;1;1	2;1;1	ribosomal protein L34 ; Ribosomal protein L34e superfamily protein ; Ribosomal protein L34e superfamily protein	3	2	2	2	1	1	1	2	1	1	1	1	1	2	1	1	1	1	1	2	1	1	16.8	16.8	16.8	13.65	119	119;96;120	0	13.71	By MS/MS	By MS/MS	By MS/MS	By MS/MS	By matching	By MS/MS	10.1	10.1	10.1	16.8	10.1	10.1	1502700000	259270000
AT1G69740.2;AT1G69740.1	AT1G69740.2;AT1G69740.1	10;10	10;10	10;10	Aldolase superfamily protein ; Aldolase superfamily protein	2	10	10	10	10	9	10	9	10	10	10	9	10	9	10	10	10	9	10	9	10	10	31.2	31.2	31.2	46.69	430	430;430	0	299.88	By MS/MS	By MS/MS	By MS/MS	By MS/MS	By MS/MS	By MS/MS	31.2	25.8	31.2	28.8	31.2	31.2	6011400000	1182700000
AT1G69800.1;AT1G69800.2	AT1G69800.1;AT1G69800.2	3;3	3;3	3;3	Cystathionine beta-synthase (CBS) protein ; Cystathionine beta-synthase (CBS) protein	2	3	3	3	3	3	1	3	1	3	3	3	1	3	1	3	3	3	1	3	1	3	9.2	9.2	9.2	47.817	447	447;476	0	19.92	By MS/MS	By matching	By matching	By MS/MS	By MS/MS	By MS/MS	9.2	9.2	2.9	9.2	2.9	9.2	81606000	20706000
AT1G69830.1	AT1G69830.1	21	21	21	alpha-amylase-like 3	1	21	21	21	17	15	16	19	14	17	17	15	16	19	14	17	17	15	16	19	14	17	28.6	28.6	28.6	99.841	887	887	0	150.23	By MS/MS	By MS/MS	By MS/MS	By MS/MS	By MS/MS	By MS/MS	22.2	20.4	22.4	27.7	21.5	23.1	1440900000	251100000
AT1G70070.1	AT1G70070.1	4	4	4	DEAD/DEAH box helicase, putative	1	4	4	4	4	2	3	1	2	4	4	2	3	1	2	4	4	2	3	1	2	4	3.8	3.8	3.8	132.44	1171	1171	0	23.478	By MS/MS	By MS/MS	By matching	By matching	By matching	By MS/MS	3.8	1.5	2.8	0.8	2.1	3.8	47367000	14363000
AT1G70200.1	AT1G70200.1	1	1	1	RNA-binding (RRM/RBD/RNP motifs) family protein	1	1	1	1	1	1	0	1	1	0	1	1	0	1	1	0	1	1	0	1	1	0	1.7	1.7	1.7	60.337	538	538	0.0062088	6.6174	By matching	By matching		By MS/MS	By matching		1.7	1.7	0	1.7	1.7	0	27610000	7497800
AT1G70310.1	AT1G70310.1	8	8	5	spermidine synthase 2	1	8	8	5	8	8	7	8	8	7	8	8	7	8	8	7	5	5	5	5	5	5	31.2	31.2	22.4	37.14	340	340	0	149.42	By MS/MS	By MS/MS	By MS/MS	By MS/MS	By MS/MS	By MS/MS	31.2	31.2	26.5	31.2	31.2	26.5	1265600000	258240000
AT1G70320.1;AT1G55860.2;AT1G55860.1	AT1G70320.1;AT1G55860.2;AT1G55860.1	7;4;4	7;4;4	7;4;4	ubiquitin-protein ligase 2 ; ubiquitin-protein ligase 1 ; ubiquitin-protein ligase 1	3	7	7	7	7	7	7	7	7	6	7	7	7	7	7	6	7	7	7	7	7	6	2.5	2.5	2.5	403.61	3658	3658;3681;3930	0	48.859	By MS/MS	By matching	By MS/MS	By MS/MS	By MS/MS	By MS/MS	2.5	2.5	2.5	2.5	2.5	2.2	215910000	45317000
AT1G70410.3;AT1G70410.1;AT1G70410.2;AT1G23730.1	AT1G70410.3;AT1G70410.1;AT1G70410.2	4;4;4;1	4;4;4;1	4;4;4;1	beta carbonic anhydrase 4 ; beta carbonic anhydrase 4 ; beta carbonic anhydrase 4	4	4	4	4	4	3	4	4	3	3	4	3	4	4	3	3	4	3	4	4	3	3	23.6	23.6	23.6	28.412	258	258;258;280;258	0	31.272	By MS/MS	By MS/MS	By MS/MS	By MS/MS	By MS/MS	By MS/MS	23.6	16.3	23.6	23.6	15.1	16.3	233080000	53055000
AT1G70570.1;AT1G70570.2	AT1G70570.1;AT1G70570.2	3;2	3;2	3;2	anthranilate phosphoribosyltransferase, putative ; anthranilate phosphoribosyltransferase, putative	2	3	3	3	1	2	2	3	2	2	1	2	2	3	2	2	1	2	2	3	2	2	6.4	6.4	6.4	65.224	595	595;632	0	18.591	By MS/MS	By matching	By MS/MS	By MS/MS	By MS/MS	By MS/MS	1.8	3.7	3.7	6.4	3.7	3.7	40010000	1813300
AT1G70580.4;AT1G70580.3;AT1G70580.2;AT1G70580.1	AT1G70580.4;AT1G70580.3;AT1G70580.2;AT1G70580.1	13;13;13;13	3;3;3;3	3;3;3;3	alanine-2-oxoglutarate aminotransferase 2 ; alanine-2-oxoglutarate aminotransferase 2 ; alanine-2-oxoglutarate aminotransferase 2 ; alanine-2-oxoglutarate aminotransferase 2	4	13	3	3	10	10	12	11	11	12	1	2	2	2	3	2	1	2	2	2	3	2	35.1	8.5	8.5	53.444	481	481;481;481;481	0	18.547	By matching	By matching	By MS/MS	By matching	By MS/MS	By MS/MS	27.7	28.1	32.6	28.3	30.6	32.6	275040000	7192800
AT1G70730.1;AT1G70730.3;AT1G70730.2	AT1G70730.1;AT1G70730.3;AT1G70730.2	26;26;24	26;26;24	16;16;14	Phosphoglucomutase/phosphomannomutase family protein ; Phosphoglucomutase/phosphomannomutase family protein ; Phosphoglucomutase/phosphomannomutase family protein	3	26	26	16	23	21	21	22	24	25	23	21	21	22	24	25	13	13	14	13	15	16	60	60	38.8	63.481	585	585;662;605	0	314.36	By MS/MS	By MS/MS	By MS/MS	By MS/MS	By MS/MS	By MS/MS	52.1	48.9	48.7	49.9	56.9	58.1	4774000000	875130000
AT1G70820.1	AT1G70820.1	11	11	11	phosphoglucomutase, putative / glucose phosphomutase, putative	1	11	11	11	10	7	10	10	8	10	10	7	10	10	8	10	10	7	10	10	8	10	25.9	25.9	25.9	67.312	615	615	0	111.79	By MS/MS	By MS/MS	By MS/MS	By MS/MS	By MS/MS	By MS/MS	23.9	16.4	23.9	24.6	17.7	23.9	798780000	196540000
AT1G70830.2;AT1G70830.4;AT1G70830.1;AT1G70830.5;AT1G70830.3	AT1G70830.2;AT1G70830.4;AT1G70830.1;AT1G70830.5;AT1G70830.3	2;2;2;1;1	2;2;2;1;1	2;2;2;1;1	MLP-like protein 28 ; MLP-like protein 28 ; MLP-like protein 28 ; MLP-like protein 28 ; MLP-like protein 28	5	2	2	2	2	2	2	2	2	2	2	2	2	2	2	2	2	2	2	2	2	2	15.3	15.3	15.3	27.545	249	249;288;335;173;201	0	13.844	By MS/MS	By matching	By MS/MS	By MS/MS	By MS/MS	By MS/MS	15.3	15.3	15.3	15.3	15.3	15.3	142470000	35630000
AT1G70840.1	AT1G70840.1	1	1	1	MLP-like protein 31	1	1	1	1	1	1	1	1	1	1	1	1	1	1	1	1	1	1	1	1	1	1	4.7	4.7	4.7	19.138	171	171	0.0098373	6.3618	By MS/MS	By matching	By matching	By MS/MS	By matching	By matching	4.7	4.7	4.7	4.7	4.7	4.7	92837000	16920000
AT1G70890.1	AT1G70890.1	1	1	1	MLP-like protein 43	1	1	1	1	1	1	1	1	1	1	1	1	1	1	1	1	1	1	1	1	1	1	7	7	7	17.889	158	158	0.0017994	10.843	By MS/MS	By MS/MS	By MS/MS	By MS/MS	By MS/MS	By MS/MS	7	7	7	7	7	7	160960000	34891000
AT1G71220.1;AT1G71220.2	AT1G71220.1;AT1G71220.2	3;3	3;3	3;3	UDP-glucose:glycoprotein glucosyltransferases;transferases, transferring hexosyl groups;transferases, transferring glycosyl groups ; UDP-glucose:glycoprotein glucosyltransferases;transferases, transferring hexosyl groups;transferases, transferring glycosy	2	3	3	3	3	2	2	2	2	2	3	2	2	2	2	2	3	2	2	2	2	2	2.7	2.7	2.7	181.8	1613	1613;1614	0	24.449	By MS/MS	By MS/MS	By matching	By MS/MS	By MS/MS	By matching	2.7	2.1	2.1	2.1	2.1	2.1	58212000	21887000
AT1G71310.3;AT1G71310.2;AT1G71310.1	AT1G71310.3;AT1G71310.2;AT1G71310.1	1;1;1	1;1;1	1;1;1	cobalt ion binding ; cobalt ion binding ; cobalt ion binding	3	1	1	1	1	0	1	1	1	1	1	0	1	1	1	1	1	0	1	1	1	1	9.7	9.7	9.7	18.591	165	165;176;176	0.0061967	6.6003	By matching		By matching	By matching	By matching	By MS/MS	9.7	0	9.7	9.7	9.7	9.7	36640000	4898000
AT1G71500.1	AT1G71500.1	2	2	2	Rieske (2Fe-2S) domain-containing protein	1	2	2	2	2	1	2	2	1	2	2	1	2	2	1	2	2	1	2	2	1	2	10.1	10.1	10.1	31.727	287	287	0	15.168	By MS/MS	By matching	By matching	By MS/MS	By matching	By MS/MS	10.1	4.5	10.1	10.1	5.6	10.1	53138000	12219000
AT1G71695.1	AT1G71695.1	3	3	3	Peroxidase superfamily protein	1	3	3	3	3	3	2	2	2	3	3	3	2	2	2	3	3	3	2	2	2	3	7	7	7	39.559	358	358	0	18.657	By MS/MS	By MS/MS	By matching	By MS/MS	By MS/MS	By MS/MS	7	7	4.7	4.7	4.5	7	132790000	25701000
AT1G71720.1	AT1G71720.1	1	1	1	Nucleic acid-binding proteins superfamily	1	1	1	1	1	1	1	1	1	1	1	1	1	1	1	1	1	1	1	1	1	1	2.4	2.4	2.4	56.326	500	500	0.0051404	6.8038	By MS/MS	By matching	By MS/MS	By matching	By matching	By MS/MS	2.4	2.4	2.4	2.4	2.4	2.4	37117000	7274300
AT1G71730.1	AT1G71730.1	3	3	3	unknown protein; Has 52 Blast hits to 52 proteins in 24 species: Archae - 0; Bacteria - 0; Metazoa - 4; Fungi - 0; Plants - 41; Viruses - 0; Other Eukaryotes - 7 (source: NCBI BLink).	1	3	3	3	1	1	1	3	2	2	1	1	1	3	2	2	1	1	1	3	2	2	19.2	19.2	19.2	19.578	177	177	0	21.579	By matching	By MS/MS	By matching	By MS/MS	By MS/MS	By MS/MS	4.5	4.5	4.5	19.2	10.2	10.2	103090000	10705000
AT1G71860.3;AT1G71860.1;AT1G71860.2	AT1G71860.3;AT1G71860.1;AT1G71860.2	4;4;3	4;4;3	4;4;3	protein tyrosine phosphatase 1 ; protein tyrosine phosphatase 1 ; protein tyrosine phosphatase 1	3	4	4	4	4	4	4	4	2	4	4	4	4	4	2	4	4	4	4	4	2	4	16.5	16.5	16.5	37.798	340	340;340;277	0	32.29	By MS/MS	By MS/MS	By MS/MS	By MS/MS	By MS/MS	By MS/MS	16.5	16.5	16.5	16.5	7.4	16.5	220260000	52821000
AT5G10330.3;AT1G71920.3;AT1G71920.1;AT5G10330.2;AT5G10330.1;AT1G71920.2	AT5G10330.3;AT1G71920.3;AT1G71920.1;AT5G10330.2;AT5G10330.1;AT1G71920.2	2;2;2;2;2;2	2;2;2;2;2;2	2;2;2;2;2;2	histidinol phosphate aminotransferase 1 ; HISTIDINE BIOSYNTHESIS 6B ; HISTIDINE BIOSYNTHESIS 6B ; histidinol phosphate aminotransferase 1 ; histidinol phosphate aminotransferase 1 ; HISTIDINE BIOSYNTHESIS 6B	6	2	2	2	0	1	0	2	1	0	0	1	0	2	1	0	0	1	0	2	1	0	5.2	5.2	5.2	40.665	362	362;362;415;417;417;417	0.00047059	12.346		By MS/MS		By MS/MS	By MS/MS		0	2.2	0	5.2	2.2	0	136990000	0
AT1G71950.1	AT1G71950.1	2	2	2	Proteinase inhibitor, propeptide	1	2	2	2	2	2	2	2	2	2	2	2	2	2	2	2	2	2	2	2	2	2	19.1	19.1	19.1	14.852	136	136	0	28.453	By MS/MS	By MS/MS	By MS/MS	By MS/MS	By MS/MS	By MS/MS	19.1	19.1	19.1	19.1	19.1	19.1	487770000	97964000
AT1G72010.1	AT1G72010.1	1	1	1	TCP family transcription factor	1	1	1	1	1	1	0	1	1	1	1	1	0	1	1	1	1	1	0	1	1	1	3.5	3.5	3.5	39.598	375	375	0.0091429	6.4259	By matching	By MS/MS		By matching	By matching	By matching	3.5	3.5	0	3.5	3.5	3.5	30273000	6941500
AT1G72150.1	AT1G72150.1	16	16	13	PATELLIN 1	1	16	16	13	12	10	14	14	12	14	12	10	14	14	12	14	9	8	11	12	10	11	31.1	31.1	25	64.046	573	573	0	199.57	By MS/MS	By MS/MS	By MS/MS	By MS/MS	By MS/MS	By MS/MS	25.1	21.6	27.1	26.7	23.4	29.7	2276500000	471770000
AT1G72160.1	AT1G72160.1	5	5	4	Sec14p-like phosphatidylinositol transfer family protein	1	5	5	4	5	4	5	4	2	4	5	4	5	4	2	4	4	3	4	3	2	3	11.8	11.8	10.2	56.104	490	490	0	34.383	By MS/MS	By MS/MS	By MS/MS	By MS/MS	By matching	By MS/MS	11.8	9	11.8	9.6	5.5	9	236550000	56903000
AT1G72300.1	AT1G72300.1	2	2	2	Leucine-rich receptor-like protein kinase family protein	1	2	2	2	1	2	2	1	1	2	1	2	2	1	1	2	1	2	2	1	1	2	3.7	3.7	3.7	121.52	1095	1095	0.0031264	10.534	By matching	By matching	By MS/MS	By matching	By MS/MS	By matching	1	3.7	3.7	1	1	3.7	43230000	5421000
AT1G72330.2;AT1G72330.1;AT1G72330.3	AT1G72330.2;AT1G72330.1;AT1G72330.3	3;3;3	1;1;1	1;1;1	alanine aminotransferase 2 ; alanine aminotransferase 2 ; alanine aminotransferase 2	3	3	1	1	2	3	2	3	3	2	1	1	1	1	1	1	1	1	1	1	1	1	9.7	4.9	4.9	47.71	431	431;540;553	0.0051896	6.9249	By matching	By matching	By matching	By MS/MS	By MS/MS	By matching	7	9.7	7	9.7	9.7	7	15771000	3804400
AT1G72370.2;AT1G72370.1;AT3G04770.2;AT3G04770.1	AT1G72370.2;AT1G72370.1	9;9;2;2	9;9;2;2	9;9;2;2	40s ribosomal protein SA ; 40s ribosomal protein SA	4	9	9	9	8	9	8	8	9	9	8	9	8	8	9	9	8	9	8	8	9	9	35.4	35.4	35.4	31.981	294	294;298;280;332	0	167.15	By MS/MS	By MS/MS	By MS/MS	By MS/MS	By MS/MS	By MS/MS	32.7	35.4	28.6	28.6	35.4	35.4	4820000000	724070000
AT1G72550.2;AT1G72550.1	AT1G72550.2;AT1G72550.1	7;7	7;7	7;7	tRNA synthetase beta subunit family protein ; tRNA synthetase beta subunit family protein	2	7	7	7	3	5	5	7	6	5	3	5	5	7	6	5	3	5	5	7	6	5	15.6	15.6	15.6	65.959	584	584;598	0	54.877	By MS/MS	By MS/MS	By MS/MS	By MS/MS	By MS/MS	By MS/MS	7.2	10.8	12	15.6	13.4	12	353830000	57727000
AT1G72640.2;AT1G72640.1	AT1G72640.2;AT1G72640.1	2;2	2;2	2;2	NAD(P)-binding Rossmann-fold superfamily protein ; NAD(P)-binding Rossmann-fold superfamily protein	2	2	2	2	2	2	2	2	2	2	2	2	2	2	2	2	2	2	2	2	2	2	10.6	10.6	10.6	33.564	311	311;312	0	14.517	By MS/MS	By matching	By MS/MS	By MS/MS	By matching	By MS/MS	10.6	10.6	10.6	10.6	10.6	10.6	50162000	13931000
AT1G72680.1	AT1G72680.1	1	1	1	cinnamyl-alcohol dehydrogenase	1	1	1	1	1	1	1	1	0	1	1	1	1	1	0	1	1	1	1	1	0	1	6.5	6.5	6.5	38.671	355	355	0.0088021	6.4637	By matching	By MS/MS	By MS/MS	By MS/MS		By matching	6.5	6.5	6.5	6.5	0	6.5	23942000	4664600
AT1G72880.2;AT1G72880.1	AT1G72880.2;AT1G72880.1	2;2	2;2	2;2	Survival protein SurE-like phosphatase/nucleotidase ; Survival protein SurE-like phosphatase/nucleotidase	2	2	2	2	2	2	2	2	2	2	2	2	2	2	2	2	2	2	2	2	2	2	8.8	8.8	8.8	40.673	385	385;385	0	14.747	By MS/MS	By MS/MS	By matching	By MS/MS	By matching	By matching	8.8	8.8	8.8	8.8	8.8	8.8	154020000	21227000
AT1G72970.1;AT1G72970.2	AT1G72970.1;AT1G72970.2	5;4	5;4	5;4	Glucose-methanol-choline (GMC) oxidoreductase family protein ; Glucose-methanol-choline (GMC) oxidoreductase family protein	2	5	5	5	2	3	3	5	3	3	2	3	3	5	3	3	2	3	3	5	3	3	11.1	11.1	11.1	65.343	594	594;567	0	56.504	By MS/MS	By MS/MS	By MS/MS	By MS/MS	By MS/MS	By MS/MS	6.2	8.1	7.4	11.1	7.4	8.1	290420000	25520000
AT1G73060.1	AT1G73060.1	6	6	6	Low PSII Accumulation 3	1	6	6	6	6	5	4	4	6	4	6	5	4	4	6	4	6	5	4	4	6	4	29.1	29.1	29.1	40.029	358	358	0	115.09	By MS/MS	By MS/MS	By MS/MS	By MS/MS	By MS/MS	By MS/MS	29.1	24	23.2	20.4	29.1	21.8	312960000	57790000
AT1G73110.1	AT1G73110.1	10	10	10	P-loop containing nucleoside triphosphate hydrolases superfamily protein	1	10	10	10	8	7	9	7	7	9	8	7	9	7	7	9	8	7	9	7	7	9	32.9	32.9	32.9	48.325	432	432	0	89.881	By MS/MS	By MS/MS	By MS/MS	By MS/MS	By MS/MS	By MS/MS	27.5	25.5	29.4	22.7	25.2	29.4	323610000	76960000
AT1G73230.1	AT1G73230.1	9	9	6	Nascent polypeptide-associated complex NAC	1	9	9	6	5	7	6	9	8	6	5	7	6	9	8	6	3	4	5	6	5	4	63.6	63.6	48.5	18.004	165	165	0	67.39	By MS/MS	By MS/MS	By MS/MS	By MS/MS	By MS/MS	By MS/MS	24.8	63	30.9	63.6	39.4	35.2	1743000000	107510000
AT1G73450.1;AT1G73460.1	AT1G73450.1;AT1G73460.1	1;1	1;1	1;1	Protein kinase superfamily protein ; Protein kinase superfamily protein	2	1	1	1	1	1	1	1	1	1	1	1	1	1	1	1	1	1	1	1	1	1	1.8	1.8	1.8	129.23	1152	1152;1169	0.0051485	6.8317	By MS/MS	By MS/MS	By MS/MS	By MS/MS	By MS/MS	By MS/MS	1.8	1.8	1.8	1.8	1.8	1.8	5715200000	840490000
AT1G73530.1	AT1G73530.1	3	3	3	RNA-binding (RRM/RBD/RNP motifs) family protein	1	3	3	3	2	3	2	3	1	3	2	3	2	3	1	3	2	3	2	3	1	3	23.2	23.2	23.2	20.063	181	181	0	20.538	By matching	By MS/MS	By matching	By matching	By MS/MS	By MS/MS	18.2	23.2	18.8	23.2	5	23.2	337570000	26608000
AT1G74030.1	AT1G74030.1	3	3	3	enolase 1	1	3	3	3	2	3	2	3	2	1	2	3	2	3	2	1	2	3	2	3	2	1	9.4	9.4	9.4	51.474	477	477	0	46.991	By MS/MS	By MS/MS	By matching	By MS/MS	By MS/MS	By MS/MS	7.5	9.4	7.5	9.4	7.5	3.8	149870000	14941000
AT1G74040.1	AT1G74040.1	13	4	4	2-isopropylmalate synthase 1	1	13	4	4	9	9	7	10	8	11	3	3	3	3	1	4	3	3	3	3	1	4	29.3	11.7	11.7	68.135	631	631	0	31.427	By matching	By MS/MS	By MS/MS	By MS/MS	By matching	By MS/MS	23.6	19.8	16.8	23.6	19.5	28.2	101710000	16925000
AT1G74060.1;AT1G74050.1	AT1G74060.1;AT1G74050.1	12;12	12;12	5;5	Ribosomal protein L6 family protein ; Ribosomal protein L6 family protein	2	12	12	5	9	7	7	12	10	10	9	7	7	12	10	10	4	2	3	5	4	4	47.2	47.2	21.9	26.008	233	233;233	0	275.22	By MS/MS	By MS/MS	By MS/MS	By MS/MS	By MS/MS	By MS/MS	41.2	31.3	33.5	47.2	40.8	47.2	4046100000	725390000
AT1G74070.1	AT1G74070.1	3	3	3	Cyclophilin-like peptidyl-prolyl cis-trans isomerase family protein	1	3	3	3	2	2	1	2	3	2	2	2	1	2	3	2	2	2	1	2	3	2	13.2	13.2	13.2	34.374	317	317	0	71.731	By MS/MS	By MS/MS	By matching	By MS/MS	By MS/MS	By MS/MS	8.2	8.2	5.4	8.2	13.2	8.2	201070000	43479000
AT1G74090.1	AT1G74090.1	2	1	1	desulfo-glucosinolate sulfotransferase 18	1	2	1	1	1	1	2	2	2	2	1	1	1	1	1	1	1	1	1	1	1	1	6.9	4.3	4.3	40.464	350	350	0.005102	6.7455	By matching	By matching	By matching	By MS/MS	By matching	By matching	4.3	4.3	6.9	6.9	6.9	6.9	58429000	13804000
AT1G74100.1	AT1G74100.1	1	1	1	sulfotransferase 16	1	1	1	1	1	1	1	1	1	1	1	1	1	1	1	1	1	1	1	1	1	1	3.6	3.6	3.6	39.219	338	338	0.0051938	6.9473	By matching	By MS/MS	By matching	By matching	By MS/MS	By matching	3.6	3.6	3.6	3.6	3.6	3.6	75466000	13108000
AT1G74230.1	AT1G74230.1	4	4	4	glycine-rich RNA-binding protein 5	1	4	4	4	1	2	1	4	4	2	1	2	1	4	4	2	1	2	1	4	4	2	13.8	13.8	13.8	28.728	289	289	0	27.243	By MS/MS	By MS/MS	By MS/MS	By MS/MS	By MS/MS	By MS/MS	5.5	8.7	5.5	13.8	13.8	8.3	281260000	5313600
AT1G74260.1	AT1G74260.1	20	20	20	purine biosynthesis 4	1	20	20	20	16	19	18	19	16	17	16	19	18	19	16	17	16	19	18	19	16	17	20.1	20.1	20.1	153.95	1407	1407	0	295.26	By MS/MS	By MS/MS	By MS/MS	By MS/MS	By MS/MS	By MS/MS	15.9	18	16.8	19.5	15.2	18.1	1628200000	285580000
AT1G74320.1	AT1G74320.1	1	1	1	Protein kinase superfamily protein	1	1	1	1	0	1	1	1	1	1	0	1	1	1	1	1	0	1	1	1	1	1	4.9	4.9	4.9	41.016	350	350	0.0030004	7.8571		By matching	By MS/MS	By MS/MS	By matching	By matching	0	4.9	4.9	4.9	4.9	4.9	25298000	0
AT1G74470.1	AT1G74470.1	16	16	16	Pyridine nucleotide-disulphide oxidoreductase family protein	1	16	16	16	12	14	12	16	15	10	12	14	12	16	15	10	12	14	12	16	15	10	43.5	43.5	43.5	51.837	467	467	0	128.31	By MS/MS	By MS/MS	By MS/MS	By MS/MS	By MS/MS	By MS/MS	29.3	39.4	28.7	43.5	41.1	24.2	2333500000	538670000
AT1G74640.1	AT1G74640.1	2	2	2	alpha/beta-Hydrolases superfamily protein	1	2	2	2	2	2	1	1	2	1	2	2	1	1	2	1	2	2	1	1	2	1	8.6	8.6	8.6	41.058	370	370	0	15.513	By MS/MS	By MS/MS	By MS/MS	By matching	By MS/MS	By matching	8.6	8.6	3.8	4.9	8.6	3.8	37393000	9554700
AT1G74850.1	AT1G74850.1	5	5	5	plastid transcriptionally active 2	1	5	5	5	3	4	3	5	3	5	3	4	3	5	3	5	3	4	3	5	3	5	6.5	6.5	6.5	96.324	862	862	0	35.328	By MS/MS	By MS/MS	By MS/MS	By MS/MS	By MS/MS	By MS/MS	4.4	5.2	4.4	6.5	4.4	6.5	170130000	23748000
AT1G74880.1	AT1G74880.1	3	3	3	NAD(P)H:plastoquinone dehydrogenase complex subunit O	1	3	3	3	2	2	2	2	2	2	2	2	2	2	2	2	2	2	2	2	2	2	15.8	15.8	15.8	17.657	158	158	0	19.471	By MS/MS	By matching	By MS/MS	By MS/MS	By matching	By matching	15.2	15.2	15.2	15.2	15.2	15.2	283040000	63712000
AT1G74910.2;AT1G74910.1;AT1G74910.3;AT2G04650.1	AT1G74910.2;AT1G74910.1;AT1G74910.3	5;5;4;1	5;5;4;1	5;5;4;1	ADP-glucose pyrophosphorylase family protein ; ADP-glucose pyrophosphorylase family protein ; ADP-glucose pyrophosphorylase family protein	4	5	5	5	5	4	4	5	4	5	5	4	4	5	4	5	5	4	4	5	4	5	20	20	20	45.563	415	415;415;387;406	0	46.804	By MS/MS	By MS/MS	By MS/MS	By MS/MS	By MS/MS	By MS/MS	20	17.6	17.1	20	11.6	20	517780000	133480000
AT1G74920.1;AT1G74920.2	AT1G74920.1;AT1G74920.2	10;9	10;9	10;9	aldehyde dehydrogenase 10A8 ; aldehyde dehydrogenase 10A8	2	10	10	10	8	7	8	8	8	8	8	7	8	8	8	8	8	7	8	8	8	8	34.9	34.9	34.9	54.431	501	501;496	0	106.49	By MS/MS	By MS/MS	By MS/MS	By MS/MS	By MS/MS	By MS/MS	29.9	28.3	28.9	29.9	26.1	28.3	713270000	122190000
AT1G74960.3;AT1G74960.2;AT1G74960.1	AT1G74960.3;AT1G74960.2;AT1G74960.1	8;8;8	8;8;8	8;8;8	fatty acid biosynthesis 1 ; fatty acid biosynthesis 1 ; fatty acid biosynthesis 1	3	8	8	8	5	6	5	7	7	5	5	6	5	7	7	5	5	6	5	7	7	5	19	19	19	57.599	541	541;541;541	0	60.673	By MS/MS	By MS/MS	By MS/MS	By MS/MS	By MS/MS	By MS/MS	12.8	14.6	12.8	17.2	17	12.8	639310000	127390000
AT1G74970.1	AT1G74970.1	4	4	4	ribosomal protein S9	1	4	4	4	4	3	3	3	4	3	4	3	3	3	4	3	4	3	3	3	4	3	21.2	21.2	21.2	22.577	208	208	0	99.223	By MS/MS	By MS/MS	By MS/MS	By MS/MS	By MS/MS	By MS/MS	21.2	21.2	21.2	21.2	21.2	21.2	2250600000	414260000
AT1G75040.1	AT1G75040.1	1	1	1	pathogenesis-related gene 5	1	1	1	1	1	1	1	0	1	1	1	1	1	0	1	1	1	1	1	0	1	1	5.9	5.9	5.9	25.252	239	239	0.006204	6.6126	By MS/MS	By MS/MS	By matching		By MS/MS	By matching	5.9	5.9	5.9	0	5.9	5.9	56895000	14636000
AT1G75100.1	AT1G75100.1	2	2	2	J-domain protein required for chloroplast accumulation response 1	1	2	2	2	1	1	2	1	1	0	1	1	2	1	1	0	1	1	2	1	1	0	4.1	4.1	4.1	71.601	651	651	0	13.057	By matching	By MS/MS	By MS/MS	By MS/MS	By matching		1.7	2.5	4.1	2.5	2.5	0	29708000	6362500
AT1G75190.2;AT1G75190.1	AT1G75190.2;AT1G75190.1	2;2	2;2	2;2	unknown protein; FUNCTIONS IN: molecular_function unknown; INVOLVED IN: biological_process unknown; EXPRESSED IN: 22 plant structures; EXPRESSED DURING: 13 growth stages; Has 678 Blast hits to 539 proteins in 82 species: Archae - 0; Bacteria - 8; Metazoa	2	2	2	2	2	2	1	1	2	2	2	2	1	1	2	2	2	2	1	1	2	2	28.7	28.7	28.7	11.078	94	94;131	0.0018002	10.865	By MS/MS	By matching	By matching	By matching	By matching	By matching	28.7	28.7	19.1	19.1	28.7	28.7	82699000	37198000
AT1G75270.1	AT1G75270.1	3	3	3	dehydroascorbate reductase 2	1	3	3	3	2	3	3	3	3	3	2	3	3	3	3	3	2	3	3	3	3	3	21.1	21.1	21.1	23.407	213	213	0	22.02	By MS/MS	By MS/MS	By matching	By MS/MS	By MS/MS	By MS/MS	10.8	21.1	21.1	21.1	21.1	21.1	129070000	16870000
AT1G75280.1;AT1G75290.1	AT1G75280.1	6;1	6;1	4;1	NmrA-like negative transcriptional regulator family protein	2	6	6	4	5	4	6	6	6	5	5	4	6	6	6	5	4	2	4	4	4	4	28.4	28.4	19	33.736	310	310;318	0	40.136	By MS/MS	By MS/MS	By MS/MS	By MS/MS	By MS/MS	By MS/MS	25.2	18.1	28.4	28.4	28.4	25.2	598560000	103330000
AT1G75330.1	AT1G75330.1	7	7	7	ornithine carbamoyltransferase	1	7	7	7	4	6	5	6	3	5	4	6	5	6	3	5	4	6	5	6	3	5	20	20	20	41.002	375	375	0	57.498	By MS/MS	By MS/MS	By MS/MS	By MS/MS	By MS/MS	By MS/MS	13.1	17.9	12.5	14.7	8.8	12.5	572180000	101180000
AT1G75350.1	AT1G75350.1	9	9	9	Ribosomal protein L31	1	9	9	9	5	4	6	8	6	7	5	4	6	8	6	7	5	4	6	8	6	7	46.5	46.5	46.5	16.033	144	144	0	81.173	By MS/MS	By MS/MS	By MS/MS	By MS/MS	By MS/MS	By MS/MS	44.4	34	44.4	45.8	44.4	45.1	1085200000	146210000
AT1G75460.1	AT1G75460.1	2	2	1	ATP-dependent protease La (LON) domain protein	1	2	2	1	1	2	1	1	2	1	1	2	1	1	2	1	0	1	0	0	1	0	9.7	9.7	5	31.335	278	278	0	15.653	By MS/MS	By MS/MS	By MS/MS	By MS/MS	By MS/MS	By matching	4.7	9.7	4.7	4.7	9.7	4.7	137620000	23947000
AT1G75660.1	AT1G75660.1	1	1	1	5-3 exoribonuclease 3	1	1	1	1	0	0	0	1	0	0	0	0	0	1	0	0	0	0	0	1	0	0	1.1	1.1	1.1	116.82	1020	1020	0	19.659				By MS/MS			0	0	0	1.1	0	0	0	0
AT1G75950.1;AT5G42190.1	AT1G75950.1	3;1	3;1	3;1	S phase kinase-associated protein 1	2	3	3	3	2	2	3	3	3	3	2	2	3	3	3	3	2	2	3	3	3	3	22.5	22.5	22.5	17.857	160	160;171	0	21.352	By MS/MS	By matching	By MS/MS	By MS/MS	By matching	By MS/MS	14.4	14.4	22.5	22.5	22.5	22.5	253970000	45883000
AT1G76010.1	AT1G76010.1	2	2	2	Alba DNA/RNA-binding protein	1	2	2	2	1	1	2	2	0	1	1	1	2	2	0	1	1	1	2	2	0	1	12.9	12.9	12.9	37.382	350	350	0	15.42	By matching	By matching	By matching	By MS/MS		By MS/MS	3.1	3.1	12.9	12.9	0	3.1	83387000	16388000
AT1G76080.1	AT1G76080.1	9	9	9	chloroplastic drought-induced stress protein of 32 kD	1	9	9	9	7	7	6	9	7	7	7	7	6	9	7	7	7	7	6	9	7	7	39.4	39.4	39.4	33.684	302	302	0	69.043	By MS/MS	By MS/MS	By MS/MS	By MS/MS	By MS/MS	By MS/MS	32.1	32.5	29.1	39.4	23.2	32.1	2183700000	395730000
AT1G76100.1	AT1G76100.1	1	1	1	plastocyanin 1	1	1	1	1	1	1	1	1	1	1	1	1	1	1	1	1	1	1	1	1	1	1	14	14	14	17.589	171	171	0	206.22	By MS/MS	By MS/MS	By MS/MS	By MS/MS	By MS/MS	By MS/MS	14	14	14	14	14	14	978100000	223010000
AT1G76140.2;AT1G76140.1	AT1G76140.2;AT1G76140.1	7;7	7;7	7;7	Prolyl oligopeptidase family protein ; Prolyl oligopeptidase family protein	2	7	7	7	5	6	6	5	5	6	5	6	6	5	5	6	5	6	6	5	5	6	12	12	12	89.062	792	792;795	0	54.056	By MS/MS	By MS/MS	By MS/MS	By MS/MS	By MS/MS	By MS/MS	8	10.6	10.4	9	9	10.4	384760000	79630000
AT1G76160.1;AT1G21860.1;AT1G21850.1	AT1G76160.1	8;1;1	8;1;1	6;1;1	SKU5 similar 5	3	8	8	6	7	7	7	8	6	7	7	7	7	8	6	7	5	5	5	6	4	5	21.6	21.6	17.4	60.04	541	541;538;551	0	158.21	By MS/MS	By MS/MS	By MS/MS	By MS/MS	By MS/MS	By MS/MS	17.7	17.7	17.7	21.6	14.8	17.7	790790000	147800000
AT1G76180.2;AT1G76180.1	AT1G76180.2;AT1G76180.1	5;5	5;5	5;5	Dehydrin family protein ; Dehydrin family protein	2	5	5	5	5	5	3	5	5	4	5	5	3	5	5	4	5	5	3	5	5	4	36.2	36.2	36.2	20.786	185	185;185	0	39.968	By MS/MS	By MS/MS	By MS/MS	By MS/MS	By MS/MS	By MS/MS	36.2	36.2	31.4	36.2	36.2	36.2	750370000	126290000
AT1G76300.1;AT1G20580.1;AT1G20600.1	AT1G76300.1;AT1G20580.1;AT1G20600.1	2;1;1	2;1;1	2;1;1	snRNP core protein SMD3 ; Small nuclear ribonucleoprotein family protein ; AP2/B3-like transcriptional factor family protein	3	2	2	2	2	2	2	2	2	2	2	2	2	2	2	2	2	2	2	2	2	2	14.8	14.8	14.8	13.812	128	128;131;237	0	12.694	By MS/MS	By MS/MS	By matching	By MS/MS	By matching	By MS/MS	14.8	14.8	14.8	14.8	14.8	14.8	211410000	45734000
AT1G76450.1	AT1G76450.1	2	2	2	Photosystem II reaction center PsbP family protein	1	2	2	2	2	2	1	1	2	2	2	2	1	1	2	2	2	2	1	1	2	2	10.1	10.1	10.1	27.489	247	247	0	13.76	By MS/MS	By MS/MS	By MS/MS	By matching	By MS/MS	By MS/MS	10.1	10.1	5.7	4.5	10.1	10.1	145730000	26247000
AT1G76550.1	AT1G76550.1	9	3	3	Phosphofructokinase family protein	1	9	3	3	6	8	6	6	8	7	2	3	2	1	2	3	2	3	2	1	2	3	16.5	6.3	6.3	67.558	617	617	0	20.306	By MS/MS	By MS/MS	By MS/MS	By matching	By MS/MS	By MS/MS	11.5	15.1	11.5	11.5	15.1	13	86538000	12888000
AT1G76680.1;AT1G76680.2;AT1G76690.1;AT1G18020.1;AT1G17990.1;AT1G09400.1	AT1G76680.1;AT1G76680.2	12;11;4;1;1;1	12;11;4;1;1;1	12;11;4;1;1;1	12-oxophytodienoate reductase 1 ; 12-oxophytodienoate reductase 1	6	12	12	12	9	9	8	12	8	10	9	9	8	12	8	10	9	9	8	12	8	10	48.1	48.1	48.1	41.167	372	372;397;374;269;269;324	0	82.902	By MS/MS	By MS/MS	By MS/MS	By MS/MS	By MS/MS	By MS/MS	38.4	36.8	33.9	48.1	30.6	41.4	725780000	107230000
AT1G76810.1;AT1G76720.1;AT1G76820.1	AT1G76810.1	9;2;1	9;2;1	9;2;1	eukaryotic translation initiation factor 2 (eIF-2) family protein	3	9	9	9	4	8	6	7	8	7	4	8	6	7	8	7	4	8	6	7	8	7	9	9	9	142.11	1294	1294;1191;1166	0	59.953	By MS/MS	By MS/MS	By matching	By MS/MS	By MS/MS	By MS/MS	3.9	7.9	6.1	7.8	7.9	7.3	334160000	42267000
AT1G76860.1;AT1G21190.1	AT1G76860.1;AT1G21190.1	2;1	2;1	2;1	Small nuclear ribonucleoprotein family protein ; Small nuclear ribonucleoprotein family protein	2	2	2	2	2	1	1	1	1	2	2	1	1	1	1	2	2	1	1	1	1	2	28.6	28.6	28.6	11.286	98	98;97	0	15.179	By MS/MS	By matching	By MS/MS	By MS/MS	By MS/MS	By MS/MS	28.6	12.2	12.2	12.2	12.2	28.6	68451000	20129000
AT1G76870.1	AT1G76870.1	2	2	2	BEST Arabidopsis thaliana protein match is: sequence-specific DNA binding transcription factors (TAIR:AT1G21200.1); Has 406 Blast hits to 351 proteins in 76 species: Archae - 0; Bacteria - 2; Metazoa - 137; Fungi - 14; Plants - 127; Viruses - 0; Other Euk	1	2	2	2	2	1	2	2	2	1	2	1	2	2	2	1	2	1	2	2	2	1	7	7	7	44.957	385	385	0.0013526	10.969	By MS/MS	By matching	By MS/MS	By matching	By matching	By MS/MS	7	1.8	7	7	7	1.8	97500000	19966000
AT1G77060.1	AT1G77060.1	3	3	3	Phosphoenolpyruvate carboxylase family protein	1	3	3	3	3	3	2	2	2	3	3	3	2	2	2	3	3	3	2	2	2	3	7.7	7.7	7.7	36.565	339	339	0	24.404	By MS/MS	By MS/MS	By matching	By MS/MS	By MS/MS	By MS/MS	7.7	7.7	7.7	7.7	7.1	7.7	126620000	27945000
AT1G77090.1	AT1G77090.1	6	6	6	Mog1/PsbP/DUF1795-like photosystem II reaction center PsbP family protein	1	6	6	6	5	5	6	6	5	6	5	5	6	6	5	6	5	5	6	6	5	6	27.3	27.3	27.3	28.501	260	260	0	45.334	By MS/MS	By MS/MS	By MS/MS	By MS/MS	By MS/MS	By MS/MS	23.8	20.8	27.3	27.3	20.8	27.3	870390000	146430000
AT1G77122.1	AT1G77122.1	5	5	5	Uncharacterised protein family UPF0090	1	5	5	5	4	4	4	5	3	3	4	4	4	5	3	3	4	4	4	5	3	3	21.1	21.1	21.1	36.876	323	323	0	36.872	By MS/MS	By MS/MS	By MS/MS	By MS/MS	By MS/MS	By MS/MS	18	18	18	21.1	12.7	12.7	198450000	40001000
AT1G77180.2;AT1G77180.1;AT1G77180.3	AT1G77180.2;AT1G77180.1;AT1G77180.3	2;2;1	2;2;1	2;2;1	chromatin protein family ; chromatin protein family ; chromatin protein family	3	2	2	2	0	1	0	2	2	1	0	1	0	2	2	1	0	1	0	2	2	1	3.6	3.6	3.6	69.422	613	613;613;511	0.00045914	11.618		By MS/MS		By MS/MS	By matching	By matching	0	1.8	0	3.6	3.6	1.8	27494000	0
AT1G77490.1	AT1G77490.1	2	1	1	thylakoidal ascorbate peroxidase	1	2	1	1	2	2	2	2	2	2	1	1	1	1	1	1	1	1	1	1	1	1	7.5	4.9	4.9	46.092	426	426	0.002924	7.5065	By MS/MS	By matching	By MS/MS	By matching	By matching	By MS/MS	7.5	7.5	7.5	7.5	7.5	7.5	16571000	3019600
AT1G77510.1	AT1G77510.1	16	12	12	PDI-like 1-2	1	16	12	12	9	9	9	14	9	11	7	6	7	10	5	8	7	6	7	10	5	8	39.6	30.7	30.7	56.364	508	508	0	93.701	By MS/MS	By MS/MS	By MS/MS	By MS/MS	By MS/MS	By MS/MS	23.4	22.4	22.8	34.6	21.7	25.2	469940000	112570000
AT1G77670.1	AT1G77670.1	4	4	4	Pyridoxal phosphate (PLP)-dependent transferases superfamily protein	1	4	4	4	4	4	4	2	2	4	4	4	4	2	2	4	4	4	4	2	2	4	14.5	14.5	14.5	48.709	440	440	0	27.63	By MS/MS	By matching	By MS/MS	By MS/MS	By matching	By MS/MS	14.5	14.5	14.5	6.8	6.8	14.5	77965000	19398000
AT1G77710.1	AT1G77710.1	3	3	3	CONTAINS InterPro DOMAIN/s: Ubiquitin-like, Ufm1 (InterPro:IPR005375); Has 244 Blast hits to 244 proteins in 106 species: Archae - 0; Bacteria - 0; Metazoa - 149; Fungi - 0; Plants - 47; Viruses - 0; Other Eukaryotes - 48 (source: NCBI BLink).	1	3	3	3	3	2	3	3	2	3	3	2	3	3	2	3	3	2	3	3	2	3	62.4	62.4	62.4	9.9284	93	93	0	26.347	By MS/MS	By MS/MS	By MS/MS	By MS/MS	By MS/MS	By MS/MS	62.4	53.8	62.4	62.4	53.8	62.4	341260000	59141000
AT1G78060.1	AT1G78060.1	7	7	7	Glycosyl hydrolase family protein	1	7	7	7	4	6	4	5	6	6	4	6	4	5	6	6	4	6	4	5	6	6	11.1	11.1	11.1	83.891	767	767	0	51.32	By MS/MS	By MS/MS	By MS/MS	By MS/MS	By MS/MS	By MS/MS	7.4	8.6	7.4	7.4	9.9	11.1	245470000	46986000
AT1G78150.2;AT1G78150.1;AT1G78150.3;AT1G35780.1	AT1G78150.2;AT1G78150.1;AT1G78150.3	7;7;7;1	7;7;7;1	6;6;6;0	unknown protein; BEST Arabidopsis thaliana protein match is: unknown protein (TAIR:AT1G35780.1); Has 35333 Blast hits to 34131 proteins in 2444 species: Archae - 798; Bacteria - 22429; Metazoa - 974; Fungi - 991; Plants - 531; Viruses - 0; Other Eukaryote	4	7	7	6	4	3	3	6	5	3	4	3	3	6	5	3	4	3	3	6	4	3	35.4	35.4	31.8	29.679	274	274;274;303;286	0	60.369	By MS/MS	By MS/MS	By MS/MS	By MS/MS	By MS/MS	By MS/MS	26.6	22.6	20.4	31.8	25.5	20.4	177060000	33405000
AT1G78300.1	AT1G78300.1	16	16	9	general regulatory factor 2	1	16	16	9	16	15	14	15	15	16	16	15	14	15	15	16	9	8	8	8	8	9	62.5	62.5	37.1	29.161	259	259	0	323.31	By MS/MS	By MS/MS	By MS/MS	By MS/MS	By MS/MS	By MS/MS	62.5	61	57.9	62.2	62.2	62.5	8022000000	1313700000
AT1G78370.1;AT1G78340.1	AT1G78370.1	11;1	10;0	10;0	glutathione S-transferase TAU 20	2	11	10	10	10	10	11	11	9	9	9	9	10	10	8	8	9	9	10	10	8	8	35	35	35	25.006	217	217;218	0	71.168	By MS/MS	By MS/MS	By MS/MS	By MS/MS	By MS/MS	By MS/MS	35	35	35	35	30.4	34.6	2466400000	400300000
AT1G78380.1;AT1G17170.1;AT1G78320.1	AT1G78380.1	13;2;1	13;2;1	12;2;1	glutathione S-transferase TAU 19	3	13	13	12	11	12	11	13	13	11	11	12	11	13	13	11	10	11	10	12	12	10	42.5	42.5	42.5	25.65	219	219;218;220	0	127.32	By MS/MS	By MS/MS	By MS/MS	By MS/MS	By MS/MS	By MS/MS	29.7	34.7	34.2	42.5	42.5	37	4237300000	738620000
AT1G78570.1	AT1G78570.1	16	16	8	rhamnose biosynthesis 1	1	16	16	8	14	12	12	15	10	15	14	12	12	15	10	15	7	5	7	7	4	7	36.9	36.9	22.7	75.371	669	669	0	128.17	By MS/MS	By MS/MS	By MS/MS	By MS/MS	By MS/MS	By MS/MS	30.3	30.3	29.3	33.5	21.1	31.4	978480000	139020000
AT1G78630.1	AT1G78630.1	6	6	6	Ribosomal protein L13 family protein	1	6	6	6	5	4	5	6	6	5	5	4	5	6	6	5	5	4	5	6	6	5	39.8	39.8	39.8	26.788	241	241	0	68.68	By MS/MS	By MS/MS	By MS/MS	By MS/MS	By MS/MS	By MS/MS	36.9	23.7	31.5	39.8	39.8	31.1	2307100000	296560000
AT1G78680.2;AT1G78680.1	AT1G78680.2;AT1G78680.1	3;3	3;3	3;3	gamma-glutamyl hydrolase 2 ; gamma-glutamyl hydrolase 2	2	3	3	3	3	3	3	3	3	3	3	3	3	3	3	3	3	3	3	3	3	3	13.5	13.5	13.5	36.957	333	333;347	0	21.537	By MS/MS	By MS/MS	By MS/MS	By MS/MS	By MS/MS	By MS/MS	13.5	13.5	13.5	13.5	13.5	13.5	238500000	44501000
AT1G78820.1	AT1G78820.1	6	3	3	D-mannose binding lectin protein with Apple-like carbohydrate-binding domain	1	6	3	3	5	6	5	6	6	5	3	3	3	3	3	3	3	3	3	3	3	3	17.4	12.1	12.1	50.594	455	455	0	42.902	By MS/MS	By MS/MS	By MS/MS	By MS/MS	By MS/MS	By MS/MS	15.6	17.4	15.6	17.4	17.4	15.6	761500000	187110000
AT1G78830.1	AT1G78830.1	9	9	6	Curculin-like (mannose-binding) lectin family protein	1	9	9	6	8	8	8	9	9	8	8	8	8	9	9	8	6	5	6	6	6	6	24.4	24.4	19.1	50.342	455	455	0	117.44	By MS/MS	By MS/MS	By MS/MS	By MS/MS	By MS/MS	By MS/MS	22.6	21.8	22.6	24.4	24.4	22.6	1898300000	286480000
AT1G78850.1;AT1G78860.1	AT1G78850.1;AT1G78860.1	8;5	8;5	8;5	D-mannose binding lectin protein with Apple-like carbohydrate-binding domain ; D-mannose binding lectin protein with Apple-like carbohydrate-binding domain	2	8	8	8	7	6	6	7	7	7	7	6	6	7	7	7	7	6	6	7	7	7	24	24	24	49.051	441	441;443	0	70.76	By MS/MS	By MS/MS	By MS/MS	By MS/MS	By MS/MS	By MS/MS	19.5	17.5	15.4	20	20	19.5	1107300000	190400000
AT1G78870.3;AT1G78870.2;AT1G78870.1	AT1G78870.3;AT1G78870.2;AT1G78870.1	4;4;3	4;4;3	1;1;1	ubiquitin-conjugating enzyme 35 ; ubiquitin-conjugating enzyme 35 ; ubiquitin-conjugating enzyme 35	3	4	4	1	4	4	4	4	3	4	4	4	4	4	3	4	1	1	1	1	1	1	55.4	55.4	17	12.851	112	112;153;154	0	55.243	By MS/MS	By MS/MS	By MS/MS	By MS/MS	By MS/MS	By MS/MS	55.4	55.4	55.4	55.4	37.5	55.4	654560000	105700000
AT1G78900.2;AT1G78900.1	AT1G78900.2;AT1G78900.1	25;25	25;25	25;25	vacuolar ATP synthase subunit A ; vacuolar ATP synthase subunit A	2	25	25	25	22	22	20	23	21	21	22	22	20	23	21	21	22	22	20	23	21	21	48.2	48.2	48.2	68.812	623	623;623	0	323.31	By MS/MS	By MS/MS	By MS/MS	By MS/MS	By MS/MS	By MS/MS	43.3	43.3	40.8	45.6	41.1	41.7	4347300000	822870000
AT1G79040.1	AT1G79040.1	1	1	1	photosystem II subunit R	1	1	1	1	1	1	0	1	1	1	1	1	0	1	1	1	1	1	0	1	1	1	17.9	17.9	17.9	14.586	140	140	0	21.914	By MS/MS	By MS/MS		By MS/MS	By MS/MS	By matching	17.9	17.9	0	17.9	17.9	17.9	24321000	6220000
AT1G79210.3;AT1G79210.2;AT1G79210.1;AT1G16470.2;AT1G16470.1	AT1G79210.3;AT1G79210.2;AT1G79210.1;AT1G16470.2;AT1G16470.1	6;6;6;5;5	6;6;6;5;5	6;6;6;5;5	N-terminal nucleophile aminohydrolases (Ntn hydrolases) superfamily protein ; N-terminal nucleophile aminohydrolases (Ntn hydrolases) superfamily protein ; N-terminal nucleophile aminohydrolases (Ntn hydrolases) superfamily protein ; proteasome subunit PA	5	6	6	6	6	6	5	5	5	6	6	6	5	5	5	6	6	6	5	5	5	6	37.4	37.4	37.4	25.733	235	235;235;235;235;235	0	39.591	By MS/MS	By MS/MS	By MS/MS	By MS/MS	By MS/MS	By MS/MS	37.4	37.4	28.9	28.9	28.9	37.4	601840000	126910000
AT1G79230.3;AT1G79230.1;AT1G79230.2	AT1G79230.3;AT1G79230.1;AT1G79230.2	11;11;6	11;11;6	11;11;6	mercaptopyruvate sulfurtransferase 1 ; mercaptopyruvate sulfurtransferase 1 ; mercaptopyruvate sulfurtransferase 1	3	11	11	11	9	9	9	11	9	9	9	9	9	11	9	9	9	9	9	11	9	9	34.5	34.5	34.5	35.628	322	322;379;282	0	79.275	By MS/MS	By MS/MS	By MS/MS	By MS/MS	By MS/MS	By MS/MS	31.1	31.1	31.1	34.5	31.1	31.1	987330000	195570000
AT1G79330.1;AT1G79340.1	AT1G79330.1;AT1G79340.1	2;2	2;2	2;2	metacaspase 5 ; metacaspase 4	2	2	2	2	2	1	1	1	2	2	2	1	1	1	2	2	2	1	1	1	2	2	5.9	5.9	5.9	44.846	410	410;418	0	15.816	By MS/MS	By matching	By matching	By MS/MS	By MS/MS	By MS/MS	5.9	2.9	2.9	2.9	5.9	5.9	66765000	19271000
AT1G79440.1	AT1G79440.1	9	9	9	aldehyde dehydrogenase 5F1	1	9	9	9	8	9	9	7	7	8	8	9	9	7	7	8	8	9	9	7	7	8	24.1	24.1	24.1	56.558	528	528	0	89.446	By MS/MS	By MS/MS	By MS/MS	By MS/MS	By MS/MS	By MS/MS	22.5	24.1	24.1	16.3	18.6	22.5	660350000	132990000
AT1G79500.4;AT1G79500.3;AT1G79500.2;AT1G79500.1	AT1G79500.4;AT1G79500.3;AT1G79500.2;AT1G79500.1	1;1;1;1	1;1;1;1	1;1;1;1	Aldolase-type TIM barrel family protein ; Aldolase-type TIM barrel family protein ; Aldolase-type TIM barrel family protein ; Aldolase-type TIM barrel family protein	4	1	1	1	1	1	1	1	1	1	1	1	1	1	1	1	1	1	1	1	1	1	7.6	7.6	7.6	31.656	290	290;290;290;290	0.0029167	7.4724	By matching	By matching	By matching	By MS/MS	By MS/MS	By matching	7.6	7.6	7.6	7.6	7.6	7.6	55833000	10824000
AT1G79540.1	AT1G79540.1	2	2	2	Pentatricopeptide repeat (PPR) superfamily protein	1	2	2	2	0	1	1	2	2	1	0	1	1	2	2	1	0	1	1	2	2	1	2.6	2.6	2.6	88.85	780	780	0.0022452	10.799		By matching	By MS/MS	By MS/MS	By matching	By MS/MS	0	0.9	0.9	2.6	2.6	0.9	192730000	0
AT1G79550.2;AT1G79550.1	AT1G79550.2;AT1G79550.1	15;15	10;10	10;10	phosphoglycerate kinase ; phosphoglycerate kinase	2	15	10	10	14	14	12	15	15	14	10	9	8	10	10	9	10	9	8	10	10	9	51.6	36.2	36.2	42.131	401	401;401	0	133.55	By MS/MS	By MS/MS	By MS/MS	By MS/MS	By MS/MS	By MS/MS	49.9	46.1	43.4	51.6	51.6	49.1	4734900000	857450000
AT1G79690.1	AT1G79690.1	9	9	9	nudix hydrolase homolog 3	1	9	9	9	9	9	8	8	5	8	9	9	8	8	5	8	9	9	8	8	5	8	17.6	17.6	17.6	86.856	772	772	0	69.948	By MS/MS	By MS/MS	By MS/MS	By MS/MS	By MS/MS	By MS/MS	17.6	17.6	16.5	16.5	9.5	16.5	405430000	84143000
AT1G79720.1	AT1G79720.1	2	2	2	Eukaryotic aspartyl protease family protein	1	2	2	2	2	1	1	2	2	1	2	1	1	2	2	1	2	1	1	2	2	1	4.3	4.3	4.3	52.395	484	484	0	13.984	By MS/MS	By MS/MS	By matching	By MS/MS	By matching	By MS/MS	4.3	1.9	1.9	4.3	4.3	1.9	74960000	20294000
AT1G79750.1	AT1G79750.1	3	3	3	NADP-malic enzyme 4	1	3	3	3	2	2	3	3	3	2	2	2	3	3	3	2	2	2	3	3	3	2	7	7	7	71.16	646	646	0	21.227	By MS/MS	By MS/MS	By MS/MS	By MS/MS	By MS/MS	By MS/MS	4.3	4	7	7	7	4	98889000	9629600
AT1G79850.1	AT1G79850.1	5	5	5	ribosomal protein S17	1	5	5	5	5	4	4	5	4	5	5	4	4	5	4	5	5	4	4	5	4	5	33.6	33.6	33.6	16.282	149	149	0	52.557	By MS/MS	By MS/MS	By MS/MS	By MS/MS	By MS/MS	By MS/MS	33.6	20.1	20.1	33.6	20.1	33.6	2935300000	599860000
AT1G79870.1;AT1G79870.2	AT1G79870.1;AT1G79870.2	9;8	9;8	9;8	D-isomer specific 2-hydroxyacid dehydrogenase family protein ; D-isomer specific 2-hydroxyacid dehydrogenase family protein	2	9	9	9	8	8	9	7	7	8	8	8	9	7	7	8	8	8	9	7	7	8	42.8	42.8	42.8	34.161	313	313;294	0	66.431	By MS/MS	By MS/MS	By MS/MS	By MS/MS	By MS/MS	By MS/MS	34.8	40.3	42.8	32.3	32.3	34.8	668620000	132720000
AT1G79920.2;AT1G79920.1;AT1G79930.2;AT1G79930.1	AT1G79920.2;AT1G79920.1;AT1G79930.2;AT1G79930.1	27;27;25;25	27;27;25;25	27;27;25;25	Heat shock protein 70 (Hsp 70) family protein ; Heat shock protein 70 (Hsp 70) family protein ; heat shock protein 91 ; heat shock protein 91	4	27	27	27	23	20	23	23	22	23	23	20	23	23	22	23	23	20	23	23	22	23	36.1	36.1	36.1	91.679	831	831;831;789;831	0	303.04	By MS/MS	By MS/MS	By MS/MS	By MS/MS	By MS/MS	By MS/MS	29.7	31.2	31.6	32.7	33	30.7	3642600000	652820000
AT1G80070.1;AT4G38780.1	AT1G80070.1	3;1	3;1	3;1	Pre-mRNA-processing-splicing factor	2	3	3	3	2	2	2	2	3	2	2	2	2	2	3	2	2	2	2	2	3	2	2.3	2.3	2.3	275.42	2359	2359;2332	0	16.797	By MS/MS	By matching	By matching	By MS/MS	By MS/MS	By MS/MS	1.8	1.8	1.8	1.3	2.3	1.8	62784000	8142900
AT1G80360.1	AT1G80360.1	3	3	3	Pyridoxal phosphate (PLP)-dependent transferases superfamily protein	1	3	3	3	2	2	1	2	3	2	2	2	1	2	3	2	2	2	1	2	3	2	13.2	13.2	13.2	43.761	394	394	0	30.798	By MS/MS	By MS/MS	By MS/MS	By MS/MS	By MS/MS	By MS/MS	10.7	10.7	5.3	7.9	13.2	10.7	68050000	8417300
AT1G80380.3;AT1G80380.4;AT1G80380.2;AT1G80380.1	AT1G80380.3;AT1G80380.4;AT1G80380.2;AT1G80380.1	12;12;12;10	12;12;12;10	12;12;12;10	P-loop containing nucleoside triphosphate hydrolases superfamily protein ; P-loop containing nucleoside triphosphate hydrolases superfamily protein ; P-loop containing nucleoside triphosphate hydrolases superfamily protein ; P-loop containing nucleoside t	4	12	12	12	11	11	10	10	9	11	11	11	10	10	9	11	11	11	10	10	9	11	42.6	42.6	42.6	40.819	364	364;450;456;362	0	323.31	By MS/MS	By MS/MS	By MS/MS	By MS/MS	By MS/MS	By MS/MS	42.6	42.6	40.4	30.8	30.8	42.6	4019900000	726200000
AT1G80410.1;AT1G80410.2	AT1G80410.1;AT1G80410.2	19;19	19;19	19;19	tetratricopeptide repeat (TPR)-containing protein ; tetratricopeptide repeat (TPR)-containing protein	2	19	19	19	15	15	16	14	13	16	15	15	16	14	13	16	15	15	16	14	13	16	27.2	27.2	27.2	102.15	897	897;911	0	251.54	By MS/MS	By MS/MS	By MS/MS	By MS/MS	By MS/MS	By MS/MS	22.5	21.6	23.7	21.1	19.7	24.1	1108400000	208280000
AT1G80460.2;AT1G80460.1	AT1G80460.2;AT1G80460.1	3;3	3;3	3;3	Actin-like ATPase superfamily protein ; Actin-like ATPase superfamily protein	2	3	3	3	2	2	2	3	2	2	2	2	2	3	2	2	2	2	2	3	2	2	8.3	8.3	8.3	52.483	482	482;522	0	22.029	By matching	By MS/MS	By MS/MS	By MS/MS	By MS/MS	By matching	5	5	5	8.3	5	5	230550000	55938000
AT1G80480.1	AT1G80480.1	11	11	10	plastid transcriptionally active 17	1	11	11	10	10	9	8	9	10	7	10	9	8	9	10	7	9	8	7	8	9	6	34	34	31.5	49.487	444	444	0	121.96	By MS/MS	By MS/MS	By MS/MS	By MS/MS	By MS/MS	By MS/MS	32	27.5	27.7	29.3	32	25	1255600000	268190000
AT1G80500.1	AT1G80500.1	1	1	1	SNARE-like superfamily protein	1	1	1	1	1	1	1	1	1	1	1	1	1	1	1	1	1	1	1	1	1	1	8.9	8.9	8.9	15.264	135	135	0.0030303	8.1929	By MS/MS	By MS/MS	By MS/MS	By MS/MS	By matching	By MS/MS	8.9	8.9	8.9	8.9	8.9	8.9	48535000	11214000
AT1G80560.1	AT1G80560.1	11	7	6	isopropylmalate dehydrogenase 2	1	11	7	6	9	10	10	9	10	9	6	7	7	5	7	6	5	6	6	5	6	6	42.2	26.7	21.5	43.37	405	405	0	85.079	By MS/MS	By MS/MS	By MS/MS	By MS/MS	By MS/MS	By MS/MS	34.3	38.5	38.5	36.8	38.5	33.3	560660000	78733000
AT1G80600.1	AT1G80600.1	10	10	10	HOPW1-1-interacting 1	1	10	10	10	8	9	9	9	10	8	8	9	9	9	10	8	8	9	9	9	10	8	28.7	28.7	28.7	48.826	457	457	0	99.181	By MS/MS	By MS/MS	By MS/MS	By MS/MS	By MS/MS	By MS/MS	21.4	23	23	26.9	28.7	21.4	1547300000	327140000
AT1G80670.1	AT1G80670.1	1	1	1	Transducin/WD40 repeat-like superfamily protein	1	1	1	1	0	1	0	1	1	0	0	1	0	1	1	0	0	1	0	1	1	0	3.7	3.7	3.7	38.268	349	349	0.0032747	7.2326		By MS/MS		By MS/MS	By matching		0	3.7	0	3.7	3.7	0	70402000	0
AT2G01140.1	AT2G01140.1	8	6	6	Aldolase superfamily protein	1	8	6	6	6	7	6	8	8	6	4	5	4	6	6	4	4	5	4	6	6	4	25.8	21.5	21.5	42.327	391	391	0	93.299	By MS/MS	By MS/MS	By MS/MS	By MS/MS	By MS/MS	By MS/MS	21	23.8	21	25.8	25.8	21	962010000	46880000
AT2G01190.1	AT2G01190.1	1	1	1	Octicosapeptide/Phox/Bem1p family protein	1	1	1	1	1	1	0	1	0	1	1	1	0	1	0	1	1	1	0	1	0	1	1.5	1.5	1.5	77.337	720	720	0.0051282	6.7897	By matching	By matching		By MS/MS		By matching	1.5	1.5	0	1.5	0	1.5	17897000	1862200
AT2G01250.1;AT2G01250.2	AT2G01250.1;AT2G01250.2	14;8	14;8	7;4	Ribosomal protein L30/L7 family protein ; Ribosomal protein L30/L7 family protein	2	14	14	7	13	12	11	13	13	12	13	12	11	13	13	12	7	6	5	7	6	6	44.6	44.6	27.3	28.171	242	242;184	0	161.98	By MS/MS	By MS/MS	By MS/MS	By MS/MS	By MS/MS	By MS/MS	44.6	41.3	35.5	44.2	41.7	38.4	3520900000	555590000
AT2G02390.2;AT2G02390.1;AT2G02380.1;AT2G02390.3	AT2G02390.2;AT2G02390.1;AT2G02380.1;AT2G02390.3	1;1;1;1	1;1;1;1	1;1;1;1	glutathione S-transferase zeta 1 ; glutathione S-transferase zeta 1 ; glutathione S-transferase (class zeta) 2 ; glutathione S-transferase zeta 1	4	1	1	1	0	0	0	0	1	0	0	0	0	0	1	0	0	0	0	0	1	0	6.8	6.8	6.8	21.578	191	191;221;223;228	0.0069231	6.5215					By MS/MS		0	0	0	0	6.8	0	2848000	0
AT2G02500.1	AT2G02500.1	5	5	5	Nucleotide-diphospho-sugar transferases superfamily protein	1	5	5	5	4	5	3	5	5	3	4	5	3	5	5	3	4	5	3	5	5	3	22.5	22.5	22.5	33.937	302	302	0	50.427	By MS/MS	By MS/MS	By MS/MS	By MS/MS	By MS/MS	By MS/MS	17.5	22.5	14.2	22.5	22.5	14.2	428180000	80973000
AT2G02560.2;AT2G02560.1	AT2G02560.2;AT2G02560.1	3;3	3;3	3;3	cullin-associated and neddylation dissociated ; cullin-associated and neddylation dissociated	2	3	3	3	2	2	2	3	2	2	2	2	2	3	2	2	2	2	2	3	2	2	3.5	3.5	3.5	134.62	1217	1217;1219	0	25.104	By matching	By matching	By matching	By MS/MS	By MS/MS	By MS/MS	2.5	2.5	2.5	3.5	2.5	2.5	55244000	9719900
AT2G02740.2;AT2G02740.1	AT2G02740.2;AT2G02740.1	7;7	7;7	6;6	ssDNA-binding transcriptional regulator ; ssDNA-binding transcriptional regulator	2	7	7	6	6	5	7	7	6	7	6	5	7	7	6	7	6	4	6	6	5	6	30.7	30.7	27.3	29.64	267	267;268	0	53.934	By MS/MS	By MS/MS	By MS/MS	By MS/MS	By MS/MS	By MS/MS	27.3	21.7	30.7	30.7	27.3	30.7	488180000	81206000
AT2G03390.1	AT2G03390.1	1	1	1	uvrB/uvrC motif-containing protein	1	1	1	1	1	0	0	0	1	1	1	0	0	0	1	1	1	0	0	0	1	1	5.2	5.2	5.2	37.44	330	330	0	14.822	By MS/MS				By matching	By matching	5.2	0	0	0	5.2	5.2	43529000	13737000
AT2G03440.1	AT2G03440.1	6	6	6	nodulin-related protein 1	1	6	6	6	5	4	5	6	6	4	5	4	5	6	6	4	5	4	5	6	6	4	51.3	51.3	51.3	19.7	187	187	0	55.451	By MS/MS	By MS/MS	By MS/MS	By MS/MS	By MS/MS	By MS/MS	46	25.1	46	51.3	51.3	39.6	2097800000	489200000
AT2G03640.1;AT2G03640.2;AT2G03640.4;AT2G03640.3	AT2G03640.1;AT2G03640.2;AT2G03640.4;AT2G03640.3	2;2;2;2	2;2;2;2	2;2;2;2	Nuclear transport factor 2 (NTF2) family protein with RNA binding (RRM-RBD-RNP motifs) domain ; Nuclear transport factor 2 (NTF2) family protein with RNA binding (RRM-RBD-RNP motifs) domain ; Nuclear transport factor 2 (NTF2) family protein with RNA bindi	4	2	2	2	1	1	1	2	1	2	1	1	1	2	1	2	1	1	1	2	1	2	4.7	4.7	4.7	46.131	422	422;423;453;454	0	12.571	By matching	By matching	By matching	By MS/MS	By MS/MS	By MS/MS	1.7	3.1	1.7	4.7	3.1	4.7	63356000	14505000
AT2G03680.2;AT2G03680.1	AT2G03680.2;AT2G03680.1	2;2	2;2	2;2	spiral1 ; spiral1	2	2	2	2	1	2	1	2	2	1	1	2	1	2	2	1	1	2	1	2	2	1	21	21	21	11.92	119	119;119	0	15.223	By MS/MS	By MS/MS	By MS/MS	By MS/MS	By MS/MS	By MS/MS	14.3	21	14.3	21	21	14.3	467450000	75059000
AT2G03750.1	AT2G03750.1	2	2	2	P-loop containing nucleoside triphosphate hydrolases superfamily protein	1	2	2	2	2	2	1	2	2	1	2	2	1	2	2	1	2	2	1	2	2	1	5.7	5.7	5.7	40.837	351	351	0.00046882	12.219	By matching	By matching	By matching	By MS/MS	By MS/MS	By matching	5.7	5.7	3.1	5.7	5.7	3.1	61557000	9527200
AT2G03870.2;AT2G03870.1	AT2G03870.2;AT2G03870.1	1;1	1;1	1;1	Small nuclear ribonucleoprotein family protein ; Small nuclear ribonucleoprotein family protein	2	1	1	1	1	0	1	0	1	0	1	0	1	0	1	0	1	0	1	0	1	0	18.2	18.2	18.2	10.773	99	99;99	0.0036496	7.1311	By MS/MS		By matching		By matching		18.2	0	18.2	0	18.2	0	3821400	1990500
AT2G04030.1;AT2G04030.2	AT2G04030.1;AT2G04030.2	34;32	34;32	30;28	Chaperone protein htpG family protein ; Chaperone protein htpG family protein	2	34	34	30	31	30	30	33	28	30	31	30	30	33	28	30	28	27	27	29	25	28	51.4	51.4	47.2	88.662	780	780;777	0	323.31	By MS/MS	By MS/MS	By MS/MS	By MS/MS	By MS/MS	By MS/MS	50.8	51.3	49.5	51.4	46.2	49.5	12491000000	2165100000
AT2G04039.2;AT2G04039.1;AT2G04039.3	AT2G04039.2;AT2G04039.1	5;5;2	5;5;2	5;5;2	unknown protein; FUNCTIONS IN: molecular_function unknown; LOCATED IN: chloroplast; EXPRESSED IN: 21 plant structures; EXPRESSED DURING: 13 growth stages; CONTAINS InterPro DOMAIN/s: Protein of unknown function DUF2996 (InterPro:IPR021374); Has 157 Blast	3	5	5	5	4	3	4	4	3	5	4	3	4	4	3	5	4	3	4	4	3	5	46.7	46.7	46.7	18.335	165	165;199;206	0	72.584	By MS/MS	By MS/MS	By MS/MS	By MS/MS	By MS/MS	By MS/MS	37.6	32.1	37.6	41.2	29.7	46.7	402440000	81653000
AT2G04160.1	AT2G04160.1	1	1	1	Subtilisin-like serine endopeptidase family protein	1	1	1	1	0	0	1	1	1	1	0	0	1	1	1	1	0	0	1	1	1	1	2.5	2.5	2.5	82.873	772	772	0.00046577	11.964			By matching	By MS/MS	By matching	By matching	0	0	2.5	2.5	2.5	2.5	20818000	0
AT2G04235.1	AT2G04235.1	1	1	1	unknown protein; FUNCTIONS IN: molecular_function unknown; INVOLVED IN: biological_process unknown; LOCATED IN: cellular_component unknown; EXPRESSED IN: cultured cell; Has 713 Blast hits to 345 proteins in 122 species: Archae - 2; Bacteria - 262; Metazoa	1	1	1	1	0	1	0	0	0	0	0	1	0	0	0	0	0	1	0	0	0	0	0.6	0.6	0.6	137.91	1253	1253	1	-2		By MS/MS					0	0.6	0	0	0	0	11699000	0
AT3G10610.1;AT2G05220.2;AT2G05220.1;AT5G04800.4;AT5G04800.3;AT5G04800.2;AT5G04800.1;AT2G04390.1	AT3G10610.1;AT2G05220.2;AT2G05220.1;AT5G04800.4;AT5G04800.3;AT5G04800.2;AT5G04800.1;AT2G04390.1	7;7;7;7;7;7;7;7	7;7;7;7;7;7;7;7	7;7;7;7;7;7;7;7	Ribosomal S17 family protein ; Ribosomal S17 family protein ; Ribosomal S17 family protein ; Ribosomal S17 family protein ; Ribosomal S17 family protein ; Ribosomal S17 family protein ; Ribosomal S17 family protein ; Ribosomal S17 family protein	8	7	7	7	6	6	6	7	6	6	6	6	6	7	6	6	6	6	6	7	6	6	31.4	31.4	31.4	16.036	140	140;140;140;141;141;141;141;141	0	135.21	By MS/MS	By MS/MS	By MS/MS	By MS/MS	By MS/MS	By MS/MS	24.3	31.4	24.3	31.4	31.4	24.3	1319900000	234470000
AT2G04400.1	AT2G04400.1	6	6	6	Aldolase-type TIM barrel family protein	1	6	6	6	5	4	5	4	3	5	5	4	5	4	3	5	5	4	5	4	3	5	15.9	15.9	15.9	44.577	402	402	0	41.533	By MS/MS	By MS/MS	By MS/MS	By MS/MS	By MS/MS	By MS/MS	13.7	11.2	13.7	10.2	8	13.7	444850000	103310000
AT5G35680.2;AT5G35680.1;AT2G04520.1;AT5G35680.3	AT5G35680.2;AT5G35680.1;AT2G04520.1;AT5G35680.3	1;1;1;1	1;1;1;1	1;1;1;1	Nucleic acid-binding, OB-fold-like protein ; Nucleic acid-binding, OB-fold-like protein ; Nucleic acid-binding, OB-fold-like protein ; Nucleic acid-binding, OB-fold-like protein	4	1	1	1	1	1	1	1	1	1	1	1	1	1	1	1	1	1	1	1	1	1	6.9	6.9	6.9	16.59	145	145;145;145;150	0	16.376	By MS/MS	By MS/MS	By MS/MS	By MS/MS	By MS/MS	By MS/MS	6.9	6.9	6.9	6.9	6.9	6.9	205770000	78814000
AT2G04530.1	AT2G04530.1	2	2	2	Metallo-hydrolase/oxidoreductase superfamily protein	1	2	2	2	2	1	1	2	2	2	2	1	1	2	2	2	2	1	1	2	2	2	6.2	6.2	6.2	39.951	354	354	0	12.872	By MS/MS	By MS/MS	By MS/MS	By MS/MS	By MS/MS	By MS/MS	6.2	2.5	2.5	6.2	6.2	6.2	81102000	17478000
AT2G04700.1	AT2G04700.1	4	4	4	ferredoxin thioredoxin reductase catalytic beta chain family protein	1	4	4	4	3	3	4	3	3	3	3	3	4	3	3	3	3	3	4	3	3	3	21.9	21.9	21.9	16.434	146	146	0	24.146	By matching	By matching	By MS/MS	By MS/MS	By MS/MS	By MS/MS	21.9	21.2	21.9	21.2	21.2	21.2	823450000	148590000
AT2G04780.2;AT2G04780.1	AT2G04780.2;AT2G04780.1	3;3	3;3	3;3	FASCICLIN-like arabinoogalactan 7 ; FASCICLIN-like arabinoogalactan 7	2	3	3	3	0	1	0	3	2	1	0	1	0	3	2	1	0	1	0	3	2	1	17.7	17.7	17.7	26.845	254	254;254	0	25.004		By MS/MS		By matching	By MS/MS	By MS/MS	0	7.1	0	17.7	10.6	7.1	449900000	0
AT2G04842.1	AT2G04842.1	7	7	7	threonyl-tRNA synthetase, putative / threonine--tRNA ligase, putative	1	7	7	7	6	6	6	5	7	6	6	6	6	5	7	6	6	6	6	5	7	6	12.2	12.2	12.2	74.784	650	650	0	57.216	By MS/MS	By MS/MS	By MS/MS	By MS/MS	By MS/MS	By MS/MS	10.3	10.3	10.3	9.2	12.2	10.3	602800000	125470000
AT2G05100.1;AT2G05070.1;AT3G27690.1	AT2G05100.1;AT2G05070.1;AT3G27690.1	6;6;6	6;6;6	3;3;3	photosystem II light harvesting complex gene 2.1 ; photosystem II light harvesting complex gene 2.2 ; photosystem II light harvesting complex gene 2.3	3	6	6	3	4	5	3	3	5	4	4	5	3	3	5	4	1	3	1	1	3	2	39.2	39.2	32.5	28.649	265	265;265;266	0	45.559	By MS/MS	By MS/MS	By MS/MS	By MS/MS	By MS/MS	By MS/MS	12.1	39.2	12.1	12.1	39.2	26	1773000000	571040000
AT2G05380.1;AT2G05380.2	AT2G05380.1;AT2G05380.2	2;1	2;1	2;1	glycine-rich protein 3 short isoform ; glycine-rich protein 3 short isoform	2	2	2	2	1	1	1	2	1	0	1	1	1	2	1	0	1	1	1	2	1	0	37.9	37.9	37.9	11.586	116	116;102	0	15.307	By matching	By MS/MS	By matching	By MS/MS	By matching		19.8	19.8	19.8	37.9	19.8	0	174820000	10910000
AT2G05710.1	AT2G05710.1	14	9	8	aconitase 3	1	14	9	8	12	12	12	13	11	13	8	7	8	8	6	9	7	6	7	7	5	8	20.4	14.5	11.6	108.2	990	990	0	77.685	By MS/MS	By MS/MS	By MS/MS	By MS/MS	By MS/MS	By MS/MS	18.6	18.1	18.6	19.5	17.4	19.5	591300000	111620000
AT2G05830.1;AT2G05830.3;AT2G05830.2;AT2G05830.4	AT2G05830.1;AT2G05830.3;AT2G05830.2;AT2G05830.4	4;3;3;3	4;3;3;3	4;3;3;3	NagB/RpiA/CoA transferase-like superfamily protein ; NagB/RpiA/CoA transferase-like superfamily protein ; NagB/RpiA/CoA transferase-like superfamily protein ; NagB/RpiA/CoA transferase-like superfamily protein	4	4	4	4	2	2	4	4	3	3	2	2	4	4	3	3	2	2	4	4	3	3	17.1	17.1	17.1	39.612	374	374;326;326;328	0	30.388	By MS/MS	By MS/MS	By MS/MS	By MS/MS	By MS/MS	By MS/MS	8.3	8.8	17.1	17.1	13.1	13.1	135330000	24489000
AT2G05840.2;AT2G05840.1	AT2G05840.2;AT2G05840.1	4;4	1;1	1;1	20S proteasome subunit PAA2 ; 20S proteasome subunit PAA2	2	4	1	1	3	4	2	4	3	2	1	1	1	1	0	1	1	1	1	1	0	1	18.6	6.4	6.4	24.456	220	220;246	0.0032773	7.2327	By MS/MS	By MS/MS	By matching	By MS/MS	By matching	By matching	15.5	18.6	10.9	18.6	12.3	10.9	15388000	3508300
AT2G05920.1	AT2G05920.1	7	7	7	Subtilase family protein	1	7	7	7	7	7	7	6	6	7	7	7	7	6	6	7	7	7	7	6	6	7	22.7	22.7	22.7	80.014	754	754	0	83.548	By MS/MS	By MS/MS	By MS/MS	By MS/MS	By MS/MS	By MS/MS	22.7	22.7	22.7	17.4	17.5	22.7	491040000	102540000
AT2G05990.2;AT2G05990.1	AT2G05990.2;AT2G05990.1	15;15	15;15	15;15	NAD(P)-binding Rossmann-fold superfamily protein ; NAD(P)-binding Rossmann-fold superfamily protein	2	15	15	15	15	14	13	15	9	15	15	14	13	15	9	15	15	14	13	15	9	15	48.7	48.7	48.7	41.213	390	390;390	0	223.91	By MS/MS	By MS/MS	By MS/MS	By MS/MS	By MS/MS	By MS/MS	48.7	47.9	48.5	48.7	44.1	48.7	3829000000	755530000
AT2G06050.3;AT2G06050.2;AT2G06050.1	AT2G06050.3;AT2G06050.2;AT2G06050.1	2;2;2	2;2;2	2;2;2	oxophytodienoate-reductase 3 ; oxophytodienoate-reductase 3 ; oxophytodienoate-reductase 3	3	2	2	2	2	2	1	0	1	1	2	2	1	0	1	1	2	2	1	0	1	1	5.6	5.6	5.6	42.691	391	391;391;391	0	12.869	By MS/MS	By matching	By matching		By MS/MS	By MS/MS	5.6	5.6	2.8	0	2.8	2.8	31689000	12203000
AT2G06850.1;AT5G13870.1	AT2G06850.1	8;1	8;1	8;1	xyloglucan endotransglucosylase/hydrolase 4	2	8	8	8	7	4	5	7	6	7	7	4	5	7	6	7	7	4	5	7	6	7	30.1	30.1	30.1	34.291	296	296;293	0	77.314	By MS/MS	By MS/MS	By MS/MS	By MS/MS	By MS/MS	By MS/MS	27	15.2	19.9	25.7	22.6	25.7	976420000	197260000
AT2G07340.2;AT2G07340.1	AT2G07340.2;AT2G07340.1	3;3	3;3	3;3	PREFOLDIN 1 ; PREFOLDIN 1	2	3	3	3	1	1	1	3	2	2	1	1	1	3	2	2	1	1	1	3	2	2	33.1	33.1	33.1	14.475	127	127;128	0	28.691	By matching	By matching	By matching	By MS/MS	By MS/MS	By MS/MS	15	10.2	10.2	33.1	25.2	18.1	109560000	7397900
AT2G07360.1;AT2G07360.2	AT2G07360.1;AT2G07360.2	2;2	2;2	2;2	SH3 domain-containing protein ; SH3 domain-containing protein	2	2	2	2	1	2	2	2	2	1	1	2	2	2	2	1	1	2	2	2	2	1	2.8	2.8	2.8	130.08	1196	1196;1198	0.0013599	11.205	By matching	By matching	By MS/MS	By MS/MS	By matching	By matching	1.7	2.8	2.8	2.8	2.8	1.7	28875000	2849100
ATMG01190.1;AT2G07698.1	ATMG01190.1;AT2G07698.1	13;13	12;12	12;12	ATP synthase subunit 1 ; ATPase, F1 complex, alpha subunit protein	2	13	12	12	9	10	9	12	11	10	8	9	8	11	10	9	8	9	8	11	10	9	27.8	26.4	26.4	54.971	507	507;777	0	107.42	By MS/MS	By MS/MS	By MS/MS	By MS/MS	By MS/MS	By MS/MS	18.7	20.5	18.9	25.4	22.9	21.3	1583500000	266000000
AT2G09990.1	AT2G09990.1	5	1	1	Ribosomal protein S5 domain 2-like superfamily protein	1	5	1	1	1	4	2	4	4	2	0	1	0	1	1	1	0	1	0	1	1	1	33.6	6.8	6.8	16.631	146	146	0.0054773	6.7119	By matching	By matching	By matching	By MS/MS	By matching	By MS/MS	5.5	28.1	15.1	28.1	27.4	12.3	129800000	0
AT2G10940.2;AT2G10940.1	AT2G10940.2;AT2G10940.1	2;2	2;2	2;2	Bifunctional inhibitor/lipid-transfer protein/seed storage 2S albumin superfamily protein ; Bifunctional inhibitor/lipid-transfer protein/seed storage 2S albumin superfamily protein	2	2	2	2	2	2	2	2	1	2	2	2	2	2	1	2	2	2	2	2	1	2	34.4	34.4	34.4	29.648	291	291;291	0.00091491	11.473	By MS/MS	By MS/MS	By MS/MS	By MS/MS	By matching	By MS/MS	34.4	34.4	34.4	34.4	30.9	34.4	239840000	50803000
AT2G11890.2;AT2G11890.1	AT2G11890.2;AT2G11890.1	2;2	2;2	2;2	adenylate cyclases ; adenylate cyclases	2	2	2	2	1	2	1	2	2	2	1	2	1	2	2	2	1	2	1	2	2	2	12.1	12.1	12.1	20.046	173	173;210	0	13.114	By matching	By MS/MS	By matching	By MS/MS	By MS/MS	By matching	6.4	12.1	6.4	12.1	12.1	12.1	79046000	8843600
AT2G13360.2;AT2G13360.1	AT2G13360.2;AT2G13360.1	17;17	17;17	17;17	alanine:glyoxylate aminotransferase ; alanine:glyoxylate aminotransferase	2	17	17	17	15	15	15	15	15	17	15	15	15	15	15	17	15	15	15	15	15	17	53.6	53.6	53.6	44.207	401	401;401	0	247.45	By MS/MS	By MS/MS	By MS/MS	By MS/MS	By MS/MS	By MS/MS	49.9	52.1	51.9	48.6	48.4	53.6	8206100000	1526100000
AT2G13540.1	AT2G13540.1	4	4	4	ARM repeat superfamily protein	1	4	4	4	1	3	3	3	3	2	1	3	3	3	3	2	1	3	3	3	3	2	7.3	7.3	7.3	96.547	848	848	0	26.731	By MS/MS	By matching	By matching	By MS/MS	By MS/MS	By MS/MS	1.9	6.2	6.2	4	4	5.2	91955000	8380500
AT2G13560.1	AT2G13560.1	8	8	8	NAD-dependent malic enzyme 1	1	8	8	8	4	5	5	7	5	7	4	5	5	7	5	7	4	5	5	7	5	7	18.3	18.3	18.3	69.655	623	623	0	54.625	By MS/MS	By MS/MS	By matching	By MS/MS	By MS/MS	By MS/MS	9.5	10.8	11.9	15.9	10.3	15.6	219860000	38339000
AT2G14170.2;AT2G14170.3;AT2G14170.1	AT2G14170.2;AT2G14170.3;AT2G14170.1	3;3;3	3;3;3	3;3;3	aldehyde dehydrogenase 6B2 ; aldehyde dehydrogenase 6B2 ; aldehyde dehydrogenase 6B2	3	3	3	3	1	3	1	3	2	2	1	3	1	3	2	2	1	3	1	3	2	2	6.4	6.4	6.4	53.406	498	498;595;607	0	24.159	By MS/MS	By MS/MS	By MS/MS	By MS/MS	By MS/MS	By MS/MS	2.2	6.4	2.2	6.4	4.4	4.4	348740000	52754000
AT2G14260.2;AT2G14260.1	AT2G14260.2;AT2G14260.1	4;4	4;4	4;4	proline iminopeptidase ; proline iminopeptidase	2	4	4	4	1	1	2	2	3	1	1	1	2	2	3	1	1	1	2	2	3	1	14.3	14.3	14.3	37.433	329	329;380	0	22.281	By matching	By MS/MS	By matching	By MS/MS	By MS/MS	By MS/MS	5.2	2.1	7.3	7.6	11.9	5.2	83140000	7859500
AT2G14740.2;AT2G14740.1;AT2G14720.2;AT2G14720.1;AT3G52850.1	AT2G14740.2;AT2G14740.1;AT2G14720.2;AT2G14720.1;AT3G52850.1	2;2;2;2;1	2;2;2;2;1	2;2;2;2;1	vaculolar sorting receptor 3 ; vaculolar sorting receptor 3 ; vacuolar sorting receptor 4 ; vacuolar sorting receptor 4 ; vacuolar sorting receptor homolog 1	5	2	2	2	2	2	2	2	2	2	2	2	2	2	2	2	2	2	2	2	2	2	4.1	4.1	4.1	69.743	628	628;628;628;628;623	0	12.539	By matching	By matching	By matching	By MS/MS	By MS/MS	By matching	4.1	4.1	4.1	4.1	4.1	4.1	46610000	9410500
AT2G14880.1	AT2G14880.1	5	5	3	SWIB/MDM2 domain superfamily protein	1	5	5	3	2	4	4	4	3	4	2	4	4	4	3	4	2	3	3	3	2	3	35.5	35.5	27.7	15.902	141	141	0	108.58	By MS/MS	By MS/MS	By MS/MS	By MS/MS	By MS/MS	By MS/MS	16.3	34.8	35.5	34.8	30.5	35.5	687170000	94017000
AT2G15620.1	AT2G15620.1	19	19	19	nitrite reductase 1	1	19	19	19	19	16	17	18	16	17	19	16	17	18	16	17	19	16	17	18	16	17	36	36	36	65.504	586	586	0	232.18	By MS/MS	By MS/MS	By MS/MS	By MS/MS	By MS/MS	By MS/MS	36	30.7	31.9	36	30.7	31.2	3297200000	529880000
AT2G16600.2;AT2G16600.1	AT2G16600.2;AT2G16600.1	4;4	3;3	3;3	rotamase CYP 3 ; rotamase CYP 3	2	4	3	3	4	4	3	4	4	3	3	3	2	3	3	2	3	3	2	3	3	2	33.1	28.5	28.5	15.992	151	151;173	0	81.054	By MS/MS	By MS/MS	By MS/MS	By MS/MS	By MS/MS	By MS/MS	33.1	33.1	26.5	33.1	33.1	26.5	547300000	82779000
AT2G16780.1	AT2G16780.1	3	3	3	Transducin family protein / WD-40 repeat family protein	1	3	3	3	1	2	2	3	2	1	1	2	2	3	2	1	1	2	2	3	2	1	6.5	6.5	6.5	46.703	415	415	0	17.926	By matching	By matching	By matching	By MS/MS	By matching	By MS/MS	1.7	3.6	3.6	6.5	3.6	1.7	32165000	2974600
AT2G16940.1;AT2G16940.3;AT2G16940.2	AT2G16940.1;AT2G16940.3;AT2G16940.2	2;2;2	2;2;2	2;2;2	Splicing factor, CC1-like ; Splicing factor, CC1-like ; Splicing factor, CC1-like	3	2	2	2	1	2	1	2	2	2	1	2	1	2	2	2	1	2	1	2	2	2	3.7	3.7	3.7	63.098	561	561;599;610	0.00046339	11.864	By matching	By MS/MS	By matching	By MS/MS	By MS/MS	By MS/MS	1.6	3.7	1.6	3.7	3.7	3.7	33735000	1559500
AT2G16950.2;AT2G16950.1	AT2G16950.2;AT2G16950.1	4;4	4;4	4;4	transportin 1 ; transportin 1	2	4	4	4	4	2	4	3	1	3	4	2	4	3	1	3	4	2	4	3	1	3	8.1	8.1	8.1	99.108	891	891;895	0	27.155	By MS/MS	By matching	By MS/MS	By MS/MS	By matching	By MS/MS	8.1	3.1	8.1	7.3	1.1	3.9	71490000	15082000
AT2G17190.1	AT2G17190.1	4	1	1	ubiquitin family protein	1	4	1	1	2	3	2	3	4	3	0	0	0	1	1	1	0	0	0	1	1	1	10.2	2.8	2.8	57.285	538	538	0	18.775	By matching	By matching	By matching	By MS/MS	By MS/MS	By MS/MS	5.6	7.4	5.6	8.4	10.2	8.4	16421000	0
AT2G17200.1	AT2G17200.1	4	4	1	ubiquitin family protein	1	4	4	1	3	4	3	3	3	3	3	4	3	3	3	3	1	1	1	1	0	1	10	10	2.7	58.053	551	551	0	31.867	By MS/MS	By MS/MS	By MS/MS	By MS/MS	By MS/MS	By MS/MS	8.2	10	8.2	8.2	7.3	8.2	194010000	45065000
AT2G17240.1;AT3G24506.1	AT2G17240.1;AT3G24506.1	1;1	1;1	1;1	unknown protein; FUNCTIONS IN: molecular_function unknown; INVOLVED IN: biological_process unknown; LOCATED IN: chloroplast; EXPRESSED IN: 23 plant structures; EXPRESSED DURING: 14 growth stages; BEST Arabidopsis thaliana protein match is: unknown protein	2	1	1	1	1	0	1	1	1	1	1	0	1	1	1	1	1	0	1	1	1	1	8.6	8.6	8.6	16.188	140	140;149	0.0040453	7.0962	By MS/MS		By MS/MS	By MS/MS	By MS/MS	By MS/MS	8.6	0	8.6	8.6	8.6	8.6	42413000	11285000
AT2G17265.1	AT2G17265.1	3	3	3	homoserine kinase	1	3	3	3	2	2	1	3	3	2	2	2	1	3	3	2	2	2	1	3	3	2	8.1	8.1	8.1	38.528	370	370	0	19.514	By MS/MS	By MS/MS	By MS/MS	By MS/MS	By MS/MS	By MS/MS	5.9	6.2	4.1	8.1	8.1	5.9	151730000	25505000
AT2G17340.1;AT2G17320.1	AT2G17340.1	4;1	4;1	4;1	Uncharacterised conserved protein (UCP030210)	2	4	4	4	4	4	4	4	4	4	4	4	4	4	4	4	4	4	4	4	4	4	18.3	18.3	18.3	40.857	367	367;361	0	47.867	By MS/MS	By MS/MS	By MS/MS	By MS/MS	By MS/MS	By MS/MS	18.3	18.3	18.3	18.3	18.3	18.3	228070000	43167000
AT2G17390.1	AT2G17390.1	6	4	4	ankyrin repeat-containing 2B	1	6	4	4	5	5	5	6	4	5	3	3	3	4	2	3	3	3	3	4	2	3	45.1	36.6	36.6	36.899	344	344	0	86.275	By MS/MS	By MS/MS	By MS/MS	By MS/MS	By MS/MS	By MS/MS	39	39	39	45.1	29.4	39	130570000	27183000
AT2G17420.1;AT4G35460.1	AT2G17420.1;AT4G35460.1	3;2	3;2	3;2	NADPH-dependent thioredoxin reductase A ; NADPH-dependent thioredoxin reductase B	2	3	3	3	3	3	3	3	3	2	3	3	3	3	3	2	3	3	3	3	3	2	10.1	10.1	10.1	40.014	378	378;375	0	20.86	By matching	By MS/MS	By MS/MS	By MS/MS	By MS/MS	By MS/MS	10.1	10.1	10.1	10.1	10.1	6.1	476110000	88111000
AT2G17560.3;AT2G17560.2;AT2G17560.1	AT2G17560.3;AT2G17560.2;AT2G17560.1	1;1;1	1;1;1	1;1;1	high mobility group B4 ; high mobility group B4 ; high mobility group B4	3	1	1	1	1	1	1	1	1	1	1	1	1	1	1	1	1	1	1	1	1	1	7.5	7.5	7.5	14.975	134	134;138;138	0.0029449	7.6268	By MS/MS	By MS/MS	By MS/MS	By MS/MS	By matching	By MS/MS	7.5	7.5	7.5	7.5	7.5	7.5	57450000	7240900
AT2G17630.1	AT2G17630.1	9	4	4	Pyridoxal phosphate (PLP)-dependent transferases superfamily protein	1	9	4	4	7	8	9	8	8	8	3	4	4	3	3	3	3	4	4	3	3	3	24.6	12.1	12.1	46.633	422	422	0	29.238	By MS/MS	By MS/MS	By matching	By MS/MS	By MS/MS	By MS/MS	20.4	22.5	24.6	22.3	22.5	22.3	154480000	32625000
AT2G17700.1;AT4G35780.1	AT2G17700.1;AT4G35780.1	1;1	1;1	1;1	ACT-like protein tyrosine kinase family protein ; ACT-like protein tyrosine kinase family protein	2	1	1	1	0	1	0	1	1	0	0	1	0	1	1	0	0	1	0	1	1	0	1.6	1.6	1.6	61.509	546	546;570	0.0032787	7.2351		By MS/MS		By MS/MS	By MS/MS		0	1.6	0	1.6	1.6	0	21306000	0
AT2G17870.1	AT2G17870.1	3	3	3	cold shock domain protein 3	1	3	3	3	3	2	2	2	1	2	3	2	2	2	1	2	3	2	2	2	1	2	16.3	16.3	16.3	29.564	301	301	0	17.983	By MS/MS	By MS/MS	By MS/MS	By MS/MS	By matching	By MS/MS	16.3	11.6	11.6	11.6	2.7	11.6	110270000	71628000
AT2G18020.1;AT3G51190.1	AT2G18020.1	8;1	8;1	2;0	Ribosomal protein L2 family	2	8	8	2	7	5	7	8	8	7	7	5	7	8	8	7	1	1	1	2	2	1	31.4	31.4	11.6	27.859	258	258;260	0	83.818	By MS/MS	By MS/MS	By MS/MS	By MS/MS	By MS/MS	By MS/MS	27.1	23.6	27.1	31.4	31.4	27.1	4911400000	662470000
AT2G18040.1	AT2G18040.1	5	5	5	peptidylprolyl cis/trans isomerase, NIMA-interacting 1	1	5	5	5	5	5	5	5	5	5	5	5	5	5	5	5	5	5	5	5	5	5	42.9	42.9	42.9	13.015	119	119	0	42.139	By MS/MS	By MS/MS	By MS/MS	By MS/MS	By MS/MS	By MS/MS	42.9	42.9	42.9	42.9	42.9	42.9	1496900000	272010000
AT2G18110.1	AT2G18110.1	11	5	5	Translation elongation factor EF1B/ribosomal protein S6 family protein	1	11	5	5	11	11	11	11	10	11	5	5	5	5	4	5	5	5	5	5	4	5	45.5	27.7	27.7	25.266	231	231	0	53.283	By MS/MS	By MS/MS	By MS/MS	By MS/MS	By MS/MS	By MS/MS	45.5	45.5	45.5	45.5	35.9	45.5	463940000	79063000
AT2G18230.1;AT3G53620.1;AT2G46860.1	AT2G18230.1;AT3G53620.1;AT2G46860.1	4;2;2	2;0;0	2;0;0	pyrophosphorylase 2 ; pyrophosphorylase 4 ; pyrophosphorylase 3	3	4	2	2	4	2	4	3	3	2	2	0	2	1	1	0	2	0	2	1	1	0	19.3	11.9	11.9	24.671	218	218;216;216	0.00046104	11.735	By matching	By matching	By MS/MS	By matching	By MS/MS	By matching	19.3	7.3	19.3	11.5	11.5	7.3	19804000	7638500
AT2G18510.1	AT2G18510.1	1	1	1	RNA-binding (RRM/RBD/RNP motifs) family protein	1	1	1	1	1	0	1	1	1	1	1	0	1	1	1	1	1	0	1	1	1	1	3	3	3	39.888	363	363	0.0030356	8.2421	By MS/MS		By matching	By MS/MS	By matching	By matching	3	0	3	3	3	3	52878000	15541000
AT2G18740.2;AT4G30330.1;AT2G18740.1	AT2G18740.2;AT4G30330.1;AT2G18740.1	2;2;2	2;2;2	2;2;2	Small nuclear ribonucleoprotein family protein ; Small nuclear ribonucleoprotein family protein ; Small nuclear ribonucleoprotein family protein	3	2	2	2	2	2	1	2	2	2	2	2	1	2	2	2	2	2	1	2	2	2	25.6	25.6	25.6	9.2547	78	78;88;88	0	16.526	By MS/MS	By MS/MS	By matching	By MS/MS	By MS/MS	By MS/MS	25.6	25.6	11.5	25.6	25.6	25.6	112600000	23701000
AT3G25580.1;AT2G18990.1	AT3G25580.1;AT2G18990.1	1;1	1;1	1;1	Thioredoxin superfamily protein ; thioredoxin domain-containing protein 9 homolog	2	1	1	1	1	0	1	1	0	1	1	0	1	1	0	1	1	0	1	1	0	1	5.2	5.2	5.2	24.443	210	210;211	0.0054602	6.6929	By MS/MS		By matching	By matching		By matching	5.2	0	5.2	5.2	0	5.2	16342000	4582200
AT2G19480.3;AT2G19480.2;AT2G19480.1	AT2G19480.3;AT2G19480.2;AT2G19480.1	10;10;10	10;10;10	9;9;9	nucleosome assembly protein 1;2 ; nucleosome assembly protein 1;2 ; nucleosome assembly protein 1;2	3	10	10	9	10	10	9	10	10	10	10	10	9	10	10	10	9	9	8	9	9	9	33.6	33.6	30.4	42.846	372	372;373;379	0	173.8	By MS/MS	By MS/MS	By MS/MS	By MS/MS	By MS/MS	By MS/MS	33.6	33.6	30.4	33.6	33.6	33.6	1486300000	266240000
AT2G19520.1;AT4G29730.1	AT2G19520.1	8;1	8;1	8;1	Transducin family protein / WD-40 repeat family protein	2	8	8	8	5	6	6	8	8	5	5	6	6	8	8	5	5	6	6	8	8	5	22.3	22.3	22.3	55.758	507	507;487	0	85.906	By MS/MS	By MS/MS	By MS/MS	By MS/MS	By MS/MS	By MS/MS	16.8	18.9	18.9	22.3	22.3	14.6	523330000	65471000
AT2G19730.3;AT2G19730.2;AT2G19730.1	AT2G19730.3;AT2G19730.2;AT2G19730.1	6;6;6	6;6;6	6;6;6	Ribosomal L28e protein family ; Ribosomal L28e protein family ; Ribosomal L28e protein family	3	6	6	6	6	6	6	6	6	6	6	6	6	6	6	6	6	6	6	6	6	6	34.3	34.3	34.3	15.895	143	143;143;143	0	144.33	By MS/MS	By MS/MS	By MS/MS	By MS/MS	By MS/MS	By MS/MS	34.3	34.3	34.3	34.3	34.3	34.3	3262100000	525700000
AT5G56670.1;AT4G29390.1;AT2G19750.1	AT5G56670.1;AT4G29390.1;AT2G19750.1	1;1;1	1;1;1	1;1;1	Ribosomal protein S30 family protein ; Ribosomal protein S30 family protein ; Ribosomal protein S30 family protein	3	1	1	1	1	1	1	1	1	1	1	1	1	1	1	1	1	1	1	1	1	1	16.1	16.1	16.1	6.887	62	62;62;62	0.0040469	7.1017	By MS/MS	By matching	By MS/MS	By MS/MS	By MS/MS	By MS/MS	16.1	16.1	16.1	16.1	16.1	16.1	131630000	23560000
AT2G19760.1	AT2G19760.1	7	7	5	profilin 1	1	7	7	5	6	4	6	4	4	5	6	4	6	4	4	5	4	4	4	4	4	4	50.4	50.4	42.7	14.266	131	131	0	71.151	By MS/MS	By MS/MS	By MS/MS	By MS/MS	By MS/MS	By MS/MS	40.5	32.8	40.5	35.1	32.8	40.5	999730000	395700000
AT2G19830.1	AT2G19830.1	3	3	1	SNF7 family protein	1	3	3	1	3	3	2	3	3	3	3	3	2	3	3	3	1	1	1	1	1	1	22.1	22.1	7	24.014	213	213	0	19.854	By matching	By matching	By matching	By MS/MS	By matching	By MS/MS	22.1	22.1	11.7	22.1	22.1	22.1	247370000	60803000
AT2G19870.1	AT2G19870.1	1	1	1	tRNA/rRNA methyltransferase (SpoU) family protein	1	1	1	1	0	1	1	1	1	1	0	1	1	1	1	1	0	1	1	1	1	1	2	2	2	65.559	589	589	0.0032868	7.2681		By MS/MS	By MS/MS	By matching	By matching	By matching	0	2	2	2	2	2	16818000	0
AT2G19940.2;AT2G19940.1	AT2G19940.2;AT2G19940.1	10;10	10;10	10;10	oxidoreductases, acting on the aldehyde or oxo group of donors, NAD or NADP as acceptor;copper ion binding ; oxidoreductases, acting on the aldehyde or oxo group of donors, NAD or NADP as acceptor;copper ion binding	2	10	10	10	8	9	9	10	10	10	8	9	9	10	10	10	8	9	9	10	10	10	30.9	30.9	30.9	44.135	401	401;401	0	84.87	By MS/MS	By MS/MS	By MS/MS	By MS/MS	By MS/MS	By MS/MS	24.7	28.7	27.9	30.9	30.9	30.9	1167100000	181030000
AT4G29040.1;AT2G20140.1	AT4G29040.1;AT2G20140.1	10;10	10;10	10;10	regulatory particle AAA-ATPase 2A ; AAA-type ATPase family protein	2	10	10	10	9	9	8	7	9	8	9	9	8	7	9	8	9	9	8	7	9	8	29.8	29.8	29.8	49.369	443	443;443	0	162.71	By MS/MS	By MS/MS	By MS/MS	By MS/MS	By MS/MS	By MS/MS	29.8	27.1	27.1	25.1	29.8	27.1	816830000	215950000
AT2G20260.1	AT2G20260.1	6	6	4	photosystem I subunit E-2	1	6	6	4	6	6	6	6	6	6	6	6	6	6	6	6	4	4	4	4	4	4	55.2	55.2	40.7	15.189	145	145	0	156.84	By MS/MS	By MS/MS	By MS/MS	By MS/MS	By MS/MS	By MS/MS	55.2	55.2	55.2	55.2	55.2	55.2	4161000000	849950000
AT2G20270.1;AT2G20270.2	AT2G20270.1;AT2G20270.2	4;3	4;3	4;3	Thioredoxin superfamily protein ; Thioredoxin superfamily protein	2	4	4	4	4	4	4	4	3	4	4	4	4	4	3	4	4	4	4	4	3	4	38	38	38	19.125	179	179;206	0	72.442	By MS/MS	By MS/MS	By MS/MS	By MS/MS	By MS/MS	By MS/MS	38	38	38	38	30.7	38	678400000	164020000
AT2G20280.1	AT2G20280.1	3	3	3	Zinc finger C-x8-C-x5-C-x3-H type family protein	1	3	3	3	1	1	1	3	3	3	1	1	1	3	3	3	1	1	1	3	3	3	12.4	12.4	12.4	42.389	371	371	0	26.344	By matching	By matching	By matching	By MS/MS	By MS/MS	By matching	6.5	6.5	6.5	12.4	12.4	12.4	110320000	5208900
AT2G20420.1	AT2G20420.1	13	13	13	ATP citrate lyase (ACL) family protein	1	13	13	13	9	11	10	13	11	13	9	11	10	13	11	13	9	11	10	13	11	13	36.1	36.1	36.1	45.345	421	421	0	123.26	By MS/MS	By MS/MS	By MS/MS	By MS/MS	By MS/MS	By MS/MS	27.6	36.1	31.1	36.1	33.5	36.1	2040500000	282390000
AT2G20450.1	AT2G20450.1	6	1	1	Ribosomal protein L14	1	6	1	1	6	6	6	6	5	6	1	1	1	1	1	1	1	1	1	1	1	1	37.3	9	9	15.506	134	134	0.0030796	9.0801	By MS/MS	By MS/MS	By MS/MS	By MS/MS	By MS/MS	By MS/MS	37.3	37.3	37.3	37.3	36.6	37.3	268060000	40842000
AT2G20580.1	AT2G20580.1	17	17	9	26S proteasome regulatory subunit S2 1A	1	17	17	9	10	11	11	15	16	10	10	11	11	15	16	10	5	5	5	7	9	5	24.8	24.8	13.9	98.143	891	891	0	132.55	By MS/MS	By MS/MS	By MS/MS	By MS/MS	By MS/MS	By MS/MS	14.9	16	15.9	21.3	23.8	14.9	1539700000	265720000
AT2G20610.1;AT2G20610.2	AT2G20610.1;AT2G20610.2	4;3	4;3	4;3	Tyrosine transaminase family protein ; Tyrosine transaminase family protein	2	4	4	4	2	2	2	2	1	4	2	2	2	2	1	4	2	2	2	2	1	4	14.7	14.7	14.7	51.087	462	462;436	0	31.477	By MS/MS	By MS/MS	By MS/MS	By MS/MS	By MS/MS	By MS/MS	6.5	6.5	6.5	6.5	3.2	14.7	63651000	10997000
AT2G20630.1;AT2G20630.2;AT4G28400.1;AT3G15260.2;AT3G15260.1	AT2G20630.1;AT2G20630.2	6;6;2;1;1	6;6;2;1;1	6;6;2;1;1	PP2C induced by AVRRPM1 ; PP2C induced by AVRRPM1	5	6	6	6	4	4	4	6	5	5	4	4	4	6	5	5	4	4	4	6	5	5	25.8	25.8	25.8	30.496	279	279;290;283;289;289	0	44.117	By matching	By MS/MS	By MS/MS	By MS/MS	By MS/MS	By MS/MS	16.8	16.8	16.8	25.8	20.4	22.6	346790000	54012000
AT2G20690.1	AT2G20690.1	2	2	2	lumazine-binding family protein	1	2	2	2	1	0	2	1	1	2	1	0	2	1	1	2	1	0	2	1	1	2	6.6	6.6	6.6	29.639	271	271	0.00045977	11.644	By MS/MS		By MS/MS	By matching	By matching	By MS/MS	3.3	0	6.6	3.3	3.3	6.6	114670000	20515000
AT2G20760.1	AT2G20760.1	4	4	4	Clathrin light chain protein	1	4	4	4	3	4	4	4	4	2	3	4	4	4	4	2	3	4	4	4	4	2	14.8	14.8	14.8	37.225	338	338	0	35.751	By matching	By matching	By MS/MS	By MS/MS	By MS/MS	By matching	14.8	14.8	14.8	14.8	14.8	11.2	271060000	30516000
AT2G20860.1	AT2G20860.1	1	1	1	lipoic acid synthase 1	1	1	1	1	1	0	1	1	1	1	1	0	1	1	1	1	1	0	1	1	1	1	5.6	5.6	5.6	41.344	374	374	0.0030198	8.0896	By MS/MS		By MS/MS	By MS/MS	By MS/MS	By MS/MS	5.6	0	5.6	5.6	5.6	5.6	24008000	5082100
AT2G20890.1	AT2G20890.1	11	11	11	photosystem II reaction center PSB29 protein	1	11	11	11	11	10	8	10	10	11	11	10	8	10	10	11	11	10	8	10	10	11	46	46	46	33.795	300	300	0	203.06	By MS/MS	By MS/MS	By MS/MS	By MS/MS	By MS/MS	By MS/MS	46	43	37	43	43	46	3243800000	713510000
AT2G20980.1	AT2G20980.1	2	2	2	minichromosome maintenance 10	1	2	2	2	1	0	0	1	1	0	1	0	0	1	1	0	1	0	0	1	1	0	5.6	5.6	5.6	43.71	396	396	0.00046642	11.98	By MS/MS			By MS/MS	By matching		2	0	0	3.5	3.5	0	39623000	17218000
AT2G21060.1	AT2G21060.1	1	1	1	glycine-rich protein 2B	1	1	1	1	1	1	1	1	1	1	1	1	1	1	1	1	1	1	1	1	1	1	10.9	10.9	10.9	19.077	201	201	0	19.815	By MS/MS	By MS/MS	By MS/MS	By MS/MS	By MS/MS	By MS/MS	10.9	10.9	10.9	10.9	10.9	10.9	153660000	19089000
AT2G21130.1	AT2G21130.1	6	2	2	Cyclophilin-like peptidyl-prolyl cis-trans isomerase family protein	1	6	2	2	5	5	5	6	5	6	1	2	2	2	1	2	1	2	2	2	1	2	37.9	15.5	15.5	18.464	174	174	0	13.885	By MS/MS	By MS/MS	By MS/MS	By MS/MS	By MS/MS	By MS/MS	30.5	33.9	32.8	37.9	29.9	37.9	80609000	8321300
AT2G21170.1;AT2G21170.2	AT2G21170.1;AT2G21170.2	9;8	8;8	8;8	triosephosphate isomerase ; triosephosphate isomerase	2	9	8	8	8	9	8	7	8	7	7	8	7	6	7	6	7	8	7	6	7	6	38.1	35.6	35.6	33.345	315	315;306	0	129.68	By MS/MS	By MS/MS	By MS/MS	By MS/MS	By MS/MS	By MS/MS	35.9	38.1	35.9	27	35.2	27.6	7710100000	1402100000
AT2G21250.1;AT2G21250.2;AT2G21260.1	AT2G21250.1;AT2G21250.2	7;6;3	7;6;3	7;6;3	NAD(P)-linked oxidoreductase superfamily protein ; NAD(P)-linked oxidoreductase superfamily protein	3	7	7	7	6	7	7	6	4	6	6	7	7	6	4	6	6	7	7	6	4	6	27.8	27.8	27.8	35.01	309	309;238;309	0	46.462	By MS/MS	By MS/MS	By MS/MS	By MS/MS	By MS/MS	By MS/MS	24.9	27.8	27.8	24.9	16.2	24.9	606540000	114410000
AT2G21270.2;AT2G21270.1;AT2G21270.3;AT4G38930.1;AT4G38930.2	AT2G21270.2;AT2G21270.1;AT2G21270.3;AT4G38930.1;AT4G38930.2	2;2;2;1;1	2;2;2;1;1	2;2;2;1;1	ubiquitin fusion degradation 1 ; ubiquitin fusion degradation 1 ; ubiquitin fusion degradation 1 ; Ubiquitin fusion degradation UFD1 family protein ; Ubiquitin fusion degradation UFD1 family protein	5	2	2	2	0	1	1	1	1	2	0	1	1	1	1	2	0	1	1	1	1	2	7.2	7.2	7.2	35.323	319	319;319;340;311;315	0.00091158	11.37		By matching	By matching	By matching	By MS/MS	By MS/MS	0	2.5	2.5	2.5	2.5	7.2	43583000	0
AT2G21330.1;AT2G21330.3;AT2G21330.2	AT2G21330.1;AT2G21330.3;AT2G21330.2	25;23;19	15;14;12	14;13;12	fructose-bisphosphate aldolase 1 ; fructose-bisphosphate aldolase 1 ; fructose-bisphosphate aldolase 1	3	25	15	14	20	22	21	23	20	23	12	13	14	14	13	14	11	12	13	13	12	13	75.9	56.4	53.9	42.93	399	399;389;311	0	323.31	By MS/MS	By MS/MS	By MS/MS	By MS/MS	By MS/MS	By MS/MS	60.2	63.2	70.9	64.9	61.2	72.4	17919000000	2715000000
AT2G21370.2;AT2G21370.1	AT2G21370.2;AT2G21370.1	3;3	3;3	3;3	xylulose kinase-1 ; xylulose kinase-1	2	3	3	3	2	3	3	3	2	3	2	3	3	3	2	3	2	3	3	3	2	3	11.7	11.7	11.7	41.731	385	385;478	0	22.112	By MS/MS	By MS/MS	By MS/MS	By MS/MS	By MS/MS	By MS/MS	8.6	11.7	11.7	11.7	7	11.7	102640000	16503000
AT2G21385.2;AT2G21385.1;AT2G21385.3;AT2G21385.4	AT2G21385.2;AT2G21385.1;AT2G21385.3;AT2G21385.4	8;8;8;7	8;8;8;7	8;8;8;7	unknown protein; FUNCTIONS IN: molecular_function unknown; INVOLVED IN: biological_process unknown; LOCATED IN: chloroplast; EXPRESSED IN: 22 plant structures; EXPRESSED DURING: 13 growth stages; Has 49 Blast hits to 49 proteins in 20 species: Archae - 0;	4	8	8	8	8	7	7	7	6	8	8	7	7	7	6	8	8	7	7	7	6	8	39.3	39.3	39.3	28.701	252	252;330;334;373	0	59.406	By MS/MS	By MS/MS	By MS/MS	By MS/MS	By MS/MS	By MS/MS	39.3	35.7	28.6	35.7	25	39.3	572130000	124610000
AT2G21390.1	AT2G21390.1	21	21	11	Coatomer, alpha subunit	1	21	21	11	16	14	15	16	19	17	16	14	15	16	19	17	8	9	8	8	10	8	22.4	22.4	12.8	136.47	1218	1218	0	150.27	By MS/MS	By MS/MS	By MS/MS	By MS/MS	By MS/MS	By MS/MS	16	14.9	15.8	17.2	19.9	18.3	1067800000	196360000
AT2G21530.1	AT2G21530.1	6	6	6	SMAD/FHA domain-containing protein	1	6	6	6	4	5	4	6	5	5	4	5	4	6	5	5	4	5	4	6	5	5	35.4	35.4	35.4	22.675	209	209	0	48.148	By MS/MS	By MS/MS	By MS/MS	By MS/MS	By MS/MS	By MS/MS	21.5	28.7	21.5	35.4	28.7	26.8	507500000	59899000
AT2G21580.2;AT2G21580.1	AT2G21580.2;AT2G21580.1	3;3	1;1	1;1	Ribosomal protein S25 family protein ; Ribosomal protein S25 family protein	2	3	1	1	3	2	3	3	3	3	1	1	1	1	1	1	1	1	1	1	1	1	34.6	13.1	13.1	11.941	107	107;108	0.003012	7.9977	By MS/MS	By matching	By MS/MS	By MS/MS	By MS/MS	By matching	34.6	22.4	34.6	34.6	34.6	34.6	80040000	16707000
AT2G21620.1;AT2G21620.2	AT2G21620.1;AT2G21620.2	2;2	2;2	2;2	Adenine nucleotide alpha hydrolases-like superfamily protein ; Adenine nucleotide alpha hydrolases-like superfamily protein	2	2	2	2	1	2	2	2	1	2	1	2	2	2	1	2	1	2	2	2	1	2	17.6	17.6	17.6	20.587	187	187;193	0	14.587	By MS/MS	By MS/MS	By MS/MS	By MS/MS	By MS/MS	By MS/MS	9.6	17.6	17.6	17.6	9.6	17.6	50850000	5770700
AT2G21660.1;AT2G21660.2	AT2G21660.1;AT2G21660.2	11;9	11;9	9;7	cold, circadian rhythm, and rna binding 2 ; cold, circadian rhythm, and rna binding 2	2	11	11	9	9	10	9	11	10	9	9	10	9	11	10	9	7	8	7	9	8	7	68.8	68.8	62.5	16.89	176	176;159	0	233.91	By MS/MS	By MS/MS	By MS/MS	By MS/MS	By MS/MS	By MS/MS	63.1	63.6	63.1	68.8	68.2	63.1	21347000000	3317300000
AT2G21870.1;AT2G21870.2	AT2G21870.1;AT2G21870.2	5;4	5;4	5;4	copper ion binding;cobalt ion binding;zinc ion binding ; copper ion binding;cobalt ion binding;zinc ion binding	2	5	5	5	3	2	2	3	3	4	3	2	2	3	3	4	3	2	2	3	3	4	24.6	24.6	24.6	27.597	240	240;220	0	98.344	By MS/MS	By MS/MS	By MS/MS	By MS/MS	By MS/MS	By MS/MS	14.6	9.6	10.8	16.2	15.8	20	360860000	53652000
AT2G22125.1	AT2G22125.1	3	3	3	binding	1	3	3	3	0	1	1	1	1	2	0	1	1	1	1	2	0	1	1	1	1	2	2	2	2	230.7	2150	2150	0	17.719		By matching	By matching	By matching	By MS/MS	By MS/MS	0	0.7	0.7	0.7	0.6	1.4	9861900	0
AT2G22170.1	AT2G22170.1	3	3	2	Lipase/lipooxygenase, PLAT/LH2 family protein	1	3	3	2	3	2	2	2	2	2	3	2	2	2	2	2	2	2	2	2	2	2	19.7	19.7	14.2	20.129	183	183	0	71.069	By MS/MS	By MS/MS	By MS/MS	By MS/MS	By MS/MS	By MS/MS	19.7	14.2	14.2	14.2	14.2	14.2	156050000	34972000
AT2G22230.1	AT2G22230.1	4	2	2	Thioesterase superfamily protein	1	4	2	2	3	3	4	4	3	4	1	2	2	2	2	2	1	2	2	2	2	2	21.8	12.7	12.7	24.242	220	220	0	15.329	By MS/MS	By MS/MS	By MS/MS	By MS/MS	By MS/MS	By MS/MS	15.5	16.4	21.8	21.8	16.4	21.8	447730000	25035000
AT2G22250.1;AT2G22250.3;AT2G22250.2	AT2G22250.1;AT2G22250.3;AT2G22250.2	6;6;6	6;6;6	6;6;6	aspartate aminotransferase ; aspartate aminotransferase ; aspartate aminotransferase	3	6	6	6	6	4	6	6	5	6	6	4	6	6	5	6	6	4	6	6	5	6	17.8	17.8	17.8	46.038	428	428;475;475	0	42.484	By MS/MS	By MS/MS	By MS/MS	By MS/MS	By MS/MS	By MS/MS	17.8	11.7	17.8	17.8	14.3	17.8	542130000	183320000
AT5G64990.1;AT5G10260.1;AT2G22290.1;AT2G44610.1;AT4G39890.1	AT5G64990.1;AT5G10260.1;AT2G22290.1;AT2G44610.1;AT4G39890.1	1;1;1;1;1	1;1;1;1;1	1;1;1;1;1	RAB GTPase homolog H1A ; RAB GTPase homolog H1E ; RAB GTPase homolog H1D ; Ras-related small GTP-binding family protein ; RAB GTPase homolog H1C	5	1	1	1	1	1	1	1	1	1	1	1	1	1	1	1	1	1	1	1	1	1	5.3	5.3	5.3	23.12	206	206;207;207;208;214	0.0032693	7.227	By MS/MS	By MS/MS	By MS/MS	By matching	By MS/MS	By MS/MS	5.3	5.3	5.3	5.3	5.3	5.3	148180000	27124000
AT2G22360.1	AT2G22360.1	3	2	2	DNAJ heat shock family protein	1	3	2	2	1	3	1	3	2	1	1	2	1	2	1	1	1	2	1	2	1	1	9.3	7	7	47.761	442	442	0	14.057	By MS/MS	By matching	By matching	By MS/MS	By matching	By matching	3.4	9.3	3.4	9.3	5.7	3.4	108370000	23997000
AT2G22400.1	AT2G22400.1	2	2	2	S-adenosyl-L-methionine-dependent methyltransferases superfamily protein	1	2	2	2	0	1	0	2	2	1	0	1	0	2	2	1	0	1	0	2	2	1	3.7	3.7	3.7	89.811	808	808	0.00046838	12.164		By matching		By MS/MS	By MS/MS	By matching	0	1.5	0	3.7	3.7	1.5	27342000	0
AT2G22420.1	AT2G22420.1	3	3	3	Peroxidase superfamily protein	1	3	3	3	3	1	2	1	2	2	3	1	2	1	2	2	3	1	2	1	2	2	11.9	11.9	11.9	36.67	329	329	0	21.585	By MS/MS	By matching	By MS/MS	By matching	By MS/MS	By matching	11.9	4.9	7	4	8.8	7	65439000	18588000
AT2G22450.1	AT2G22450.1	1	1	1	riboflavin biosynthesis protein, putative	1	1	1	1	1	1	1	0	1	1	1	1	1	0	1	1	1	1	1	0	1	1	4	4	4	52.199	476	476	0.00046664	12.021	By MS/MS	By MS/MS	By MS/MS		By MS/MS	By MS/MS	4	4	4	0	4	4	22190000	6402100
AT2G22475.1;AT2G22475.2	AT2G22475.1;AT2G22475.2	5;4	5;4	5;4	GRAM domain family protein ; GRAM domain family protein	2	5	5	5	5	4	5	4	4	5	5	4	5	4	4	5	5	4	5	4	4	5	24.1	24.1	24.1	32.215	299	299;248	0	35.385	By MS/MS	By MS/MS	By matching	By MS/MS	By matching	By MS/MS	24.1	19.4	24.1	19.4	18.7	24.1	149560000	42055000
AT2G22480.1	AT2G22480.1	2	2	2	phosphofructokinase 5	1	2	2	2	1	1	0	2	1	1	1	1	0	2	1	1	1	1	0	2	1	1	5	5	5	58.614	537	537	0	12.984	By matching	By matching		By MS/MS	By MS/MS	By matching	2.4	2.6	0	5	2.6	2.6	23383000	3621400
AT2G22780.1	AT2G22780.1	7	6	6	peroxisomal NAD-malate dehydrogenase 1	1	7	6	6	6	4	5	6	5	6	5	4	4	5	4	5	5	4	4	5	4	5	31.1	27.7	27.7	37.465	354	354	0	54.097	By MS/MS	By MS/MS	By MS/MS	By MS/MS	By MS/MS	By MS/MS	28.8	22	24.6	27.7	21.5	28.8	167330000	39143000
AT2G22990.6;AT2G22990.2;AT2G22990.4;AT2G22990.1;AT2G22990.3;AT2G22990.5;AT2G22980.2;AT2G22980.1;AT2G22980.3;AT2G22980.4;AT5G36180.1;AT1G73300.1;AT5G09640.1	AT2G22990.6;AT2G22990.2;AT2G22990.4;AT2G22990.1;AT2G22990.3;AT2G22990.5	5;5;5;5;5;4;1;1;1;1;1;1;1	5;5;5;5;5;4;1;1;1;1;1;1;1	5;5;5;5;5;4;1;1;1;1;1;1;1	sinapoylglucose 1 ; sinapoylglucose 1 ; sinapoylglucose 1 ; sinapoylglucose 1 ; sinapoylglucose 1 ; sinapoylglucose 1	13	5	5	5	5	5	5	4	5	5	5	5	5	4	5	5	5	5	5	4	5	5	21.3	21.3	21.3	36.756	319	319;319;416;433;458;424;411;430;432;433;441;441;465	0	63.038	By MS/MS	By MS/MS	By MS/MS	By MS/MS	By MS/MS	By MS/MS	21.3	21.3	21.3	21	21.3	21.3	879730000	152880000
AT2G23010.2;AT2G23010.1	AT2G23010.2;AT2G23010.1	1;1	1;1	1;1	serine carboxypeptidase-like 9 ; serine carboxypeptidase-like 9	2	1	1	1	0	0	0	1	0	0	0	0	0	1	0	0	0	0	0	1	0	0	4.3	4.3	4.3	49.799	437	437;437	0.006216	6.6383				By MS/MS			0	0	0	4.3	0	0	7343200	0
AT2G23070.1	AT2G23070.1	2	2	2	Protein kinase superfamily protein	1	2	2	2	2	2	2	2	1	2	2	2	2	2	1	2	2	2	2	2	1	2	7.4	7.4	7.4	50.236	432	432	0	13.77	By MS/MS	By matching	By matching	By MS/MS	By matching	By MS/MS	7.4	7.4	7.4	7.4	4.6	7.4	53726000	11692000
AT2G23120.1	AT2G23120.1	7	7	7	Late embryogenesis abundant protein, group 6	1	7	7	7	5	4	4	7	6	4	5	4	4	7	6	4	5	4	4	7	6	4	97.6	97.6	97.6	8.4821	83	83	0	150.32	By MS/MS	By MS/MS	By MS/MS	By MS/MS	By MS/MS	By MS/MS	96.4	77.1	94	97.6	96.4	77.1	1460800000	211000000
AT2G23350.1;AT1G22760.1;AT1G71770.2;AT1G71770.1	AT2G23350.1	10;1;1;1	10;1;1;1	10;1;1;1	poly(A) binding protein 4	4	10	10	10	7	6	7	10	10	9	7	6	7	10	10	9	7	6	7	10	10	9	19.6	19.6	19.6	71.652	662	662;660;682;682	0	73.447	By MS/MS	By MS/MS	By MS/MS	By MS/MS	By MS/MS	By MS/MS	12.8	13.6	15	19.6	19.6	17.8	1009500000	163940000
AT2G23420.1;AT4G36940.1	AT2G23420.1;AT4G36940.1	4;3	4;3	4;3	nicotinate phosphoribosyltransferase 2 ; nicotinate phosphoribosyltransferase 1	2	4	4	4	4	3	3	2	4	4	4	3	3	2	4	4	4	3	3	2	4	4	6.5	6.5	6.5	62.273	557	557;559	0	24.638	By MS/MS	By matching	By matching	By MS/MS	By MS/MS	By MS/MS	6.5	4.8	4.5	3.1	6.5	6.5	103910000	32259000
AT2G23600.1	AT2G23600.1	3	3	3	acetone-cyanohydrin lyase	1	3	3	3	3	3	3	3	1	3	3	3	3	3	1	3	3	3	3	3	1	3	16.7	16.7	16.7	29.667	263	263	0	30.864	By MS/MS	By MS/MS	By MS/MS	By matching	By matching	By MS/MS	16.7	16.7	16.7	16.7	5.7	16.7	217610000	46130000
AT2G23820.2;AT2G23820.1	AT2G23820.2;AT2G23820.1	2;1	2;1	2;1	Metal-dependent phosphohydrolase ; Metal-dependent phosphohydrolase	2	2	2	2	1	2	1	2	2	2	1	2	1	2	2	2	1	2	1	2	2	2	7.4	7.4	7.4	28.381	257	257;245	0	13.268	By matching	By MS/MS	By matching	By MS/MS	By MS/MS	By MS/MS	4.7	7.4	2.7	7.4	7.4	7.4	79045000	2358300
AT2G23930.2;AT3G11500.1;AT2G23930.1	AT2G23930.2;AT3G11500.1;AT2G23930.1	2;2;2	2;2;2	2;2;2	probable small nuclear ribonucleoprotein G ; Small nuclear ribonucleoprotein family protein ; probable small nuclear ribonucleoprotein G	3	2	2	2	2	2	2	2	2	1	2	2	2	2	2	1	2	2	2	2	2	1	35.8	35.8	35.8	7.3504	67	67;79;80	0	16.552	By MS/MS	By MS/MS	By MS/MS	By matching	By MS/MS	By MS/MS	35.8	35.8	35.8	35.8	35.8	22.4	141120000	20526000
AT2G24020.2;AT2G24020.1	AT2G24020.2;AT2G24020.1	7;7	7;7	6;6	Uncharacterised BCR, YbaB family COG0718 ; Uncharacterised BCR, YbaB family COG0718	2	7	7	6	6	6	4	6	6	5	6	6	4	6	6	5	5	5	3	5	5	4	38.9	38.9	38.9	19.625	180	180;182	0	205.12	By MS/MS	By MS/MS	By MS/MS	By MS/MS	By MS/MS	By MS/MS	38.9	28.3	22.8	28.3	28.3	33.3	2038200000	477250000
AT2G24050.1	AT2G24050.1	3	3	3	MIF4G domain-containing protein / MA3 domain-containing protein	1	3	3	3	2	2	2	3	3	2	2	2	2	3	3	2	2	2	2	3	3	2	5.4	5.4	5.4	82.889	747	747	0	19.516	By MS/MS	By matching	By MS/MS	By MS/MS	By MS/MS	By MS/MS	4	4	4	5.4	5.4	4	84957000	16195000
AT2G24060.1	AT2G24060.1	9	9	5	Translation initiation factor 3 protein	1	9	9	5	8	9	7	9	8	7	8	9	7	9	8	7	5	5	4	5	4	4	28.8	28.8	17	35.141	312	312	0	174.03	By MS/MS	By MS/MS	By MS/MS	By MS/MS	By MS/MS	By MS/MS	26.6	28.8	26.6	28.8	24.4	26.6	1931800000	324400000
AT2G24090.1	AT2G24090.1	2	2	2	Ribosomal protein L35	1	2	2	2	1	2	1	2	1	1	1	2	1	2	1	1	1	2	1	2	1	1	13.8	13.8	13.8	16.089	145	145	0	17.959	By MS/MS	By MS/MS	By MS/MS	By MS/MS	By MS/MS	By MS/MS	9.7	13.8	9.7	13.8	9.7	9.7	603830000	93796000
AT2G24200.2;AT2G24200.1;AT2G24200.3	AT2G24200.2;AT2G24200.1;AT2G24200.3	16;16;13	16;16;13	11;11;8	Cytosol aminopeptidase family protein ; Cytosol aminopeptidase family protein ; Cytosol aminopeptidase family protein	3	16	16	11	10	13	11	14	14	14	10	13	11	14	14	14	8	9	8	9	10	10	46.9	46.9	35.8	54.509	520	520;520;484	0	323.31	By MS/MS	By MS/MS	By MS/MS	By MS/MS	By MS/MS	By MS/MS	29.6	40	33.5	41.5	42.9	41.3	3978500000	516920000
AT2G24270.3;AT2G24270.2;AT2G24270.1;AT2G24270.4	AT2G24270.3;AT2G24270.2;AT2G24270.1;AT2G24270.4	20;20;20;19	20;20;20;19	20;20;20;19	aldehyde dehydrogenase 11A3 ; aldehyde dehydrogenase 11A3 ; aldehyde dehydrogenase 11A3 ; aldehyde dehydrogenase 11A3	4	20	20	20	16	19	18	18	20	18	16	19	18	18	20	18	16	19	18	18	20	18	50	50	50	53.06	496	496;496;496;503	0	310.14	By MS/MS	By MS/MS	By MS/MS	By MS/MS	By MS/MS	By MS/MS	44.2	48.4	46.8	45.2	50	47	5756400000	1108500000
AT2G24490.2;AT2G24490.1	AT2G24490.2;AT2G24490.1	1;1	1;1	1;1	replicon protein A2 ; replicon protein A2	2	1	1	1	1	0	0	1	1	0	1	0	0	1	1	0	1	0	0	1	1	0	8.6	8.6	8.6	30.98	279	279;279	0.0029203	7.501	By matching			By MS/MS	By matching		8.6	0	0	8.6	8.6	0	11056000	3594500
AT2G24590.1	AT2G24590.1	2	1	1	RNA recognition motif and CCHC-type zinc finger domains containing protein	1	2	1	1	2	2	2	2	1	2	1	1	1	1	0	1	1	1	1	1	0	1	11.7	7.1	7.1	21.915	196	196	0.0094877	6.3911	By matching	By matching	By matching	By MS/MS	By matching	By matching	11.7	11.7	11.7	11.7	4.6	11.7	16794000	4197000
AT2G24765.1	AT2G24765.1	1	1	1	ADP-ribosylation factor 3	1	1	1	1	1	0	1	1	1	1	1	0	1	1	1	1	1	0	1	1	1	1	8.8	8.8	8.8	20.242	182	182	0.0032666	7.2221	By MS/MS		By matching	By MS/MS	By matching	By matching	8.8	0	8.8	8.8	8.8	8.8	16067000	4052000
AT2G24940.1	AT2G24940.1	5	5	5	membrane-associated progesterone binding protein 2	1	5	5	5	5	4	5	5	4	5	5	4	5	5	4	5	5	4	5	5	4	5	49	49	49	11.031	100	100	0	207.52	By MS/MS	By MS/MS	By MS/MS	By MS/MS	By MS/MS	By MS/MS	49	49	49	49	34	49	1777800000	331250000
AT2G25060.1	AT2G25060.1	4	4	4	early nodulin-like protein 14	1	4	4	4	4	4	3	4	4	4	4	4	3	4	4	4	4	4	3	4	4	4	22	22	22	19.482	182	182	0	28.175	By MS/MS	By MS/MS	By MS/MS	By MS/MS	By MS/MS	By MS/MS	22	22	17.6	22	22	22	624570000	133420000
AT2G25080.1;AT4G31870.1	AT2G25080.1;AT4G31870.1	4;2	3;1	3;1	glutathione peroxidase 1 ; glutathione peroxidase 7	2	4	3	3	4	3	4	4	3	4	3	2	3	3	2	3	3	2	3	3	2	3	20.3	16.9	16.9	26.015	236	236;233	0	34.957	By MS/MS	By MS/MS	By MS/MS	By MS/MS	By MS/MS	By MS/MS	20.3	15.3	20.3	20.3	15.3	20.3	917350000	182300000
AT4G32285.2;AT4G32285.1;AT2G25430.1	AT4G32285.2;AT4G32285.1;AT2G25430.1	1;1;1	1;1;1	1;1;1	ENTH/ANTH/VHS superfamily protein ; ENTH/ANTH/VHS superfamily protein ; epsin N-terminal homology (ENTH) domain-containing protein / clathrin assembly protein-related	3	1	1	1	1	0	1	1	0	1	1	0	1	1	0	1	1	0	1	1	0	1	1.6	1.6	1.6	70.554	635	635;635;653	0.0029548	7.6506	By MS/MS		By matching	By matching		By MS/MS	1.6	0	1.6	1.6	0	1.6	20638000	7773800
AT2G25450.1	AT2G25450.1	4	4	4	2-oxoglutarate (2OG) and Fe(II)-dependent oxygenase superfamily protein	1	4	4	4	2	3	2	4	4	3	2	3	2	4	4	3	2	3	2	4	4	3	15	15	15	40.351	359	359	0	28.666	By MS/MS	By matching	By matching	By MS/MS	By MS/MS	By MS/MS	9.5	12.3	9.5	15	15	12.3	152720000	13055000
AT2G25670.2;AT2G25670.1	AT2G25670.2;AT2G25670.1	3;3	3;3	3;3	BEST Arabidopsis thaliana protein match is: copper ion binding (TAIR:AT4G32610.1); Has 43784 Blast hits to 26928 proteins in 1799 species: Archae - 86; Bacteria - 6347; Metazoa - 15971; Fungi - 5398; Plants - 1931; Viruses - 259; Other Eukaryotes - 13792	2	3	3	3	3	3	3	3	2	3	3	3	3	3	2	3	3	3	3	3	2	3	20.1	20.1	20.1	35.128	318	318;318	0	19.936	By MS/MS	By MS/MS	By MS/MS	By MS/MS	By MS/MS	By MS/MS	20.1	20.1	20.1	20.1	14.5	20.1	146350000	32172000
AT2G25800.1	AT2G25800.1	2	2	2	Protein of unknown function (DUF810)	1	2	2	2	2	0	1	1	1	1	2	0	1	1	1	1	2	0	1	1	1	1	3.1	3.1	3.1	109.96	987	987	0.00091408	11.448	By MS/MS		By matching	By matching	By MS/MS	By matching	3.1	0	1.5	1.6	1.6	1.5	17847000	5444900
AT2G25830.1	AT2G25830.1	6	6	6	YebC-related	1	6	6	6	5	4	4	6	5	5	5	4	4	6	5	5	5	4	4	6	5	5	26	26	26	36.813	331	331	0	57.623	By MS/MS	By matching	By MS/MS	By MS/MS	By MS/MS	By matching	21.8	11.8	11.8	26	16	21.8	392150000	61208000
AT2G25840.3;AT2G25840.1;AT2G25840.2	AT2G25840.3;AT2G25840.1;AT2G25840.2	9;9;9	9;9;9	9;9;9	Nucleotidylyl transferase superfamily protein ; Nucleotidylyl transferase superfamily protein ; Nucleotidylyl transferase superfamily protein	3	9	9	9	8	9	8	9	6	7	8	9	8	9	6	7	8	9	8	9	6	7	30.8	30.8	30.8	43.913	396	396;408;412	0	70.731	By MS/MS	By MS/MS	By MS/MS	By MS/MS	By MS/MS	By MS/MS	28.8	30.8	28.8	30.8	22.5	28.8	681850000	127470000
AT2G25870.1	AT2G25870.1	2	2	2	haloacid dehalogenase-like hydrolase family protein	1	2	2	2	1	2	1	1	1	0	1	2	1	1	1	0	1	2	1	1	1	0	5.1	5.1	5.1	65.305	584	584	0	15.545	By MS/MS	By MS/MS	By matching	By MS/MS	By matching		3.6	5.1	3.6	1.5	1.5	0	23258000	5173400
AT2G25950.1	AT2G25950.1	3	3	3	Protein of unknown function (DUF1000)	1	3	3	3	0	2	0	2	1	1	0	2	0	2	1	1	0	2	0	2	1	1	27.5	27.5	27.5	22.689	204	204	0	29.649		By MS/MS		By MS/MS	By MS/MS	By MS/MS	0	13.7	0	20.1	7.4	6.4	32655000	0
AT2G25970.1	AT2G25970.1	12	12	12	KH domain-containing protein	1	12	12	12	10	10	9	11	11	11	10	10	9	11	11	11	10	10	9	11	11	11	25.5	25.5	25.5	64.606	632	632	0	205.57	By MS/MS	By MS/MS	By MS/MS	By MS/MS	By MS/MS	By MS/MS	23.4	21.8	21	23.9	23.9	23.4	1464000000	305010000
AT2G26080.1	AT2G26080.1	23	9	9	glycine decarboxylase P-protein 2	1	23	9	9	22	22	21	20	22	22	8	8	7	6	8	8	8	8	7	6	8	8	29.8	13.5	13.5	113.77	1044	1044	0	246.7	By MS/MS	By MS/MS	By MS/MS	By MS/MS	By MS/MS	By MS/MS	28.7	28.7	27.7	25.6	28.9	28.7	3294100000	705030000
AT2G26250.1	AT2G26250.1	2	2	2	3-ketoacyl-CoA synthase 10	1	2	2	2	2	2	1	2	2	1	2	2	1	2	2	1	2	2	1	2	2	1	5.8	5.8	5.8	61.96	550	550	0	12.896	By MS/MS	By MS/MS	By matching	By MS/MS	By MS/MS	By matching	5.8	5.8	2.7	5.8	5.8	2.7	33340000	9302000
AT2G26340.1;AT2G26340.2	AT2G26340.1;AT2G26340.2	2;1	2;1	2;1	unknown protein; FUNCTIONS IN: molecular_function unknown; INVOLVED IN: biological_process unknown; LOCATED IN: chloroplast thylakoid membrane, chloroplast thylakoid lumen, chloroplast; EXPRESSED IN: 22 plant structures; EXPRESSED DURING: 13 growth stages	2	2	2	2	2	2	2	2	2	1	2	2	2	2	2	1	2	2	2	2	2	1	9.5	9.5	9.5	27.824	253	253;264	0	16.347	By MS/MS	By MS/MS	By MS/MS	By MS/MS	By MS/MS	By MS/MS	9.5	9.5	9.5	9.5	9.5	5.1	178770000	10561000
AT2G26570.1	AT2G26570.1	1	1	1	Plant protein of unknown function (DUF827)	1	1	1	1	0	0	0	1	1	0	0	0	0	1	1	0	0	0	0	1	1	0	1.2	1.2	1.2	89.293	807	807	0.0029661	7.6647				By MS/MS	By matching		0	0	0	1.2	1.2	0	50707000	0
AT2G26590.3;AT2G26590.2;AT2G26590.1	AT2G26590.3;AT2G26590.2;AT2G26590.1	7;7;7	7;7;7	7;7;7	regulatory particle non-ATPase 13 ; regulatory particle non-ATPase 13 ; regulatory particle non-ATPase 13	3	7	7	7	6	7	6	7	7	6	6	7	6	7	7	6	6	7	6	7	7	6	38.7	38.7	38.7	33.297	300	300;300;300	0	83.142	By MS/MS	By MS/MS	By MS/MS	By MS/MS	By MS/MS	By MS/MS	32.3	38.7	32.3	38.7	38.7	34.3	255640000	49564000
AT2G26670.1;AT2G26670.2	AT2G26670.1;AT2G26670.2	8;6	8;6	8;6	Plant haem oxygenase (decyclizing) family protein ; Plant haem oxygenase (decyclizing) family protein	2	8	8	8	7	7	8	8	7	8	7	7	8	8	7	8	7	7	8	8	7	8	28.7	28.7	28.7	32.691	282	282;234	0	77.512	By MS/MS	By MS/MS	By MS/MS	By MS/MS	By MS/MS	By MS/MS	28.7	25.5	28.7	28.7	25.5	28.7	1244100000	139630000
AT2G26740.1;AT2G26750.1	AT2G26740.1	5;2	5;2	5;2	soluble epoxide hydrolase	2	5	5	5	3	3	3	4	4	3	3	3	3	4	4	3	3	3	3	4	4	3	30.5	30.5	30.5	36.423	321	321;320	0	37.334	By MS/MS	By matching	By MS/MS	By MS/MS	By MS/MS	By MS/MS	15.9	13.4	21.8	19	19	15.9	178930000	21066000
AT2G26830.1	AT2G26830.1	1	1	1	Protein kinase superfamily protein	1	1	1	1	1	1	1	1	1	1	1	1	1	1	1	1	1	1	1	1	1	1	3.2	3.2	3.2	42.859	374	374	0.0029711	7.6792	By matching	By matching	By matching	By MS/MS	By matching	By matching	3.2	3.2	3.2	3.2	3.2	3.2	31026000	6464900
AT2G26930.1	AT2G26930.1	3	3	3	4-(cytidine 5-phospho)-2-C-methyl-D-erithritol kinase	1	3	3	3	2	1	2	2	2	2	2	1	2	2	2	2	2	1	2	2	2	2	15.1	15.1	15.1	42.042	383	383	0	28.074	By MS/MS	By matching	By MS/MS	By MS/MS	By MS/MS	By MS/MS	11.7	5.7	11.7	11.7	9.1	11.7	163060000	30608000
AT2G26990.1	AT2G26990.1	2	2	2	proteasome family protein	1	2	2	2	1	2	2	2	2	2	1	2	2	2	2	2	1	2	2	2	2	2	5.2	5.2	5.2	51.186	439	439	0.00091116	11.368	By matching	By matching	By matching	By matching	By MS/MS	By MS/MS	3.2	5.2	5.2	5.2	5.2	5.2	32121000	3340800
AT2G27020.1	AT2G27020.1	9	9	9	20S proteasome alpha subunit G1	1	9	9	9	8	7	6	8	7	6	8	7	6	8	7	6	8	7	6	8	7	6	35.3	35.3	35.3	27.377	249	249	0	72.39	By MS/MS	By MS/MS	By MS/MS	By MS/MS	By MS/MS	By MS/MS	29.7	26.5	24.5	33.3	29.7	24.5	1229500000	269900000
AT5G21274.1;AT3G56800.1;AT3G43810.1;AT2G41110.1;AT2G27030.1;AT2G41110.2;AT2G27030.3;AT2G27030.2	AT5G21274.1;AT3G56800.1;AT3G43810.1;AT2G41110.1;AT2G27030.1;AT2G41110.2;AT2G27030.3;AT2G27030.2	9;9;9;9;9;9;9;5	9;9;9;9;9;9;9;5	3;3;3;3;3;3;3;1	calmodulin 6 ; calmodulin 3 ; calmodulin 7 ; calmodulin 2 ; calmodulin 5 ; calmodulin 2 ; calmodulin 5 ; calmodulin 5	8	9	9	3	7	7	6	8	8	9	7	7	6	8	8	9	2	2	1	2	3	3	75.8	75.8	38.9	16.833	149	149;149;149;149;149;161;181;113	0	323.31	By MS/MS	By MS/MS	By MS/MS	By MS/MS	By MS/MS	By MS/MS	46.3	46.3	46.3	75.8	71.1	75.8	5482400000	842480000
AT2G27040.2;AT2G27040.1	AT2G27040.2;AT2G27040.1	7;7	7;7	7;7	Argonaute family protein ; Argonaute family protein	2	7	7	7	4	3	4	4	5	6	4	3	4	4	5	6	4	3	4	4	5	6	14.5	14.5	14.5	102.84	924	924;924	0	51.338	By MS/MS	By MS/MS	By matching	By MS/MS	By MS/MS	By MS/MS	6.9	6.2	10	6.8	12	13.3	146720000	24154000
AT2G27100.1	AT2G27100.1	3	3	3	C2H2 zinc-finger protein SERRATE (SE)	1	3	3	3	2	3	2	2	2	2	2	3	2	2	2	2	2	3	2	2	2	2	5.6	5.6	5.6	81.097	720	720	0	43.019	By matching	By matching	By MS/MS	By MS/MS	By MS/MS	By matching	3.6	5.6	3.6	3.8	3.8	3.6	106300000	13336000
AT2G27450.1;AT2G27450.2	AT2G27450.1;AT2G27450.2	3;3	3;3	3;3	nitrilase-like protein 1 ; nitrilase-like protein 1	2	3	3	3	2	2	2	3	3	2	2	2	2	3	3	2	2	2	2	3	3	2	12	12	12	33.533	299	299;326	0	19.434	By matching	By MS/MS	By matching	By MS/MS	By matching	By MS/MS	9.7	9.7	9.7	12	12	9.7	130680000	15872000
AT2G27460.1	AT2G27460.1	1	1	1	sec23/sec24 transport family protein	1	1	1	1	1	1	0	0	1	0	1	1	0	0	1	0	1	1	0	0	1	0	1.7	1.7	1.7	82.584	745	745	0.0051221	6.7801	By MS/MS	By matching			By MS/MS		1.7	1.7	0	0	1.7	0	14613000	6025800
AT2G27600.1	AT2G27600.1	2	2	2	AAA-type ATPase family protein	1	2	2	2	1	0	1	1	0	1	1	0	1	1	0	1	1	0	1	1	0	1	6.9	6.9	6.9	48.592	435	435	0	17.609	By MS/MS		By matching	By MS/MS		By matching	2.8	0	4.1	4.1	0	4.1	32154000	5063300
AT2G27680.1	AT2G27680.1	13	13	13	NAD(P)-linked oxidoreductase superfamily protein	1	13	13	13	11	10	11	12	11	11	11	10	11	12	11	11	11	10	11	12	11	11	53.4	53.4	53.4	43.154	384	384	0	155.5	By MS/MS	By MS/MS	By MS/MS	By MS/MS	By MS/MS	By MS/MS	38.8	44.8	47.7	50.3	47.9	47.7	1948500000	387470000
AT2G27710.3;AT2G27710.2;AT2G27710.1;AT2G27710.4	AT2G27710.3;AT2G27710.2;AT2G27710.1;AT2G27710.4	5;5;5;4	3;3;3;2	3;3;3;2	60S acidic ribosomal protein family ; 60S acidic ribosomal protein family ; 60S acidic ribosomal protein family ; 60S acidic ribosomal protein family	4	5	3	3	5	5	5	5	4	5	3	3	3	3	3	3	3	3	3	3	3	3	67.8	57.4	57.4	11.444	115	115;115;115;98	0	59.224	By MS/MS	By MS/MS	By MS/MS	By MS/MS	By MS/MS	By MS/MS	67.8	67.8	67.8	67.8	66.1	67.8	461050000	54638000
AT2G27720.1;AT2G27720.3;AT2G27720.2	AT2G27720.1;AT2G27720.3;AT2G27720.2	7;5;5	7;5;5	5;3;3	60S acidic ribosomal protein family ; 60S acidic ribosomal protein family ; 60S acidic ribosomal protein family	3	7	7	5	5	5	5	7	4	6	5	5	5	7	4	6	3	3	3	5	3	4	75.7	75.7	65.2	11.452	115	115;127;130	0	86.141	By MS/MS	By MS/MS	By MS/MS	By MS/MS	By MS/MS	By MS/MS	75.7	75.7	75.7	75.7	73.9	75.7	2471400000	292740000
AT2G27730.1	AT2G27730.1	1	1	1	copper ion binding	1	1	1	1	1	1	1	1	1	1	1	1	1	1	1	1	1	1	1	1	1	1	13.3	13.3	13.3	11.947	113	113	0.0030554	8.5258	By MS/MS	By matching	By matching	By MS/MS	By matching	By MS/MS	13.3	13.3	13.3	13.3	13.3	13.3	73390000	18907000
AT2G27820.1;AT1G08250.1;AT3G44720.1;AT5G22630.1	AT2G27820.1;AT1G08250.1;AT3G44720.1;AT5G22630.1	3;2;2;2	2;1;1;1	2;1;1;1	prephenate dehydratase 1 ; arogenate dehydratase 6 ; arogenate dehydratase 4 ; arogenate dehydratase 5	4	3	2	2	2	3	3	2	3	2	1	2	2	1	2	1	1	2	2	1	2	1	9.4	7.8	7.8	46.101	424	424;413;424;425	0.0004686	12.219	By matching	By MS/MS	By matching	By MS/MS	By MS/MS	By MS/MS	5.4	9.4	9.4	5.7	9.4	5.4	45079000	3198400
AT2G27860.1	AT2G27860.1	11	4	4	UDP-D-apiose/UDP-D-xylose synthase 1	1	11	4	4	9	8	9	8	9	10	4	4	4	4	3	4	4	4	4	4	3	4	36	15.4	15.4	43.637	389	389	0	31.723	By MS/MS	By MS/MS	By MS/MS	By MS/MS	By MS/MS	By MS/MS	32.4	29.8	32.4	29.8	31.9	32.9	337080000	58325000
AT2G27970.1;AT2G27960.1	AT2G27970.1;AT2G27960.1	1;1	1;1	1;1	CDK-subunit 2 ; cyclin-dependent kinase-subunit 1	2	1	1	1	1	1	1	1	1	1	1	1	1	1	1	1	1	1	1	1	1	1	10.8	10.8	10.8	9.9873	83	83;87	0.0054837	6.7194	By matching	By matching	By matching	By MS/MS	By MS/MS	By MS/MS	10.8	10.8	10.8	10.8	10.8	10.8	41292000	8963100
AT2G28000.1	AT2G28000.1	32	32	32	chaperonin-60alpha	1	32	32	32	29	29	26	32	31	29	29	29	26	32	31	29	29	29	26	32	31	29	66	66	66	62.071	586	586	0	323.31	By MS/MS	By MS/MS	By MS/MS	By MS/MS	By MS/MS	By MS/MS	62.3	62.3	54.3	66	65.9	62.8	48578000000	8467000000
AT2G28100.1	AT2G28100.1	3	3	3	alpha-L-fucosidase 1	1	3	3	3	0	1	0	3	3	0	0	1	0	3	3	0	0	1	0	3	3	0	5.9	5.9	5.9	57.186	506	506	0	18.302		By matching		By MS/MS	By matching		0	2	0	5.9	5.9	0	38262000	0
AT2G28190.1	AT2G28190.1	2	2	2	copper/zinc superoxide dismutase 2	1	2	2	2	2	2	1	1	2	2	2	2	1	1	2	2	2	2	1	1	2	2	18.1	18.1	18.1	22.244	216	216	0	17.434	By MS/MS	By MS/MS	By MS/MS	By MS/MS	By matching	By MS/MS	18.1	18.1	6.9	6.9	18.1	18.1	124860000	53796000
AT2G28470.2;AT2G28470.1	AT2G28470.2;AT2G28470.1	7;7	7;7	7;7	beta-galactosidase 8 ; beta-galactosidase 8	2	7	7	7	7	5	6	5	5	5	7	5	6	5	5	5	7	5	6	5	5	5	17.4	17.4	17.4	92.565	846	846;852	0	57.418	By MS/MS	By MS/MS	By MS/MS	By MS/MS	By MS/MS	By MS/MS	17.4	13.6	15.2	11.6	11.6	11.6	259640000	53930000
AT2G28605.1	AT2G28605.1	2	2	2	Photosystem II reaction center PsbP family protein	1	2	2	2	2	2	2	2	2	2	2	2	2	2	2	2	2	2	2	2	2	2	15.9	15.9	15.9	25.801	232	232	0	21.85	By MS/MS	By MS/MS	By MS/MS	By MS/MS	By MS/MS	By MS/MS	15.9	15.9	15.9	15.9	15.9	15.9	151190000	30201000
AT2G29290.2;AT2G29290.1;AT2G29370.1	AT2G29290.2	3;1;1	3;1;1	3;1;1	NAD(P)-binding Rossmann-fold superfamily protein	3	3	3	3	2	3	3	3	3	2	2	3	3	3	3	2	2	3	3	3	3	2	16.4	16.4	16.4	28.405	262	262;245;268	0	35.15	By MS/MS	By MS/MS	By MS/MS	By MS/MS	By MS/MS	By MS/MS	11.8	16.4	16.4	16.4	16.4	11.8	155900000	24306000
AT2G29360.1;AT2G29150.1	AT2G29360.1;AT2G29150.1	2;1	2;1	2;1	NAD(P)-binding Rossmann-fold superfamily protein ; NAD(P)-binding Rossmann-fold superfamily protein	2	2	2	2	1	1	1	2	1	1	1	1	1	2	1	1	1	1	1	2	1	1	8.9	8.9	8.9	29.185	271	271;268	0	14.987	By MS/MS	By MS/MS	By MS/MS	By MS/MS	By matching	By MS/MS	5.9	5.9	5.9	8.9	5.9	5.9	28979000	6439000
AT2G29450.1;AT2G29470.1;AT2G29440.1;AT2G29490.1;AT2G29480.1	AT2G29450.1	9;2;1;1;1	9;2;1;1;1	9;2;1;1;1	glutathione S-transferase tau 5	5	9	9	9	8	6	8	7	6	8	8	6	8	7	6	8	8	6	8	7	6	8	52.2	52.2	52.2	26	224	224;225;223;224;225	0	79.262	By MS/MS	By MS/MS	By MS/MS	By MS/MS	By MS/MS	By MS/MS	45.1	34.4	45.1	40.6	27.7	49.1	1734900000	364780000
AT2G29530.2;AT2G29530.1;AT2G29530.3	AT2G29530.2;AT2G29530.1;AT2G29530.3	1;1;1	1;1;1	1;1;1	Tim10/DDP family zinc finger protein ; Tim10/DDP family zinc finger protein ; Tim10/DDP family zinc finger protein	3	1	1	1	1	1	1	1	1	1	1	1	1	1	1	1	1	1	1	1	1	1	16.9	16.9	16.9	9.3387	83	83;83;107	0	22.328	By matching	By MS/MS	By MS/MS	By MS/MS	By matching	By MS/MS	16.9	16.9	16.9	16.9	16.9	16.9	51118000	8885900
AT2G29550.1	AT2G29550.1	18	18	3	tubulin beta-7 chain	1	18	18	3	15	16	15	16	15	15	15	16	15	16	15	15	2	2	2	2	3	2	48.8	48.8	9.4	50.747	449	449	0	323.31	By MS/MS	By MS/MS	By MS/MS	By MS/MS	By MS/MS	By MS/MS	40.3	43.2	41.2	43.2	43.7	40.3	8903100000	1678100000
AT2G29570.1	AT2G29570.1	8	1	1	proliferating cell nuclear antigen 2	1	8	1	1	7	7	8	8	8	8	1	1	1	1	1	1	1	1	1	1	1	1	37.1	7.2	7.2	29.222	264	264	0.0030769	9.046	By MS/MS	By MS/MS	By matching	By MS/MS	By MS/MS	By MS/MS	32.2	32.2	37.1	37.1	37.1	37.1	34908000	5896600
AT2G29630.3;AT2G29630.2;AT2G29630.1	AT2G29630.3;AT2G29630.2;AT2G29630.1	14;14;14	14;14;14	14;14;14	thiaminC ; thiaminC ; thiaminC	3	14	14	14	10	12	12	12	12	14	10	12	12	12	12	14	10	12	12	12	12	14	32.5	32.5	32.5	71.986	644	644;644;644	0	181.54	By MS/MS	By MS/MS	By MS/MS	By MS/MS	By MS/MS	By MS/MS	24.2	29	26.9	26.9	29	32.5	2075300000	232100000
AT2G29960.2;AT2G29960.1	AT2G29960.2;AT2G29960.1	4;4	3;3	3;3	cyclophilin 5 ; cyclophilin 5	2	4	3	3	3	3	4	4	3	4	2	2	3	3	2	3	2	2	3	3	2	3	27.2	23.6	23.6	20.587	191	191;201	0	23.144	By MS/MS	By MS/MS	By MS/MS	By MS/MS	By MS/MS	By MS/MS	23	13.1	27.2	27.2	22	27.2	303280000	40897000
AT2G30050.1	AT2G30050.1	3	2	2	transducin family protein / WD-40 repeat family protein	1	3	2	2	2	1	1	2	1	1	2	1	1	1	1	1	2	1	1	1	1	1	9.3	5.3	5.3	32.642	302	302	0.00091617	11.53	By MS/MS	By matching	By matching	By matching	By matching	By MS/MS	5.3	2.6	2.6	6.6	2.6	2.6	75809000	18292000
AT2G30060.1	AT2G30060.1	2	2	2	Pleckstrin homology (PH) domain superfamily protein	1	2	2	2	2	2	1	2	2	2	2	2	1	2	2	2	2	2	1	2	2	2	14.3	14.3	14.3	24.389	217	217	0	20.697	By MS/MS	By MS/MS	By matching	By MS/MS	By MS/MS	By MS/MS	14.3	14.3	5.1	14.3	14.3	14.3	209020000	22820000
AT2G30110.1	AT2G30110.1	21	21	18	ubiquitin-activating enzyme 1	1	21	21	18	16	20	17	19	19	19	16	20	17	19	19	19	14	17	15	16	16	16	30.9	30.9	27.6	120.25	1080	1080	0	196.25	By MS/MS	By MS/MS	By MS/MS	By MS/MS	By MS/MS	By MS/MS	25.6	29.9	24.4	27.3	25.5	27.4	1886100000	308630000
AT2G30170.1;AT2G30170.2	AT2G30170.1;AT2G30170.2	3;2	3;2	3;2	Protein phosphatase 2C family protein ; Protein phosphatase 2C family protein	2	3	3	3	1	3	2	3	3	1	1	3	2	3	3	1	1	3	2	3	3	1	12.1	12.1	12.1	32.284	298	298;221	0	20.125	By MS/MS	By MS/MS	By matching	By MS/MS	By MS/MS	By matching	4.4	12.1	8.4	12.1	12.1	4.4	64768000	6191900
AT2G30200.1;AT2G30200.2	AT2G30200.1;AT2G30200.2	11;9	11;9	11;9	catalytics;transferases;[acyl-carrier-protein] S-malonyltransferases;binding ; catalytics;transferases;[acyl-carrier-protein] S-malonyltransferases;binding	2	11	11	11	8	10	10	8	9	8	8	10	10	8	9	8	8	10	10	8	9	8	32.8	32.8	32.8	41.522	393	393;369	0	98.23	By MS/MS	By MS/MS	By MS/MS	By MS/MS	By MS/MS	By MS/MS	22.1	28.2	28.2	23.7	25.4	24.9	1810200000	376550000
AT2G30210.1	AT2G30210.1	1	1	1	laccase 3	1	1	1	1	1	1	1	1	1	1	1	1	1	1	1	1	1	1	1	1	1	1	1.9	1.9	1.9	64.026	570	570	0.0051181	6.7798	By matching	By matching	By matching	By matching	By MS/MS	By matching	1.9	1.9	1.9	1.9	1.9	1.9	58118000	13623000
AT2G30620.2;AT2G30620.1;AT1G06760.1	AT2G30620.2;AT2G30620.1	4;4;1	4;4;1	4;4;1	winged-helix DNA-binding transcription factor family protein ; winged-helix DNA-binding transcription factor family protein	3	4	4	4	4	4	4	4	4	4	4	4	4	4	4	4	4	4	4	4	4	4	24.8	24.8	24.8	21.549	202	202;273;274	0	44.574	By MS/MS	By MS/MS	By MS/MS	By MS/MS	By MS/MS	By MS/MS	24.8	24.8	24.8	24.8	24.8	24.8	395720000	51478000
AT2G30695.2;AT2G30695.1	AT2G30695.2;AT2G30695.1	7;7	7;7	7;7	FUNCTIONS IN: molecular_function unknown; INVOLVED IN: protein folding, protein transport; LOCATED IN: chloroplast; EXPRESSED IN: 23 plant structures; EXPRESSED DURING: 13 growth stages; CONTAINS InterPro DOMAIN/s: Trigger factor, ribosome-binding, bacter	2	7	7	7	7	6	7	5	4	6	7	6	7	5	4	6	7	6	7	5	4	6	30.2	30.2	30.2	22.26	199	199;199	0	57.014	By MS/MS	By MS/MS	By MS/MS	By MS/MS	By MS/MS	By MS/MS	30.2	24.6	30.2	24.6	20.1	30.2	851730000	202070000
AT2G30860.1;AT2G30860.2	AT2G30860.1;AT2G30860.2	12;8	12;8	11;7	glutathione S-transferase PHI 9 ; glutathione S-transferase PHI 9	2	12	12	11	10	10	11	10	10	11	10	10	11	10	10	11	9	9	10	9	10	10	58.1	58.1	54	24.146	215	215;166	0	140.02	By MS/MS	By MS/MS	By MS/MS	By MS/MS	By MS/MS	By MS/MS	47	53	56.3	40.9	53.5	53.5	6284400000	875750000
AT2G30870.1	AT2G30870.1	10	9	9	glutathione S-transferase PHI 10	1	10	9	9	8	9	9	9	8	9	7	8	8	8	8	8	7	8	8	8	8	8	54.4	50.2	50.2	24.23	215	215	0	100.18	By MS/MS	By MS/MS	By MS/MS	By MS/MS	By MS/MS	By MS/MS	48.4	50.7	54.4	48.4	46.5	54.4	2041500000	410850000
AT2G30950.1;AT1G06430.1	AT2G30950.1;AT1G06430.1	3;2	3;2	3;2	FtsH extracellular protease family ; FTSH protease 8	2	3	3	3	2	2	2	3	1	1	2	2	2	3	1	1	2	2	2	3	1	1	6.8	6.8	6.8	74.157	695	695;685	0	22.215	By MS/MS	By matching	By matching	By MS/MS	By MS/MS	By matching	5.5	5.5	5.5	6.8	2.3	2.3	99128000	19818000
AT2G30970.2;AT2G30970.1	AT2G30970.2;AT2G30970.1	10;10	10;10	10;10	aspartate aminotransferase 1 ; aspartate aminotransferase 1	2	10	10	10	7	9	8	10	10	10	7	9	8	10	10	10	7	9	8	10	10	10	35.1	35.1	35.1	47.757	430	430;430	0	133.54	By MS/MS	By MS/MS	By MS/MS	By MS/MS	By MS/MS	By MS/MS	27.4	32.8	30.2	35.1	35.1	35.1	1174600000	147080000
AT2G31170.1;AT2G31170.2	AT2G31170.1;AT2G31170.2	4;3	4;3	4;3	Cysteinyl-tRNA synthetase, class Ia family protein ; Cysteinyl-tRNA synthetase, class Ia family protein	2	4	4	4	4	4	3	4	2	3	4	4	3	4	2	3	4	4	3	4	2	3	8.3	8.3	8.3	63.913	563	563;401	0	26.759	By MS/MS	By MS/MS	By MS/MS	By MS/MS	By MS/MS	By MS/MS	8.3	8.3	6.6	8.3	3.7	5.5	118430000	27334000
AT2G31390.1;AT1G06030.1;AT1G06020.1;AT3G59480.1	AT2G31390.1;AT1G06030.1	5;3;2;1	5;3;2;1	4;2;1;0	pfkB-like carbohydrate kinase family protein ; pfkB-like carbohydrate kinase family protein	4	5	5	4	3	3	4	5	5	4	3	3	4	5	5	4	2	2	3	4	4	3	27.7	27.7	24.9	35.275	325	325;329;345;326	0	37.001	By MS/MS	By MS/MS	By MS/MS	By MS/MS	By MS/MS	By MS/MS	17.2	18.5	21.8	27.7	27.7	21.8	138110000	17040000
AT2G31570.1;AT2G43350.2;AT2G43350.1	AT2G31570.1	5;1;1	5;1;1	4;0;0	glutathione peroxidase 2	3	5	5	4	4	2	4	2	4	4	4	2	4	2	4	4	3	1	3	1	3	3	26.6	26.6	21.9	18.944	169	169;206;206	0	31.141	By MS/MS	By MS/MS	By MS/MS	By MS/MS	By MS/MS	By MS/MS	21.9	9.5	21.9	12.4	21.9	21.9	728790000	199650000
AT2G31610.1	AT2G31610.1	13	13	2	Ribosomal protein S3 family protein	1	13	13	2	12	12	12	12	13	12	12	12	12	12	13	12	2	2	2	2	2	2	44	44	9.2	27.519	250	250	0	97.189	By MS/MS	By MS/MS	By MS/MS	By MS/MS	By MS/MS	By MS/MS	40.8	39.2	40.8	39.2	44	40.8	4623900000	704800000
AT2G31670.1	AT2G31670.1	7	7	7	Stress responsive alpha-beta barrel domain protein	1	7	7	7	5	6	6	7	4	6	5	6	6	7	4	6	5	6	6	7	4	6	38	38	38	28.865	263	263	0	89.599	By MS/MS	By MS/MS	By MS/MS	By MS/MS	By MS/MS	By MS/MS	33.8	33.8	33.8	38	18.3	33.8	593580000	106770000
AT2G31725.1	AT2G31725.1	1	1	1	Eukaryotic protein of unknown function (DUF842)	1	1	1	1	1	0	1	1	0	0	1	0	1	1	0	0	1	0	1	1	0	0	10.1	10.1	10.1	17.488	149	149	0.0030987	9.5258	By MS/MS		By MS/MS	By MS/MS			10.1	0	10.1	10.1	0	0	3570900	0
AT2G31750.1	AT2G31750.1	4	3	3	UDP-glucosyl transferase 74D1	1	4	3	3	4	4	4	3	2	4	3	3	3	2	1	3	3	3	3	2	1	3	15.8	14.3	14.3	51.053	456	456	0	30.503	By MS/MS	By MS/MS	By matching	By MS/MS	By matching	By MS/MS	15.8	15.8	15.8	11	3.1	15.8	231000000	30068000
AT2G31790.1	AT2G31790.1	4	4	3	UDP-Glycosyltransferase superfamily protein	1	4	4	3	3	3	2	3	3	3	3	3	2	3	3	3	2	2	1	2	2	2	9.6	9.6	8.1	51.631	457	457	0	25.07	By MS/MS	By matching	By matching	By MS/MS	By MS/MS	By MS/MS	7.2	7.4	5	7.4	7.4	7.4	140570000	25492000
AT2G31810.3;AT2G31810.1;AT2G31810.2	AT2G31810.3;AT2G31810.1;AT2G31810.2	8;8;7	8;8;7	8;8;7	ACT domain-containing small subunit of acetolactate synthase protein ; ACT domain-containing small subunit of acetolactate synthase protein ; ACT domain-containing small subunit of acetolactate synthase protein	3	8	8	8	7	7	6	7	6	8	7	7	6	7	6	8	7	7	6	7	6	8	22	22	22	51.412	469	469;491;421	0	53.085	By MS/MS	By matching	By MS/MS	By MS/MS	By MS/MS	By MS/MS	18.1	20	16.6	20	16.2	22	462980000	103130000
AT2G31890.1	AT2G31890.1	2	2	2	RAP	1	2	2	2	1	1	1	1	1	1	1	1	1	1	1	1	1	1	1	1	1	1	4.5	4.5	4.5	75.679	671	671	0.00046816	12.16	By matching	By matching	By matching	By MS/MS	By MS/MS	By matching	1.5	1.5	1.5	1.5	3	1.5	30444000	5421700
AT2G32060.3;AT2G32060.2;AT2G32060.1	AT2G32060.3;AT2G32060.2;AT2G32060.1	2;2;2	2;2;2	1;1;1	Ribosomal protein L7Ae/L30e/S12e/Gadd45 family protein ; Ribosomal protein L7Ae/L30e/S12e/Gadd45 family protein ; Ribosomal protein L7Ae/L30e/S12e/Gadd45 family protein	3	2	2	1	2	2	2	2	1	2	2	2	2	2	1	2	1	1	1	1	0	1	14.6	14.6	9	15.329	144	144;144;144	0	17.693	By MS/MS	By MS/MS	By MS/MS	By MS/MS	By matching	By MS/MS	14.6	14.6	14.6	14.6	5.6	14.6	836980000	146890000
AT2G32080.2;AT2G32080.1	AT2G32080.2;AT2G32080.1	3;3	3;3	3;3	purin-rich alpha 1 ; purin-rich alpha 1	2	3	3	3	2	3	2	3	3	2	2	3	2	3	3	2	2	3	2	3	3	2	15.6	15.6	15.6	32.101	295	295;296	0	31.173	By MS/MS	By MS/MS	By MS/MS	By MS/MS	By MS/MS	By MS/MS	9.8	15.6	9.8	15.6	15.6	9.8	114210000	18554000
AT2G32090.2;AT2G32090.1	AT2G32090.2;AT2G32090.1	1;1	1;1	1;1	Lactoylglutathione lyase / glyoxalase I family protein ; Lactoylglutathione lyase / glyoxalase I family protein	2	1	1	1	0	0	0	1	1	1	0	0	0	1	1	1	0	0	0	1	1	1	15	15	15	12.521	113	113;135	0.0029412	7.6116				By matching	By matching	By MS/MS	0	0	0	15	15	15	15580000	0
AT2G32650.2;AT2G32650.1;AT2G32180.1	AT2G32650.2;AT2G32650.1;AT2G32180.1	2;2;2	2;2;2	2;2;2	RmlC-like cupins superfamily protein ; RmlC-like cupins superfamily protein ; plastid transcriptionally active 18	3	2	2	2	2	2	1	1	2	2	2	2	1	1	2	2	2	2	1	1	2	2	18.7	18.7	18.7	16.271	139	139;139;139	0	16.301	By MS/MS	By MS/MS	By MS/MS	By MS/MS	By MS/MS	By MS/MS	18.7	18.7	7.9	7.9	18.7	18.7	147320000	24441000
AT2G32230.1	AT2G32230.1	4	4	4	proteinaceous RNase P 1	1	4	4	4	2	3	2	3	3	3	2	3	2	3	3	3	2	3	2	3	3	3	8.2	8.2	8.2	64.876	572	572	0	24.778	By MS/MS	By matching	By matching	By MS/MS	By matching	By MS/MS	4.2	6.3	4.2	6.3	6.3	6.3	99729000	21299000
AT2G32520.1	AT2G32520.1	5	5	5	alpha/beta-Hydrolases superfamily protein	1	5	5	5	3	2	4	5	3	4	3	2	4	5	3	4	3	2	4	5	3	4	28.9	28.9	28.9	25.921	239	239	0	51.374	By MS/MS	By MS/MS	By MS/MS	By MS/MS	By MS/MS	By MS/MS	22.2	13	25.1	28.9	15.9	25.1	367420000	41895000
AT2G32600.1	AT2G32600.1	2	2	2	hydroxyproline-rich glycoprotein family protein	1	2	2	2	2	1	0	2	1	2	2	1	0	2	1	2	2	1	0	2	1	2	9.7	9.7	9.7	31.369	277	277	0	17.899	By MS/MS	By matching		By MS/MS	By matching	By MS/MS	9.7	6.5	0	9.7	3.2	9.7	75731000	21781000
AT2G32730.1	AT2G32730.1	10	10	4	26S proteasome regulatory complex, non-ATPase subcomplex, Rpn2/Psmd1 subunit	1	10	10	4	10	9	9	9	8	8	10	9	9	9	8	8	4	4	3	4	4	3	15	15	4.7	108.98	1004	1004	0	77.473	By MS/MS	By MS/MS	By MS/MS	By MS/MS	By MS/MS	By MS/MS	15	13.6	14.1	11.1	9.6	12.7	847750000	162030000
AT2G32810.2;AT2G32810.1	AT2G32810.2;AT2G32810.1	2;2	2;2	2;2	beta galactosidase 9 ; beta galactosidase 9	2	2	2	2	1	1	1	2	1	1	1	1	1	2	1	1	1	1	1	2	1	1	4.7	4.7	4.7	96.513	859	859;887	0	13.146	By matching	By matching	By MS/MS	By MS/MS	By MS/MS	By MS/MS	2.2	2.2	2.2	4.7	2.2	2.2	18540000	2056400
AT2G32920.1	AT2G32920.1	4	4	4	PDI-like 2-3	1	4	4	4	4	3	4	3	3	3	4	3	4	3	3	3	4	3	4	3	3	3	15	15	15	47.754	440	440	0	24.87	By MS/MS	By MS/MS	By MS/MS	By matching	By MS/MS	By matching	15	12.7	15	7.5	7.5	11.8	167950000	38360000
AT2G33040.1	AT2G33040.1	3	3	3	gamma subunit of Mt ATP synthase	1	3	3	3	3	3	1	3	2	2	3	3	1	3	2	2	3	3	1	3	2	2	17.2	17.2	17.2	35.448	325	325	0	19.737	By MS/MS	By MS/MS	By matching	By MS/MS	By MS/MS	By MS/MS	17.2	17.2	5.8	17.2	10.5	12.6	77477000	20595000
AT2G33150.1	AT2G33150.1	6	6	6	peroxisomal 3-ketoacyl-CoA thiolase 3	1	6	6	6	6	6	6	6	6	6	6	6	6	6	6	6	6	6	6	6	6	6	24.2	24.2	24.2	48.578	462	462	0	85.406	By MS/MS	By MS/MS	By MS/MS	By MS/MS	By MS/MS	By MS/MS	24.2	24.2	24.2	24.2	24.2	24.2	711270000	151700000
AT2G33210.2;AT2G33210.1	AT2G33210.2;AT2G33210.1	18;18	8;8	8;8	heat shock protein 60-2 ; heat shock protein 60-2	2	18	8	8	15	17	16	18	16	17	7	7	8	8	7	7	7	7	8	8	7	7	37.8	19.7	19.7	61.477	580	580;585	0	61.018	By MS/MS	By MS/MS	By MS/MS	By MS/MS	By MS/MS	By MS/MS	30.3	35.5	33.8	37.8	33.4	35.7	817090000	138910000
AT2G33255.1	AT2G33255.1	2	2	2	Haloacid dehalogenase-like hydrolase (HAD) superfamily protein	1	2	2	2	1	1	1	1	2	2	1	1	1	1	2	2	1	1	1	1	2	2	11	11	11	27.496	245	245	0	13.389	By matching	By matching	By MS/MS	By matching	By MS/MS	By MS/MS	6.5	4.5	4.5	4.5	11	11	60136000	14984000
AT2G33340.3;AT2G33340.2;AT2G33340.1	AT2G33340.3;AT2G33340.2;AT2G33340.1	2;2;2	2;2;2	2;2;2	MOS4-associated complex 3B ; MOS4-associated complex 3B ; MOS4-associated complex 3B	3	2	2	2	1	1	0	2	1	1	1	1	0	2	1	1	1	1	0	2	1	1	7.2	7.2	7.2	52.55	485	485;525;525	0.00045998	11.667	By matching	By matching		By MS/MS	By matching	By matching	5.4	5.4	0	7.2	1.9	5.4	37969000	7184400
AT2G33410.1	AT2G33410.1	3	3	3	RNA-binding (RRM/RBD/RNP motifs) family protein	1	3	3	3	3	3	3	2	2	1	3	3	3	2	2	1	3	3	3	2	2	1	13.6	13.6	13.6	41.328	404	404	0	23.766	By MS/MS	By MS/MS	By MS/MS	By MS/MS	By MS/MS	By MS/MS	13.6	13.6	13.6	9.9	9.9	5.9	121320000	38372000
AT2G33430.1	AT2G33430.1	2	2	2	differentiation and greening-like 1	1	2	2	2	1	1	1	2	2	1	1	1	1	2	2	1	1	1	1	2	2	1	13.2	13.2	13.2	24.715	219	219	0	22.341	By MS/MS	By MS/MS	By MS/MS	By MS/MS	By MS/MS	By MS/MS	9.6	9.6	9.6	13.2	13.2	9.6	254860000	23276000
AT2G33450.1	AT2G33450.1	4	4	4	Ribosomal L28 family	1	4	4	4	3	3	3	4	3	3	3	3	3	4	3	3	3	3	3	4	3	3	16.8	16.8	16.8	16.033	143	143	0	25.571	By MS/MS	By matching	By matching	By MS/MS	By MS/MS	By MS/MS	11.9	11.9	11.9	16.8	11.9	11.9	500920000	98628000
AT2G33470.2;AT2G33470.1	AT2G33470.2;AT2G33470.1	1;1	1;1	1;1	glycolipid transfer protein 1 ; glycolipid transfer protein 1	2	1	1	1	0	1	0	1	1	0	0	1	0	1	1	0	0	1	0	1	1	0	4.5	4.5	4.5	22.74	202	202;202	0.0051	6.7441		By matching		By matching	By MS/MS		0	4.5	0	4.5	4.5	0	35095000	0
AT2G33530.1	AT2G33530.1	3	3	3	serine carboxypeptidase-like 46	1	3	3	3	1	1	2	2	2	1	1	1	2	2	2	1	1	1	2	2	2	1	11.4	11.4	11.4	51.883	465	465	0	26.521	By MS/MS	By matching	By MS/MS	By MS/MS	By MS/MS	By MS/MS	4.7	2.8	8.6	7.5	8.6	4.7	740550000	10522000
AT2G33740.1;AT2G33740.2	AT2G33740.1;AT2G33740.2	1;1	1;1	1;1	Nitrogen regulatory PII-like, alpha/beta ; Nitrogen regulatory PII-like, alpha/beta	2	1	1	1	1	1	1	1	1	1	1	1	1	1	1	1	1	1	1	1	1	1	5.8	5.8	5.8	16.901	156	156;182	0.0069257	6.5225	By MS/MS	By MS/MS	By matching	By MS/MS	By matching	By matching	5.8	5.8	5.8	5.8	5.8	5.8	48889000	14289000
AT2G33800.1	AT2G33800.1	11	11	11	Ribosomal protein S5 family protein	1	11	11	11	10	10	11	11	11	11	10	10	11	11	11	11	10	10	11	11	11	11	38	38	38	32.645	303	303	0	100.17	By MS/MS	By MS/MS	By MS/MS	By MS/MS	By MS/MS	By MS/MS	35.3	34.7	38	38	38	38	4579000000	714230000
AT2G33830.1;AT2G33830.2	AT2G33830.1;AT2G33830.2	2;2	2;2	2;2	Dormancy/auxin associated family protein ; Dormancy/auxin associated family protein	2	2	2	2	2	1	2	2	2	2	2	1	2	2	2	2	2	1	2	2	2	2	26.4	26.4	26.4	11.5	106	106;108	0	18.012	By MS/MS	By matching	By MS/MS	By MS/MS	By MS/MS	By matching	26.4	8.5	26.4	26.4	26.4	26.4	93042000	24803000
AT2G33840.1;AT1G28350.1	AT2G33840.1	3;1	3;1	3;1	Tyrosyl-tRNA synthetase, class Ib, bacterial/mitochondrial	2	3	3	3	1	1	1	1	2	2	1	1	1	1	2	2	1	1	1	1	2	2	9.1	9.1	9.1	43.897	385	385;748	0	16.724	By MS/MS	By MS/MS	By MS/MS	By MS/MS	By MS/MS	By matching	2.9	2.6	3.6	2.6	5.5	5.5	41743000	12267000
AT2G33845.1	AT2G33845.1	6	6	6	Nucleic acid-binding, OB-fold-like protein	1	6	6	6	4	2	4	5	5	5	4	2	4	5	5	5	4	2	4	5	5	5	52.2	52.2	52.2	20.122	182	182	0	48.612	By MS/MS	By MS/MS	By MS/MS	By MS/MS	By MS/MS	By MS/MS	37.9	17.6	37.9	39.6	39.6	44.5	487990000	123520000
AT2G34040.1;AT2G34040.2;AT1G29030.1	AT2G34040.1;AT2G34040.2	12;10;1	12;10;1	12;10;1	Apoptosis inhibitory protein 5 (API5) ; Apoptosis inhibitory protein 5 (API5)	3	12	12	12	9	9	7	10	8	10	9	9	7	10	8	10	9	9	7	10	8	10	28.4	28.4	28.4	61.644	553	553;442;556	0	88.873	By MS/MS	By MS/MS	By MS/MS	By MS/MS	By MS/MS	By MS/MS	21.9	21.3	17.2	24.2	19.2	24.6	594960000	94493000
AT2G34420.1	AT2G34420.1	5	2	0	photosystem II light harvesting complex gene B1B2	1	5	2	0	5	4	4	4	4	4	2	2	2	2	2	2	0	0	0	0	0	0	24.9	18.1	0	28.054	265	265	0	28.482	By MS/MS	By MS/MS	By MS/MS	By MS/MS	By MS/MS	By matching	24.9	24.9	24.9	24.9	24.9	24.9	660310000	137020000
AT2G34430.1	AT2G34430.1	5	1	1	light-harvesting chlorophyll-protein complex II subunit B1	1	5	1	1	5	4	3	4	4	3	1	1	0	1	1	0	1	1	0	1	1	0	26.7	6.4	6.4	28.17	266	266	0.0058343	6.6578	By matching	By matching	By matching	By matching	By MS/MS	By matching	26.7	26.7	20.3	26.7	26.7	20.3	30504000	8979500
AT2G34440.1	AT2G34440.1	1	1	1	AGAMOUS-like 29	1	1	1	1	0	0	0	0	1	1	0	0	0	0	1	1	0	0	0	0	1	1	11	11	11	19.753	172	172	0.0051302	6.7941					By matching	By MS/MS	0	0	0	0	11	11	9245100	0
AT2G34460.1	AT2G34460.1	2	2	2	NAD(P)-binding Rossmann-fold superfamily protein	1	2	2	2	2	2	2	1	2	1	2	2	2	1	2	1	2	2	2	1	2	1	12.5	12.5	12.5	30.471	280	280	0	18.213	By MS/MS	By MS/MS	By MS/MS	By matching	By matching	By matching	12.5	12.5	12.5	4.3	12.5	4.3	209160000	58592000
AT2G34470.1;AT2G34470.2	AT2G34470.1;AT2G34470.2	1;1	1;1	1;1	urease accessory protein G ; urease accessory protein G	2	1	1	1	1	1	1	1	1	1	1	1	1	1	1	1	1	1	1	1	1	1	4.7	4.7	4.7	30.082	275	275;276	0.0030648	8.6987	By MS/MS	By MS/MS	By MS/MS	By matching	By MS/MS	By MS/MS	4.7	4.7	4.7	4.7	4.7	4.7	71405000	11349000
AT2G34480.1;AT1G29965.1;AT1G29970.2	AT2G34480.1;AT1G29965.1;AT1G29970.2	9;5;5	9;5;5	6;3;3	Ribosomal protein L18ae/LX family protein ; Ribosomal protein L18ae/LX family protein ; 60S ribosomal protein L18A-1	3	9	9	6	9	8	9	9	9	9	9	8	9	9	9	9	6	5	6	6	6	6	48.3	48.3	34.3	21.307	178	178;178;312	0	163.52	By MS/MS	By MS/MS	By MS/MS	By MS/MS	By MS/MS	By MS/MS	48.3	40.4	48.3	48.3	48.3	48.3	3713100000	652160000
AT2G34560.1;AT2G34560.2	AT2G34560.1;AT2G34560.2	2;2	2;2	2;2	P-loop containing nucleoside triphosphate hydrolases superfamily protein ; P-loop containing nucleoside triphosphate hydrolases superfamily protein	2	2	2	2	2	2	1	2	2	2	2	2	1	2	2	2	2	2	1	2	2	2	7.8	7.8	7.8	42.872	384	384;393	0	13.263	By MS/MS	By MS/MS	By MS/MS	By MS/MS	By MS/MS	By MS/MS	7.8	7.8	4.9	7.8	7.8	7.8	76524000	13259000
AT2G34590.1	AT2G34590.1	4	4	1	Transketolase family protein	1	4	4	1	4	4	4	4	3	4	4	4	4	4	3	4	1	1	1	1	1	1	12.3	12.3	3.7	44.015	406	406	0	45.746	By MS/MS	By MS/MS	By MS/MS	By MS/MS	By MS/MS	By MS/MS	12.3	12.3	12.3	12.3	8.1	12.3	1541800000	206390000
AT2G34640.1	AT2G34640.1	10	10	10	plastid transcriptionally active 12	1	10	10	10	8	9	8	8	8	8	8	9	8	8	8	8	8	9	8	8	8	8	28.5	28.5	28.5	60.895	527	527	0	99.273	By MS/MS	By MS/MS	By MS/MS	By MS/MS	By MS/MS	By MS/MS	24.5	26.8	24.5	22.2	21.4	24.5	650850000	151000000
AT2G35010.2;AT2G35010.1	AT2G35010.2;AT2G35010.1	1;1	1;1	1;1	thioredoxin O1 ; thioredoxin O1	2	1	1	1	1	1	1	1	1	1	1	1	1	1	1	1	1	1	1	1	1	1	5.7	5.7	5.7	21.191	194	194;194	0.0029142	7.4519	By matching	By MS/MS	By MS/MS	By MS/MS	By matching	By MS/MS	5.7	5.7	5.7	5.7	5.7	5.7	125840000	22033000
AT2G35040.2;AT2G35040.1	AT2G35040.2;AT2G35040.1	9;9	9;9	9;9	AICARFT/IMPCHase bienzyme family protein ; AICARFT/IMPCHase bienzyme family protein	2	9	9	9	9	7	9	9	7	9	9	7	9	9	7	9	9	7	9	9	7	9	28.6	28.6	28.6	59.471	545	545;596	0	162	By MS/MS	By MS/MS	By MS/MS	By MS/MS	By MS/MS	By MS/MS	28.6	25.5	28.6	28.6	24.4	28.6	843190000	156110000
AT2G35120.1	AT2G35120.1	1	1	1	Single hybrid motif superfamily protein	1	1	1	1	1	1	1	1	1	1	1	1	1	1	1	1	1	1	1	1	1	1	5.8	5.8	5.8	17.1	156	156	0.005098	6.7441	By matching	By MS/MS	By MS/MS	By matching	By MS/MS	By MS/MS	5.8	5.8	5.8	5.8	5.8	5.8	776210000	204110000
AT2G35370.1	AT2G35370.1	4	4	2	glycine decarboxylase complex H	1	4	4	2	4	4	4	4	4	3	4	4	4	4	4	3	2	2	2	2	2	2	27.9	27.9	22.4	17.947	165	165	0	217.17	By MS/MS	By MS/MS	By MS/MS	By MS/MS	By MS/MS	By MS/MS	27.9	27.9	27.9	27.9	27.9	22.4	13276000000	2152400000
AT2G35390.1;AT2G35390.2;AT2G35390.3;AT1G32380.1	AT2G35390.1;AT2G35390.2;AT2G35390.3	3;3;2;1	3;3;2;1	2;2;1;1	Phosphoribosyltransferase family protein ; Phosphoribosyltransferase family protein ; Phosphoribosyltransferase family protein	4	3	3	2	2	3	1	2	2	2	2	3	1	2	2	2	1	2	1	1	2	1	11.9	11.9	8.8	38.272	352	352;403;344;400	0	18.13	By MS/MS	By MS/MS	By matching	By MS/MS	By matching	By matching	8.5	11.9	3.4	6.5	8.8	6.5	49079000	10939000
AT2G35410.1	AT2G35410.1	10	10	10	RNA-binding (RRM/RBD/RNP motifs) family protein	1	10	10	10	6	9	7	8	9	7	6	9	7	8	9	7	6	9	7	8	9	7	35.4	35.4	35.4	33.785	308	308	0	83.733	By MS/MS	By MS/MS	By MS/MS	By MS/MS	By MS/MS	By MS/MS	22.1	35.4	25	30.8	35.4	25	1632400000	298730000
AT2G35450.1	AT2G35450.1	3	3	3	catalytics;hydrolases	1	3	3	3	3	3	2	3	2	3	3	3	2	3	2	3	3	3	2	3	2	3	11.3	11.3	11.3	38.163	346	346	0	17.849	By MS/MS	By MS/MS	By MS/MS	By MS/MS	By MS/MS	By matching	11.3	11.3	8.1	11.3	7.5	11.3	162300000	32462000
AT2G35490.1	AT2G35490.1	9	9	9	Plastid-lipid associated protein PAP / fibrillin family protein	1	9	9	9	8	9	9	9	9	8	8	9	9	9	9	8	8	9	9	9	9	8	26.3	26.3	26.3	40.505	376	376	0	85.348	By MS/MS	By MS/MS	By MS/MS	By MS/MS	By MS/MS	By MS/MS	22.3	26.3	26.3	26.3	26.3	22.3	1053100000	184260000
AT2G35500.1	AT2G35500.1	6	6	6	shikimate kinase like 2	1	6	6	6	6	6	4	5	3	5	6	6	4	5	3	5	6	6	4	5	3	5	25.1	25.1	25.1	42.687	387	387	0	46.469	By MS/MS	By MS/MS	By MS/MS	By MS/MS	By MS/MS	By MS/MS	25.1	25.1	16	17.1	14	18.9	416840000	88232000
AT2G35780.1	AT2G35780.1	4	4	4	serine carboxypeptidase-like 26	1	4	4	4	2	2	2	3	3	2	2	2	2	3	3	2	2	2	2	3	3	2	12.2	12.2	12.2	51.521	452	452	0	36.156	By MS/MS	By MS/MS	By MS/MS	By MS/MS	By MS/MS	By MS/MS	6.9	6.9	6.9	9.3	9.3	6.9	197670000	32316000
AT2G35820.1	AT2G35820.1	2	2	2	ureidoglycolate hydrolases	1	2	2	2	2	2	2	2	2	2	2	2	2	2	2	2	2	2	2	2	2	2	18.8	18.8	18.8	21.279	192	192	0	15.587	By MS/MS	By MS/MS	By MS/MS	By MS/MS	By MS/MS	By MS/MS	18.8	18.8	18.8	18.8	18.8	18.8	82647000	14757000
AT2G35830.1;AT2G35830.2;AT2G35810.1	AT2G35830.1;AT2G35830.2	3;3;1	3;3;1	3;3;1	unknown protein; BEST Arabidopsis thaliana protein match is: unknown protein (TAIR:AT2G35810.1); Has 155 Blast hits to 155 proteins in 54 species: Archae - 0; Bacteria - 66; Metazoa - 0; Fungi - 0; Plants - 82; Viruses - 0; Other Eukaryotes - 7 (source: N	3	3	3	3	3	3	3	2	2	2	3	3	3	2	2	2	3	3	3	2	2	2	31.5	31.5	31.5	20.231	184	184;189;199	0	21.403	By MS/MS	By MS/MS	By MS/MS	By MS/MS	By MS/MS	By MS/MS	31.5	31.5	31.5	16.3	23.9	16.3	144320000	27553000
AT2G35840.3;AT2G35840.2;AT2G35840.1;AT1G51420.1	AT2G35840.3;AT2G35840.2;AT2G35840.1	8;8;8;1	8;8;8;1	8;8;8;1	Sucrose-6F-phosphate phosphohydrolase family protein ; Sucrose-6F-phosphate phosphohydrolase family protein ; Sucrose-6F-phosphate phosphohydrolase family protein	4	8	8	8	6	7	7	7	6	8	6	7	7	7	6	8	6	7	7	7	6	8	25.6	25.6	25.6	47.855	422	422;422;422;423	0	53.153	By matching	By MS/MS	By MS/MS	By MS/MS	By MS/MS	By MS/MS	16.8	21.1	21.1	21.3	19	25.6	471810000	85661000
AT2G35880.1	AT2G35880.1	4	4	4	TPX2 (targeting protein for Xklp2) protein family	1	4	4	4	3	4	2	3	3	2	3	4	2	3	3	2	3	4	2	3	3	2	12.3	12.3	12.3	46.696	432	432	0	29.214	By MS/MS	By matching	By MS/MS	By MS/MS	By MS/MS	By MS/MS	9.5	12.3	6	9.5	9.5	6	198530000	36206000
AT2G36060.3;AT2G36060.1;AT2G36060.2;AT1G70660.2;AT1G23260.1;AT1G70660.1;AT1G70650.2	AT2G36060.3;AT2G36060.1;AT2G36060.2	7;7;6;1;1;1;1	7;7;6;1;1;1;1	3;3;3;0;0;0;0	MMS ZWEI homologue 3 ; MMS ZWEI homologue 3 ; MMS ZWEI homologue 3	7	7	7	3	6	6	5	5	5	5	6	6	5	5	5	5	2	3	2	2	2	2	60.4	60.4	22.9	16.381	144	144;145;146;148;158;159;595	0	63.285	By MS/MS	By MS/MS	By MS/MS	By MS/MS	By MS/MS	By MS/MS	52.1	48.6	40.3	40.3	40.3	40.3	446420000	116290000
AT2G36130.1	AT2G36130.1	2	2	2	Cyclophilin-like peptidyl-prolyl cis-trans isomerase family protein	1	2	2	2	1	0	0	2	1	2	1	0	0	2	1	2	1	0	0	2	1	2	12.8	12.8	12.8	18.232	164	164	0	13.449	By matching			By MS/MS	By matching	By MS/MS	8.5	0	0	12.8	4.3	12.8	43596000	5867400
AT2G36145.1	AT2G36145.1	3	3	3	unknown protein; FUNCTIONS IN: molecular_function unknown; INVOLVED IN: biological_process unknown; LOCATED IN: chloroplast thylakoid membrane, chloroplast stroma, chloroplast; EXPRESSED IN: 19 plant structures; EXPRESSED DURING: 13 growth stages; Has 49	1	3	3	3	1	3	1	2	3	3	1	3	1	2	3	3	1	3	1	2	3	3	17.7	17.7	17.7	19.908	186	186	0	20.148	By matching	By MS/MS	By matching	By MS/MS	By MS/MS	By MS/MS	5.9	17.7	5.9	12.9	17.7	17.7	166740000	5823400
AT2G36160.1	AT2G36160.1	8	2	1	Ribosomal protein S11 family protein	1	8	2	1	8	7	8	7	7	8	2	2	2	2	2	2	1	1	1	1	1	1	48	14	7.3	16.257	150	150	0	14.702	By MS/MS	By MS/MS	By MS/MS	By MS/MS	By MS/MS	By MS/MS	48	47.3	48	47.3	47.3	48	697330000	88837000
AT2G36250.2;AT2G36250.1	AT2G36250.2;AT2G36250.1	9;9	9;9	6;6	Tubulin/FtsZ family protein ; Tubulin/FtsZ family protein	2	9	9	6	7	7	8	6	6	8	7	7	8	6	6	8	4	4	5	3	4	5	32.2	32.2	21.5	50.721	478	478;478	0	123.95	By MS/MS	By MS/MS	By MS/MS	By MS/MS	By MS/MS	By MS/MS	25.5	26.6	28.9	21.8	22.4	28.9	642040000	118220000
AT2G36390.1	AT2G36390.1	11	10	10	starch branching enzyme 2.1	1	11	10	10	8	5	8	8	7	9	7	4	7	8	6	8	7	4	7	8	6	8	17.4	16.1	16.1	97.659	858	858	0	77.515	By MS/MS	By MS/MS	By MS/MS	By MS/MS	By MS/MS	By MS/MS	13.3	8.4	12.6	11.8	12.4	14.5	373260000	75868000
AT2G36460.1;AT2G36460.2	AT2G36460.1;AT2G36460.2	18;12	10;7	10;7	Aldolase superfamily protein ; Aldolase superfamily protein	2	18	10	10	14	15	13	17	18	15	8	8	8	10	10	9	8	8	8	10	10	9	59.5	39.7	39.7	38.386	358	358;267	0	118.3	By MS/MS	By MS/MS	By MS/MS	By MS/MS	By MS/MS	By MS/MS	53.6	48.3	51.4	57.3	59.5	57	1901800000	345670000
AT2G36530.1	AT2G36530.1	24	24	24	Enolase	1	24	24	24	21	17	20	22	19	23	21	17	20	22	19	23	21	17	20	22	19	23	73.6	73.6	73.6	47.719	444	444	0	323.31	By MS/MS	By MS/MS	By MS/MS	By MS/MS	By MS/MS	By MS/MS	62.6	48.4	57.7	63.7	58.1	68.7	13477000000	2002100000
AT2G36580.1	AT2G36580.1	10	2	2	Pyruvate kinase family protein	1	10	2	2	7	6	7	10	7	8	2	2	2	2	2	2	2	2	2	2	2	2	29.2	7.2	7.2	57.508	527	527	0	19.892	By MS/MS	By MS/MS	By MS/MS	By MS/MS	By MS/MS	By MS/MS	22.2	20.7	23.1	29.2	19.9	25.6	81277000	15297000
AT2G36800.1;AT2G36790.1	AT2G36800.1;AT2G36790.1	1;1	1;1	1;1	don-glucosyltransferase 1 ; UDP-glucosyl transferase 73C6	2	1	1	1	1	1	1	1	1	1	1	1	1	1	1	1	1	1	1	1	1	1	2.8	2.8	2.8	55.798	495	495;495	0.00326	7.1956	By matching	By MS/MS	By matching	By MS/MS	By matching	By matching	2.8	2.8	2.8	2.8	2.8	2.8	30296000	6716900
AT2G36835.1	AT2G36835.1	1	1	1	unknown protein; FUNCTIONS IN: molecular_function unknown; INVOLVED IN: biological_process unknown; LOCATED IN: chloroplast envelope; EXPRESSED IN: 22 plant structures; EXPRESSED DURING: 13 growth stages; Has 26 Blast hits to 26 proteins in 11 species: Ar	1	1	1	1	1	0	1	1	1	1	1	0	1	1	1	1	1	0	1	1	1	1	16.1	16.1	16.1	13.387	124	124	0.0028938	7.3405	By MS/MS		By matching	By matching	By matching	By matching	16.1	0	16.1	16.1	16.1	16.1	19882000	5592600
AT2G36880.2;AT2G36880.1	AT2G36880.2;AT2G36880.1	14;14	7;7	7;7	methionine adenosyltransferase 3 ; methionine adenosyltransferase 3	2	14	7	7	14	13	12	14	13	14	7	6	6	7	7	7	7	6	6	7	7	7	50.8	27.7	27.7	42.497	390	390;390	0	186.1	By MS/MS	By MS/MS	By MS/MS	By MS/MS	By MS/MS	By MS/MS	50.8	42.1	44.1	50.8	50.8	50.8	3643600000	595700000
AT2G37040.1;AT3G10340.1;AT5G04230.1;AT5G04230.2	AT2G37040.1	7;2;1;1	7;2;1;1	3;0;0;0	PHE ammonia lyase 1	4	7	7	3	4	4	3	5	5	2	4	4	3	5	5	2	1	2	1	3	2	2	13.9	13.9	5.5	78.725	725	725;707;694;698	0	54.482	By MS/MS	By MS/MS	By MS/MS	By MS/MS	By MS/MS	By MS/MS	9.9	8.4	6.8	9.1	10.8	3.9	189210000	31680000
AT2G37220.1	AT2G37220.1	12	8	8	RNA-binding (RRM/RBD/RNP motifs) family protein	1	12	8	8	9	11	8	11	11	10	6	8	7	7	8	7	6	8	7	7	8	7	60.6	50.9	50.9	30.718	289	289	0	311.2	By MS/MS	By MS/MS	By MS/MS	By MS/MS	By MS/MS	By MS/MS	55.4	60.6	51.9	60.6	57.1	55.4	10663000000	1211200000
AT2G37270.2;AT2G37270.1	AT2G37270.2;AT2G37270.1	6;6	1;1	1;1	ribosomal protein 5B ; ribosomal protein 5B	2	6	1	1	4	5	6	6	6	5	1	1	1	1	1	1	1	1	1	1	1	1	21.7	6.3	6.3	22.99	207	207;207	0.0030851	9.1743	By MS/MS	By MS/MS	By MS/MS	By MS/MS	By MS/MS	By MS/MS	15.9	16.4	21.7	21.7	21.7	21.3	77116000	9368000
AT2G37470.1	AT2G37470.1	5	1	1	Histone superfamily protein	1	5	1	1	3	3	3	5	4	4	0	1	0	1	1	1	0	1	0	1	1	1	34.8	7.2	7.2	15.082	138	138	1	-2	By matching	By matching	By matching	By MS/MS	By matching	By matching	22.5	24.6	22.5	34.8	29.7	29.7	175310000	0
AT2G37500.2;AT2G37500.1	AT2G37500.2;AT2G37500.1	2;2	2;2	2;2	arginine biosynthesis protein ArgJ family ; arginine biosynthesis protein ArgJ family	2	2	2	2	1	1	2	2	2	2	1	1	2	2	2	2	1	1	2	2	2	2	7.6	7.6	7.6	42.225	409	409;468	0	16.824	By matching	By matching	By matching	By MS/MS	By matching	By MS/MS	2.9	2.9	7.6	7.6	7.6	7.6	91653000	15726000
AT2G37550.2;AT2G37550.1;AT3G53710.2;AT3G53710.1	AT2G37550.2;AT2G37550.1;AT3G53710.2;AT3G53710.1	2;2;1;1	2;2;1;1	2;2;1;1	ARF-GAP domain 7 ; ARF-GAP domain 7 ; ARF-GAP domain 6 ; ARF-GAP domain 6	4	2	2	2	1	2	1	2	2	2	1	2	1	2	2	2	1	2	1	2	2	2	6.8	6.8	6.8	49.251	456	456;456;459;459	0	13.081	By MS/MS	By MS/MS	By MS/MS	By MS/MS	By MS/MS	By matching	2.2	6.8	2.2	6.8	6.8	6.8	82176000	18577000
AT2G37600.2;AT2G37600.1	AT2G37600.2;AT2G37600.1	4;4	1;1	1;1	Ribosomal protein L36e family protein ; Ribosomal protein L36e family protein	2	4	1	1	3	3	4	4	4	4	1	1	1	1	1	1	1	1	1	1	1	1	31	8.8	8.8	12.736	113	113;113	0.0084453	6.4945	By matching	By matching	By matching	By matching	By MS/MS	By matching	23	24.8	31	31	31	31	69963000	14309000
AT3G53750.1;AT2G37620.2;AT2G37620.1	AT3G53750.1;AT2G37620.2;AT2G37620.1	16;16;16	4;4;4	2;2;2	actin 3 ; actin 1 ; actin 1	3	16	4	2	14	14	15	16	15	14	4	4	4	4	4	4	2	2	2	2	2	2	54.1	15.9	9	41.797	377	377;377;377	0	51.011	By MS/MS	By MS/MS	By MS/MS	By MS/MS	By MS/MS	By MS/MS	45.6	46.4	48.5	54.1	48.5	45.6	703130000	164280000
AT2G37660.1	AT2G37660.1	18	18	16	NAD(P)-binding Rossmann-fold superfamily protein	1	18	18	16	14	16	15	15	16	14	14	16	15	15	16	14	14	15	15	13	14	12	58.2	58.2	55.7	34.879	325	325	0	323.31	By MS/MS	By MS/MS	By MS/MS	By MS/MS	By MS/MS	By MS/MS	49.5	57.5	53.5	48.6	48.6	49.8	15451000000	2540900000
AT2G37690.1;AT2G05140.1	AT2G37690.1	3;1	3;1	3;1	phosphoribosylaminoimidazole carboxylase, putative / AIR carboxylase, putative	2	3	3	3	2	3	2	3	3	2	2	3	2	3	3	2	2	3	2	3	3	2	9	9	9	69.751	642	642;162	0	24.149	By matching	By MS/MS	By MS/MS	By MS/MS	By MS/MS	By MS/MS	5.9	9	5.9	9	9	5.5	55848000	8026300
AT2G37790.1	AT2G37790.1	6	6	4	NAD(P)-linked oxidoreductase superfamily protein	1	6	6	4	6	5	5	6	5	6	6	5	5	6	5	6	4	3	4	4	3	4	30.9	30.9	24.8	34.913	314	314	0	47.362	By MS/MS	By MS/MS	By MS/MS	By MS/MS	By MS/MS	By MS/MS	30.9	24.5	27.7	30.9	24.5	30.9	289790000	59418000
AT2G38040.2;AT2G38040.1	AT2G38040.2;AT2G38040.1	24;24	24;24	24;24	acetyl Co-enzyme a carboxylase carboxyltransferase alpha subunit ; acetyl Co-enzyme a carboxylase carboxyltransferase alpha subunit	2	24	24	24	20	21	21	22	20	21	20	21	21	22	20	21	20	21	21	22	20	21	39.1	39.1	39.1	85.305	769	769;769	0	323.31	By MS/MS	By MS/MS	By MS/MS	By MS/MS	By MS/MS	By MS/MS	33	34.3	34.6	35.8	33.8	35	4627500000	990800000
AT2G38140.1	AT2G38140.1	5	5	5	plastid-specific ribosomal protein 4	1	5	5	5	5	2	4	4	2	4	5	2	4	4	2	4	5	2	4	4	2	4	25.4	25.4	25.4	12.783	118	118	0	68.755	By MS/MS	By MS/MS	By MS/MS	By MS/MS	By MS/MS	By MS/MS	25.4	8.5	25.4	25.4	8.5	16.9	1201600000	285810000
AT2G38230.1;AT2G38210.1	AT2G38230.1	10;2	10;2	8;0	pyridoxine biosynthesis 1.1	2	10	10	8	9	10	10	10	8	10	9	10	10	10	8	10	8	8	8	8	6	8	29.1	29.1	22	32.862	309	309;79	0	102.77	By MS/MS	By MS/MS	By MS/MS	By MS/MS	By MS/MS	By MS/MS	26.5	29.1	29.1	29.1	22.7	29.1	3933500000	726750000
AT2G38270.1	AT2G38270.1	8	8	8	CAX-interacting protein 2	1	8	8	8	7	7	7	7	7	8	7	7	7	7	7	8	7	7	7	7	7	8	37.9	37.9	37.9	32.205	293	293	0	128.49	By MS/MS	By MS/MS	By MS/MS	By MS/MS	By MS/MS	By MS/MS	37.9	37.9	37.9	28.7	28.7	37.9	1290400000	224930000
AT2G38530.1	AT2G38530.1	1	1	1	lipid transfer protein 2	1	1	1	1	1	1	0	1	1	1	1	1	0	1	1	1	1	1	0	1	1	1	8.5	8.5	8.5	11.938	118	118	0.0029623	7.6632	By matching	By MS/MS		By MS/MS	By MS/MS	By MS/MS	8.5	8.5	0	8.5	8.5	8.5	1371200000	427350000
AT2G38540.1	AT2G38540.1	1	1	1	lipid transfer protein 1	1	1	1	1	1	1	1	1	1	1	1	1	1	1	1	1	1	1	1	1	1	1	8.5	8.5	8.5	11.755	118	118	0.0029437	7.6266	By MS/MS	By matching	By matching	By MS/MS	By MS/MS	By MS/MS	8.5	8.5	8.5	8.5	8.5	8.5	8018600000	1455800000
AT2G38700.1	AT2G38700.1	3	3	3	mevalonate diphosphate decarboxylase 1	1	3	3	3	3	2	2	3	3	3	3	2	2	3	3	3	3	2	2	3	3	3	11.7	11.7	11.7	45.585	412	412	0	22.414	By MS/MS	By MS/MS	By MS/MS	By MS/MS	By MS/MS	By MS/MS	11.7	7.8	9	11.7	11.7	11.7	190860000	38200000
AT2G38710.2;AT2G38710.1	AT2G38710.2;AT2G38710.1	1;1	1;1	1;1	AMMECR1 family ; AMMECR1 family	2	1	1	1	0	1	1	1	0	1	0	1	1	1	0	1	0	1	1	1	0	1	4.2	4.2	4.2	24.244	214	214;214	0.006161	6.5413		By MS/MS	By matching	By MS/MS		By matching	0	4.2	4.2	4.2	0	4.2	21463000	0
AT2G38740.1	AT2G38740.1	1	1	1	Haloacid dehalogenase-like hydrolase (HAD) superfamily protein	1	1	1	1	1	1	1	1	1	1	1	1	1	1	1	1	1	1	1	1	1	1	4.9	4.9	4.9	26.732	244	244	0.0052104	6.981	By MS/MS	By MS/MS	By matching	By MS/MS	By matching	By MS/MS	4.9	4.9	4.9	4.9	4.9	4.9	50123000	10052000
AT2G38770.1	AT2G38770.1	1	1	1	P-loop containing nucleoside triphosphate hydrolases superfamily protein	1	1	1	1	0	1	1	1	1	1	0	1	1	1	1	1	0	1	1	1	1	1	0.9	0.9	0.9	173.02	1509	1509	0.0091116	6.3996		By matching	By matching	By matching	By matching	By MS/MS	0	0.9	0.9	0.9	0.9	0.9	15371000	0
AT2G39020.1	AT2G39020.1	1	1	1	Acyl-CoA N-acyltransferases (NAT) superfamily protein	1	1	1	1	1	1	1	1	1	1	1	1	1	1	1	1	1	1	1	1	1	1	5.1	5.1	5.1	26.44	236	236	0.0029889	7.8188	By matching	By matching	By matching	By MS/MS	By matching	By MS/MS	5.1	5.1	5.1	5.1	5.1	5.1	46644000	7314500
AT2G39080.1	AT2G39080.1	6	6	6	NAD(P)-binding Rossmann-fold superfamily protein	1	6	6	6	5	3	5	4	4	5	5	3	5	4	4	5	5	3	5	4	4	5	16.5	16.5	16.5	38.21	351	351	0	53.227	By MS/MS	By MS/MS	By MS/MS	By MS/MS	By MS/MS	By MS/MS	13.4	8	13.4	11.1	11.1	13.4	767440000	158090000
AT2G39140.1	AT2G39140.1	1	1	1	pseudouridine synthase family protein	1	1	1	1	1	1	0	1	1	1	1	1	0	1	1	1	1	1	0	1	1	1	3.7	3.7	3.7	45.107	410	410	0.0029474	7.6323	By matching	By matching		By MS/MS	By matching	By matching	3.7	3.7	0	3.7	3.7	3.7	11070000	2245900
AT2G39390.1;AT5G02610.1;AT5G02610.2	AT2G39390.1;AT5G02610.1;AT5G02610.2	4;2;2	4;2;2	2;1;1	Ribosomal L29 family protein ; Ribosomal L29 family protein ; Ribosomal L29 family protein	3	4	4	2	3	4	3	4	3	4	3	4	3	4	3	4	2	2	2	2	1	2	30.1	30.1	16.3	14.231	123	123;123;146	0	28.334	By MS/MS	By MS/MS	By MS/MS	By MS/MS	By MS/MS	By MS/MS	23.6	30.1	23.6	30.1	23.6	30.1	639620000	111600000
AT3G55280.3;AT3G55280.2;AT3G55280.1;AT2G39460.2;AT2G39460.1	AT3G55280.3;AT3G55280.2;AT3G55280.1;AT2G39460.2;AT2G39460.1	8;8;8;8;8	8;8;8;8;8	8;8;8;8;8	ribosomal protein L23AB ; ribosomal protein L23AB ; ribosomal protein L23AB ; ribosomal protein L23AA ; ribosomal protein L23AA	5	8	8	8	7	8	7	8	8	7	7	8	7	8	8	7	7	8	7	8	8	7	39.2	39.2	39.2	16.744	148	148;154;154;154;154	0	62.835	By MS/MS	By MS/MS	By MS/MS	By MS/MS	By MS/MS	By MS/MS	32.4	39.2	32.4	39.2	39.2	32.4	4292200000	632800000
AT2G39670.1;AT2G39670.2	AT2G39670.1;AT2G39670.2	2;2	2;2	2;2	Radical SAM superfamily protein ; Radical SAM superfamily protein	2	2	2	2	2	2	2	2	2	2	2	2	2	2	2	2	2	2	2	2	2	2	7.9	7.9	7.9	47.35	428	428;431	0	22.361	By MS/MS	By MS/MS	By MS/MS	By MS/MS	By MS/MS	By MS/MS	7.9	7.9	7.9	7.9	7.9	7.9	93611000	19051000
AT2G39730.1;AT2G39730.3;AT2G39730.2	AT2G39730.1;AT2G39730.3;AT2G39730.2	31;30;30	31;30;30	31;30;30	rubisco activase ; rubisco activase ; rubisco activase	3	31	31	31	28	27	28	27	26	30	28	27	28	27	26	30	28	27	28	27	26	30	71.7	71.7	71.7	51.981	474	474;441;446	0	323.31	By MS/MS	By MS/MS	By MS/MS	By MS/MS	By MS/MS	By MS/MS	71.5	63.1	71.5	67.9	66.9	71.7	156550000000	26102000000
AT2G39770.2;AT2G39770.1;AT3G55590.1	AT2G39770.2;AT2G39770.1	4;4;1	4;4;1	4;4;1	Glucose-1-phosphate adenylyltransferase family protein ; Glucose-1-phosphate adenylyltransferase family protein	3	4	4	4	3	2	3	4	3	3	3	2	3	4	3	3	3	2	3	4	3	3	17.2	17.2	17.2	39.577	361	361;361;364	0	34.644	By MS/MS	By MS/MS	By MS/MS	By MS/MS	By MS/MS	By MS/MS	14.4	11.1	14.4	17.2	14.4	14.4	204050000	42449000
AT2G39780.2;AT2G39780.1	AT2G39780.2;AT2G39780.1	1;1	1;1	1;1	ribonuclease 2 ; ribonuclease 2	2	1	1	1	1	1	1	1	1	1	1	1	1	1	1	1	1	1	1	1	1	1	4.8	4.8	4.8	25.313	227	227;259	0.0094733	6.3781	By MS/MS	By MS/MS	By MS/MS	By matching	By MS/MS	By matching	4.8	4.8	4.8	4.8	4.8	4.8	50363000	7292800
AT2G39800.3;AT2G39800.4;AT2G39800.1;AT2G39800.2	AT2G39800.3;AT2G39800.4;AT2G39800.1;AT2G39800.2	12;12;12;10	12;12;12;10	6;6;6;5	delta1-pyrroline-5-carboxylate synthase 1 ; delta1-pyrroline-5-carboxylate synthase 1 ; delta1-pyrroline-5-carboxylate synthase 1 ; delta1-pyrroline-5-carboxylate synthase 1	4	12	12	6	8	9	9	8	9	10	8	9	9	8	9	10	4	5	5	5	6	6	22.3	22.3	14.3	77.436	714	714;717;717;614	0	123.57	By MS/MS	By MS/MS	By MS/MS	By MS/MS	By MS/MS	By MS/MS	15.8	17.4	16.9	17.8	18.9	20.2	1152500000	155330000
AT5G59160.3;AT5G59160.2;AT5G59160.1;AT3G46820.1;AT2G39840.1	AT5G59160.3;AT5G59160.2;AT5G59160.1;AT3G46820.1;AT2G39840.1	1;1;1;1;1	1;1;1;1;1	1;1;1;1;1	type one serine/threonine protein phosphatase 2 ; type one serine/threonine protein phosphatase 2 ; type one serine/threonine protein phosphatase 2 ; type one serine/threonine protein phosphatase 5 ; type one serine/threonine protein phosphatase 4	5	1	1	1	0	1	1	1	1	1	0	1	1	1	1	1	0	1	1	1	1	1	4.8	4.8	4.8	35.531	312	312;312;312;312;321	0.0029228	7.5061		By matching	By matching	By matching	By MS/MS	By MS/MS	0	4.8	4.8	4.8	4.8	4.8	36835000	0
AT2G39990.1	AT2G39990.1	7	7	7	eukaryotic translation initiation factor 2	1	7	7	7	7	6	7	6	7	6	7	6	7	6	7	6	7	6	7	6	7	6	40.6	40.6	40.6	31.862	293	293	0	170.09	By MS/MS	By MS/MS	By MS/MS	By MS/MS	By MS/MS	By MS/MS	40.6	34.5	40.6	37.2	40.6	37.2	616070000	125190000
AT2G40060.1	AT2G40060.1	5	5	5	Clathrin light chain protein	1	5	5	5	3	5	3	4	3	4	3	5	3	4	3	4	3	5	3	4	3	4	15.5	15.5	15.5	28.837	258	258	0	31.367	By MS/MS	By MS/MS	By MS/MS	By MS/MS	By matching	By MS/MS	12.8	15.5	12.8	12.8	12.8	15.5	553510000	100220000
AT2G40290.1;AT2G40290.3;AT2G40290.2	AT2G40290.1;AT2G40290.3;AT2G40290.2	5;3;3	5;3;3	5;3;3	Eukaryotic translation initiation factor 2 subunit 1 ; Eukaryotic translation initiation factor 2 subunit 1 ; Eukaryotic translation initiation factor 2 subunit 1	3	5	5	5	5	4	4	3	5	5	5	4	4	3	5	5	5	4	4	3	5	5	16.9	16.9	16.9	38.747	344	344;241;241	0	37.348	By MS/MS	By MS/MS	By MS/MS	By MS/MS	By MS/MS	By MS/MS	16.9	14.2	14.5	11.9	16.9	16.9	402560000	63559000
AT2G40300.1	AT2G40300.1	4	4	4	ferritin 4	1	4	4	4	3	3	3	3	4	4	3	3	3	3	4	4	3	3	3	3	4	4	25.1	25.1	25.1	29.029	259	259	0	37.914	By MS/MS	By MS/MS	By MS/MS	By MS/MS	By MS/MS	By MS/MS	18.9	18.9	18.9	18.9	25.1	25.1	344160000	54483000
AT2G40490.1	AT2G40490.1	19	19	19	Uroporphyrinogen decarboxylase	1	19	19	19	15	17	16	17	16	16	15	17	16	17	16	16	15	17	16	17	16	16	66	66	66	43.579	394	394	0	270.23	By MS/MS	By MS/MS	By MS/MS	By MS/MS	By MS/MS	By MS/MS	47.7	54.3	57.4	52.8	58.9	52.8	4938400000	861790000
AT2G40590.1;AT2G40510.1	AT2G40590.1;AT2G40510.1	3;3	1;1	1;1	Ribosomal protein S26e family protein ; Ribosomal protein S26e family protein	2	3	1	1	2	3	2	2	3	2	1	1	1	0	1	1	1	1	1	0	1	1	29	10.7	10.7	14.729	131	131;133	0.0029838	7.8023	By MS/MS	By MS/MS	By MS/MS	By matching	By matching	By matching	22.1	29	22.1	18.3	29	22.1	125630000	46467000
AT2G40600.1	AT2G40600.1	2	2	2	appr-1-p processing enzyme family protein	1	2	2	2	2	2	2	1	2	1	2	2	2	1	2	1	2	2	2	1	2	1	16	16	16	27.478	257	257	0	15.735	By matching	By MS/MS	By MS/MS	By MS/MS	By MS/MS	By MS/MS	16	16	16	6.6	16	9.3	58701000	12173000
AT2G40660.1	AT2G40660.1	7	7	7	Nucleic acid-binding, OB-fold-like protein	1	7	7	7	5	5	7	6	5	6	5	5	7	6	5	6	5	5	7	6	5	6	27.5	27.5	27.5	42.088	389	389	0	57.944	By MS/MS	By MS/MS	By MS/MS	By MS/MS	By MS/MS	By MS/MS	19.5	19.5	27.5	23.1	19.5	23.1	590360000	102100000
AT2G40840.1	AT2G40840.1	28	28	28	disproportionating enzyme 2	1	28	28	28	23	19	22	24	24	24	23	19	22	24	24	24	23	19	22	24	24	24	36.3	36.3	36.3	109.78	955	955	0	228.48	By MS/MS	By MS/MS	By MS/MS	By MS/MS	By MS/MS	By MS/MS	30.5	24.3	28.6	31.1	31.2	33.4	1625700000	270390000
AT2G40880.1	AT2G40880.1	1	1	1	cystatin A	1	1	1	1	1	0	1	1	1	1	1	0	1	1	1	1	1	0	1	1	1	1	10.4	10.4	10.4	14.421	125	125	0.0051201	6.7801	By matching		By MS/MS	By MS/MS	By matching	By matching	10.4	0	10.4	10.4	10.4	10.4	124360000	33744000
AT2G41430.5;AT2G41430.4;AT2G41430.2;AT2G41430.1;AT2G41430.3	AT2G41430.5;AT2G41430.4;AT2G41430.2;AT2G41430.1;AT2G41430.3	2;2;2;2;1	2;2;2;2;1	2;2;2;2;1	dehydration-induced protein (ERD15) ; dehydration-induced protein (ERD15) ; dehydration-induced protein (ERD15) ; dehydration-induced protein (ERD15) ; dehydration-induced protein (ERD15)	5	2	2	2	2	2	2	2	2	2	2	2	2	2	2	2	2	2	2	2	2	2	17.8	17.8	17.8	18.411	163	163;163;163;163;120	0	14.965	By MS/MS	By matching	By matching	By MS/MS	By matching	By MS/MS	17.8	17.8	17.8	17.8	17.8	17.8	121220000	28645000
AT2G41530.1	AT2G41530.1	6	6	6	S-formylglutathione hydrolase	1	6	6	6	6	6	6	6	6	6	6	6	6	6	6	6	6	6	6	6	6	6	20.1	20.1	20.1	31.655	284	284	0	71.707	By MS/MS	By MS/MS	By MS/MS	By MS/MS	By MS/MS	By MS/MS	20.1	20.1	20.1	20.1	20.1	20.1	1276400000	262150000
AT2G41680.1	AT2G41680.1	10	10	10	NADPH-dependent thioredoxin reductase C	1	10	10	10	8	9	8	9	8	8	8	9	8	9	8	8	8	9	8	9	8	8	27	27	27	57.949	529	529	0	96.321	By MS/MS	By MS/MS	By MS/MS	By MS/MS	By MS/MS	By MS/MS	23.3	25.7	24.4	25.7	24.4	24.4	1551400000	190560000
AT2G41740.1	AT2G41740.1	17	17	16	villin 2	1	17	17	16	15	15	12	14	14	12	15	15	12	14	14	12	14	15	12	13	13	11	27.5	27.5	26	107.84	976	976	0	167.4	By MS/MS	By MS/MS	By MS/MS	By MS/MS	By MS/MS	By MS/MS	25.4	23.5	18.8	22.1	22	19.6	668850000	151710000
AT2G41790.1	AT2G41790.1	7	7	7	Insulinase (Peptidase family M16) family protein	1	7	7	7	6	6	4	6	5	6	6	6	4	6	5	6	6	6	4	6	5	6	8	8	8	110.99	970	970	0	49.12	By MS/MS	By MS/MS	By MS/MS	By MS/MS	By MS/MS	By MS/MS	6.9	7	4.2	6.8	6.2	6.6	268170000	54553000
AT2G41840.1;AT3G57490.1	AT2G41840.1	12;5	12;5	6;0	Ribosomal protein S5 family protein	2	12	12	6	11	11	9	12	11	11	11	11	9	12	11	11	5	6	4	6	6	5	41.4	41.4	23.9	30.878	285	285;276	0	258.9	By MS/MS	By MS/MS	By MS/MS	By MS/MS	By MS/MS	By MS/MS	38.6	38.6	30.5	41.4	38.6	38.6	5635900000	859950000
AT2G41950.1	AT2G41950.1	2	2	2	unknown protein; FUNCTIONS IN: molecular_function unknown; INVOLVED IN: biological_process unknown; LOCATED IN: chloroplast, plant-type cell wall; EXPRESSED IN: 22 plant structures; EXPRESSED DURING: 13 growth stages; Has 53 Blast hits to 53 proteins in 2	1	2	2	2	2	2	2	2	2	2	2	2	2	2	2	2	2	2	2	2	2	2	10.9	10.9	10.9	30.021	266	266	0	23.117	By MS/MS	By matching	By MS/MS	By matching	By MS/MS	By MS/MS	10.9	10.9	10.9	10.9	10.9	10.9	163140000	43133000
AT2G42070.1	AT2G42070.1	1	1	1	nudix hydrolase homolog 23	1	1	1	1	1	1	1	1	1	1	1	1	1	1	1	1	1	1	1	1	1	1	10	10	10	30.793	280	280	0.0030729	9.0038	By MS/MS	By matching	By MS/MS	By MS/MS	By MS/MS	By MS/MS	10	10	10	10	10	10	26040000	3727500
AT2G42130.3;AT2G42130.4;AT2G42130.5;AT2G42130.2;AT2G42130.1	AT2G42130.3;AT2G42130.4;AT2G42130.5;AT2G42130.2;AT2G42130.1	9;8;7;7;6	9;8;7;7;6	9;8;7;7;6	Plastid-lipid associated protein PAP / fibrillin family protein ; Plastid-lipid associated protein PAP / fibrillin family protein ; Plastid-lipid associated protein PAP / fibrillin family protein ; Plastid-lipid associated protein PAP / fibrillin family p	5	9	9	9	7	7	6	8	8	8	7	7	6	8	8	8	7	7	6	8	8	8	42.1	42.1	42.1	30.067	271	271;299;204;269;270	0	87.231	By MS/MS	By MS/MS	By MS/MS	By MS/MS	By MS/MS	By MS/MS	29.2	29.9	23.6	39.1	32.8	39.1	1217500000	213770000
AT2G42520.1;AT5G14610.2;AT5G14610.1;AT3G06480.1	AT2G42520.1	10;1;1;1	7;0;0;0	4;0;0;0	P-loop containing nucleoside triphosphate hydrolases superfamily protein	4	10	7	4	8	7	7	10	9	7	6	5	4	7	7	4	4	2	3	4	4	4	19.1	13.7	8.8	67.625	633	633;645;712;1088	0	45.136	By MS/MS	By MS/MS	By MS/MS	By MS/MS	By MS/MS	By MS/MS	16	13.3	13.9	19.1	17.4	14.2	255280000	55505000
AT2G42530.1	AT2G42530.1	7	7	6	cold regulated 15b	1	7	7	6	5	5	5	6	6	4	5	5	5	6	6	4	4	4	4	5	6	3	39	39	31.9	14.961	141	141	0	93.656	By MS/MS	By MS/MS	By MS/MS	By MS/MS	By MS/MS	By MS/MS	24.1	33.3	29.8	39	31.9	24.1	2131400000	304050000
AT2G42540.3;AT2G42540.1;AT2G42540.2	AT2G42540.3;AT2G42540.1;AT2G42540.2	2;2;2	1;1;1	1;1;1	cold-regulated 15a ; cold-regulated 15a ; cold-regulated 15a	3	2	1	1	2	2	2	2	1	2	1	1	1	1	1	1	1	1	1	1	1	1	24	13.5	13.5	11.043	104	104;127;139	0.0031194	10.405	By MS/MS	By MS/MS	By MS/MS	By MS/MS	By MS/MS	By MS/MS	24	24	24	24	13.5	24	226380000	17984000
AT2G42590.1;AT2G42590.3;AT2G42590.2	AT2G42590.1;AT2G42590.3;AT2G42590.2	11;11;10	10;10;9	9;9;8	general regulatory factor 9 ; general regulatory factor 9 ; general regulatory factor 9	3	11	10	9	10	10	9	10	11	10	9	9	8	9	10	9	8	9	7	9	9	8	39.2	39.2	36.1	29.52	263	263;276;262	0	240.35	By MS/MS	By MS/MS	By MS/MS	By MS/MS	By MS/MS	By MS/MS	39.2	36.1	33.8	36.1	39.2	39.2	2898200000	557920000
AT2G42600.2;AT2G42600.1;AT3G42628.1	AT2G42600.2;AT2G42600.1	46;46;1	46;46;1	28;28;1	phosphoenolpyruvate carboxylase 2 ; phosphoenolpyruvate carboxylase 2	3	46	46	28	37	36	33	38	37	38	37	36	33	38	37	38	24	20	22	21	22	25	54.9	54.9	36.6	109.75	963	963;963;45	0	323.31	By MS/MS	By MS/MS	By MS/MS	By MS/MS	By MS/MS	By MS/MS	45.9	44	41.7	43.6	44	46.8	7435200000	1105900000
AT2G42680.1	AT2G42680.1	8	8	2	multiprotein bridging factor 1A	1	8	8	2	4	4	4	8	7	5	4	4	4	8	7	5	2	2	2	2	2	2	52.8	52.8	26.1	15.62	142	142	0	97.192	By MS/MS	By MS/MS	By MS/MS	By MS/MS	By MS/MS	By MS/MS	38	45.8	44.4	52.8	45.8	45.1	412060000	49035000
AT2G42690.1	AT2G42690.1	7	7	7	alpha/beta-Hydrolases superfamily protein	1	7	7	7	6	5	6	4	5	6	6	5	6	4	5	6	6	5	6	4	5	6	19.2	19.2	19.2	46.056	412	412	0	58.294	By MS/MS	By MS/MS	By MS/MS	By MS/MS	By MS/MS	By MS/MS	15.8	14.1	17.5	10.7	14.1	17.5	501380000	104910000
AT5G45775.1;AT5G45775.2;AT4G18730.1;AT3G58700.1;AT2G42740.1	AT5G45775.1;AT5G45775.2;AT4G18730.1;AT3G58700.1;AT2G42740.1	4;4;4;4;4	4;4;4;4;4	4;4;4;4;4	Ribosomal L5P family protein ; Ribosomal L5P family protein ; ribosomal protein L16B ; Ribosomal L5P family protein ; ribosomal protein large subunit 16A	5	4	4	4	3	4	4	4	3	4	3	4	4	4	3	4	3	4	4	4	3	4	26.2	26.2	26.2	19.775	172	172;182;182;182;182	0	77.736	By MS/MS	By MS/MS	By MS/MS	By MS/MS	By MS/MS	By MS/MS	18.6	26.2	26.2	26.2	18.6	26.2	2738900000	522190000
AT2G42810.1;AT2G42810.2	AT2G42810.1;AT2G42810.2	6;6	6;6	6;6	protein phosphatase 5.2 ; protein phosphatase 5.2	2	6	6	6	5	5	6	4	4	5	5	5	6	4	4	5	5	5	6	4	4	5	14.5	14.5	14.5	54.702	484	484;538	0	46.282	By MS/MS	By MS/MS	By MS/MS	By MS/MS	By MS/MS	By MS/MS	12	12.2	14.5	9.7	9.7	12	978720000	52413000
AT2G42910.1	AT2G42910.1	5	5	5	Phosphoribosyltransferase family protein	1	5	5	5	5	5	5	5	5	5	5	5	5	5	5	5	5	5	5	5	5	5	23.1	23.1	23.1	37.56	337	337	0	45.816	By MS/MS	By MS/MS	By MS/MS	By MS/MS	By MS/MS	By MS/MS	23.1	23.1	23.1	23.1	23.1	23.1	410060000	79282000
AT2G43030.1	AT2G43030.1	12	12	12	Ribosomal protein L3 family protein	1	12	12	12	12	12	12	12	12	12	12	12	12	12	12	12	12	12	12	12	12	12	45	45	45	29.363	271	271	0	178.16	By MS/MS	By MS/MS	By MS/MS	By MS/MS	By MS/MS	By MS/MS	45	45	45	45	45	45	6058700000	957790000
AT2G43090.1;AT2G43090.2	AT2G43090.1;AT2G43090.2	5;4	5;4	5;4	Aconitase/3-isopropylmalate dehydratase protein ; Aconitase/3-isopropylmalate dehydratase protein	2	5	5	5	3	5	4	5	4	4	3	5	4	5	4	4	3	5	4	5	4	4	23.9	23.9	23.9	26.79	251	251;222	0	99.77	By MS/MS	By MS/MS	By MS/MS	By MS/MS	By MS/MS	By MS/MS	17.1	23.9	20.3	23.9	20.3	20.3	1267300000	131930000
AT2G43100.1	AT2G43100.1	1	1	1	isopropylmalate isomerase 2	1	1	1	1	1	0	0	0	0	1	1	0	0	0	0	1	1	0	0	0	0	1	6.2	6.2	6.2	27.043	256	256	0.003003	7.8679	By matching					By MS/MS	6.2	0	0	0	0	6.2	11855000	4651400
AT2G43160.4;AT2G43160.3;AT2G43160.2;AT2G43160.1	AT2G43160.4;AT2G43160.3;AT2G43160.2;AT2G43160.1	4;4;4;4	4;4;4;4	4;4;4;4	ENTH/VHS family protein ; ENTH/VHS family protein ; ENTH/VHS family protein ; ENTH/VHS family protein	4	4	4	4	4	2	2	2	2	3	4	2	2	2	2	3	4	2	2	2	2	3	10.2	10.2	10.2	69.526	646	646;895;895;895	0	26.623	By MS/MS	By MS/MS	By MS/MS	By matching	By matching	By MS/MS	10.2	4.3	4.3	4.3	4.3	8.2	74103000	23878000
AT2G43360.1	AT2G43360.1	4	4	4	Radical SAM superfamily protein	1	4	4	4	3	3	2	2	4	3	3	3	2	2	4	3	3	3	2	2	4	3	15.3	15.3	15.3	41.681	378	378	0	28.417	By matching	By MS/MS	By MS/MS	By MS/MS	By MS/MS	By matching	10.8	10.8	6.3	6.3	15.3	10.8	118290000	21211000
AT2G43560.1	AT2G43560.1	5	5	5	FKBP-like peptidyl-prolyl cis-trans isomerase family protein	1	5	5	5	4	4	5	4	5	5	4	4	5	4	5	5	4	4	5	4	5	5	33.2	33.2	33.2	23.564	223	223	0	55.763	By MS/MS	By MS/MS	By MS/MS	By MS/MS	By MS/MS	By MS/MS	19.7	19.7	33.2	19.7	33.2	33.2	919240000	237420000
AT2G43590.1	AT2G43590.1	1	1	1	Chitinase family protein	1	1	1	1	0	1	1	1	0	1	0	1	1	1	0	1	0	1	1	1	0	1	7.2	7.2	7.2	28.353	264	264	0.00046773	12.124		By MS/MS	By MS/MS	By MS/MS		By MS/MS	0	7.2	7.2	7.2	0	7.2	28431000	0
AT2G43620.1;AT2G43610.1	AT2G43620.1	3;1	3;1	3;1	Chitinase family protein	2	3	3	3	1	2	2	3	2	2	1	2	2	3	2	2	1	2	2	3	2	2	17.3	17.3	17.3	30.377	283	283;281	0	68.818	By MS/MS	By MS/MS	By MS/MS	By MS/MS	By MS/MS	By MS/MS	5.3	11.7	11.7	17.3	11.7	11.7	119630000	6213200
AT2G43640.3;AT2G43640.2;AT2G43640.1	AT2G43640.3;AT2G43640.2;AT2G43640.1	2;2;2	2;2;2	2;2;2	Signal recognition particle, SRP9/SRP14 subunit ; Signal recognition particle, SRP9/SRP14 subunit ; Signal recognition particle, SRP9/SRP14 subunit	3	2	2	2	0	1	0	1	1	1	0	1	0	1	1	1	0	1	0	1	1	1	24.1	24.1	24.1	12.738	112	112;121;121	0	12.374		By matching		By MS/MS	By matching	By MS/MS	0	8	0	8	8	16.1	43352000	0
AT2G43710.1;AT2G43710.2	AT2G43710.1;AT2G43710.2	13;12	13;12	10;9	Plant stearoyl-acyl-carrier-protein desaturase family protein ; Plant stearoyl-acyl-carrier-protein desaturase family protein	2	13	13	10	12	13	12	12	12	13	12	13	12	12	12	13	9	10	9	9	9	10	45.6	45.6	35.7	45.692	401	401;401	0	155.54	By MS/MS	By MS/MS	By MS/MS	By MS/MS	By MS/MS	By MS/MS	42.4	45.6	42.4	42.1	42.4	45.6	2096400000	376070000
AT2G43750.2;AT2G43750.1	AT2G43750.2;AT2G43750.1	16;16	16;16	15;15	O-acetylserine (thiol) lyase B ; O-acetylserine (thiol) lyase B	2	16	16	15	13	16	13	14	16	13	13	16	13	14	16	13	12	15	12	13	15	12	54.1	54.1	51	41.656	392	392;392	0	323.31	By MS/MS	By MS/MS	By MS/MS	By MS/MS	By MS/MS	By MS/MS	45.9	54.1	45.9	48.2	54.1	45.9	6967700000	1201500000
AT2G43770.1	AT2G43770.1	2	2	2	Transducin/WD40 repeat-like superfamily protein	1	2	2	2	1	2	1	2	1	2	1	2	1	2	1	2	1	2	1	2	1	2	9.6	9.6	9.6	37.885	343	343	0	13.932	By MS/MS	By matching	By matching	By MS/MS	By matching	By MS/MS	6.4	9.6	6.4	9.6	3.2	9.6	65120000	8955400
AT2G43790.1	AT2G43790.1	1	1	1	MAP kinase 6	1	1	1	1	1	1	0	1	1	1	1	1	0	1	1	1	1	1	0	1	1	1	5.6	5.6	5.6	45.057	395	395	0.0051323	6.7989	By MS/MS	By matching		By matching	By matching	By matching	5.6	5.6	0	5.6	5.6	5.6	17849000	3840400
AT2G43910.1;AT2G43910.2;AT2G43910.3;AT2G43920.3;AT2G43920.2;AT2G43920.1	AT2G43910.1;AT2G43910.2;AT2G43910.3	6;5;4;1;1;1	6;5;4;1;1;1	6;5;4;1;1;1	HARMLESS TO OZONE LAYER 1 ; HARMLESS TO OZONE LAYER 1 ; HARMLESS TO OZONE LAYER 1	6	6	6	6	6	6	6	6	6	6	6	6	6	6	6	6	6	6	6	6	6	6	37.9	37.9	37.9	25.288	227	227;246;163;144;200;227	0	163.73	By MS/MS	By MS/MS	By MS/MS	By MS/MS	By MS/MS	By MS/MS	37.9	37.9	37.9	37.9	37.9	37.9	2792400000	580630000
AT2G43945.1	AT2G43945.1	4	4	2	unknown protein; LOCATED IN: chloroplast; BEST Arabidopsis thaliana protein match is: unknown protein (TAIR:AT3G59870.1); Has 292 Blast hits to 292 proteins in 84 species: Archae - 0; Bacteria - 122; Metazoa - 0; Fungi - 0; Plants - 46; Viruses - 0; Other	1	4	4	2	4	4	4	4	4	4	4	4	4	4	4	4	2	2	2	2	2	2	18.3	18.3	8.7	32.167	289	289	0	42.585	By MS/MS	By MS/MS	By MS/MS	By MS/MS	By MS/MS	By MS/MS	18.3	18.3	18.3	18.3	18.3	18.3	755760000	150800000
AT2G44040.1;AT3G59890.2;AT3G59890.1	AT2G44040.1;AT3G59890.2;AT3G59890.1	7;4;4	7;4;4	7;4;4	Dihydrodipicolinate reductase, bacterial/plant ; Dihydrodipicolinate reductase, bacterial/plant ; Dihydrodipicolinate reductase, bacterial/plant	3	7	7	7	6	6	5	6	5	4	6	6	5	6	5	4	6	6	5	6	5	4	24.5	24.5	24.5	37.55	347	347;343;349	0	49.143	By MS/MS	By MS/MS	By MS/MS	By MS/MS	By MS/MS	By MS/MS	24.5	21.9	21.9	17.6	15	12.4	916130000	215470000
AT2G44050.1	AT2G44050.1	4	4	4	6,7-dimethyl-8-ribityllumazine synthase / DMRL synthase / lumazine synthase / riboflavin synthase	1	4	4	4	3	3	4	3	3	3	3	3	4	3	3	3	3	3	4	3	3	3	21.1	21.1	21.1	24.024	227	227	0	27.82	By MS/MS	By MS/MS	By MS/MS	By MS/MS	By MS/MS	By MS/MS	17.2	12.3	21.1	17.2	16.3	17.2	652880000	105580000
AT2G44060.2;AT2G44060.1	AT2G44060.2;AT2G44060.1	12;12	12;12	12;12	Late embryogenesis abundant protein, group 2 ; Late embryogenesis abundant protein, group 2	2	12	12	12	12	11	12	12	10	11	12	11	12	12	10	11	12	11	12	12	10	11	46.8	46.8	46.8	36.036	325	325;325	0	101.18	By MS/MS	By MS/MS	By MS/MS	By MS/MS	By MS/MS	By MS/MS	46.8	42.8	46.8	46.8	40.6	42.8	1258400000	260630000
AT2G44100.2;AT2G44100.1	AT2G44100.2;AT2G44100.1	8;8	4;4	3;3	guanosine nucleotide diphosphate dissociation inhibitor 1 ; guanosine nucleotide diphosphate dissociation inhibitor 1	2	8	4	3	6	7	8	8	8	7	3	4	4	4	4	4	2	3	3	3	3	3	24.1	12.5	7.2	48.438	431	431;445	0	39.441	By MS/MS	By MS/MS	By matching	By MS/MS	By MS/MS	By MS/MS	18.8	20	24.1	24.1	24.1	20.6	279810000	41950000
AT2G44120.1;AT2G44120.2	AT2G44120.1;AT2G44120.2	14;14	7;7	4;4	Ribosomal protein L30/L7 family protein ; Ribosomal protein L30/L7 family protein	2	14	7	4	12	12	13	12	12	13	6	6	7	6	5	7	4	4	4	4	3	4	49.2	31.8	17.4	27.939	242	242;247	0	112.66	By MS/MS	By MS/MS	By MS/MS	By MS/MS	By MS/MS	By MS/MS	49.2	48.8	49.2	48.8	44.6	49.2	1508500000	260110000
AT2G44160.1	AT2G44160.1	21	17	17	methylenetetrahydrofolate reductase 2	1	21	17	17	18	16	16	18	15	18	15	14	13	14	13	15	15	14	13	14	13	15	43.6	36.2	36.2	66.801	594	594	0	145.53	By MS/MS	By MS/MS	By MS/MS	By MS/MS	By MS/MS	By MS/MS	39.2	34.8	34.7	37.5	31	39.1	1338800000	258020000
AT2G44310.1	AT2G44310.1	4	4	4	Calcium-binding EF-hand family protein	1	4	4	4	3	3	3	4	3	2	3	3	3	4	3	2	3	3	3	4	3	2	45.1	45.1	45.1	15.821	142	142	0	27.143	By matching	By MS/MS	By MS/MS	By MS/MS	By MS/MS	By MS/MS	26.1	34.5	26.1	45.1	26.1	15.5	219320000	31856000
AT2G44350.1;AT2G44350.2;AT3G60100.1	AT2G44350.1;AT2G44350.2	8;8;1	8;8;1	8;8;1	Citrate synthase family protein ; Citrate synthase family protein	3	8	8	8	8	8	7	7	6	8	8	8	7	7	6	8	8	8	7	7	6	8	21.1	21.1	21.1	52.654	473	473;474;464	0	72.279	By MS/MS	By MS/MS	By MS/MS	By MS/MS	By MS/MS	By MS/MS	21.1	21.1	20.7	18.8	18.4	21.1	752960000	177410000
AT2G44650.1	AT2G44650.1	6	6	5	chloroplast chaperonin 10	1	6	6	5	5	5	4	6	5	5	5	5	4	6	5	5	5	4	4	5	4	5	46.8	46.8	40.3	15.049	139	139	0	174.29	By MS/MS	By MS/MS	By MS/MS	By MS/MS	By MS/MS	By MS/MS	40.3	33.8	35.3	46.8	33.8	40.3	2348000000	389160000
AT2G44760.1	AT2G44760.1	5	5	5	Domain of unknown function (DUF3598)	1	5	5	5	5	5	5	4	5	5	5	5	5	4	5	5	5	5	5	4	5	5	14.6	14.6	14.6	55.876	500	500	0	44.036	By MS/MS	By MS/MS	By MS/MS	By MS/MS	By MS/MS	By MS/MS	14.6	14.6	14.6	10.2	14.6	14.6	253630000	53581000
AT2G44920.2;AT2G44920.1	AT2G44920.2;AT2G44920.1	6;4	6;4	6;4	Tetratricopeptide repeat (TPR)-like superfamily protein ; Tetratricopeptide repeat (TPR)-like superfamily protein	2	6	6	6	5	4	4	3	5	6	5	4	4	3	5	6	5	4	4	3	5	6	42.4	42.4	42.4	23.778	224	224;210	0	123.56	By MS/MS	By MS/MS	By MS/MS	By MS/MS	By MS/MS	By MS/MS	37.5	32.1	33.5	27.2	38.4	42.4	1364200000	408120000
AT2G45240.1	AT2G45240.1	2	2	2	methionine aminopeptidase 1A	1	2	2	2	2	2	2	2	2	2	2	2	2	2	2	2	2	2	2	2	2	2	7.8	7.8	7.8	43.992	398	398	0	12.413	By matching	By MS/MS	By matching	By MS/MS	By matching	By MS/MS	7.8	7.8	7.8	7.8	7.8	7.8	647400000	148100000
AT2G45300.1	AT2G45300.1	10	2	2	RNA 3-terminal phosphate cyclase/enolpyruvate transferase, alpha/beta	1	10	2	2	9	9	7	8	8	9	1	2	1	1	1	1	1	2	1	1	1	1	30.6	5.4	5.4	55.733	520	520	0	27.01	By matching	By MS/MS	By MS/MS	By MS/MS	By MS/MS	By MS/MS	28.1	28.3	24.4	22.1	22.1	28.1	90107000	16947000
AT2G45440.1;AT3G60880.1;AT3G60880.2	AT2G45440.1;AT3G60880.1;AT3G60880.2	5;3;3	5;3;3	5;3;3	dihydrodipicolinate synthase ; dihydrodipicolinate synthase 1 ; dihydrodipicolinate synthase 1	3	5	5	5	4	4	3	4	4	4	4	4	3	4	4	4	4	4	3	4	4	4	15.1	15.1	15.1	40.292	365	365;364;365	0	36.263	By MS/MS	By MS/MS	By MS/MS	By MS/MS	By matching	By MS/MS	12.1	12.3	9.3	12.3	12.3	12.1	301790000	46942000
AT2G45470.1;AT3G60900.1	AT2G45470.1	10;2	10;2	10;2	FASCICLIN-like arabinogalactan protein 8	2	10	10	10	9	6	9	9	8	9	9	6	9	9	8	9	9	6	9	9	8	9	35.2	35.2	35.2	43.074	420	420;422	0	195.75	By MS/MS	By MS/MS	By MS/MS	By MS/MS	By MS/MS	By MS/MS	28.6	21.7	33.6	33.6	30.5	28.6	5669400000	1372000000
AT2G45540.1;AT2G45540.2	AT2G45540.1;AT2G45540.2	1;1	1;1	1;1	WD-40 repeat family protein / beige-related ; WD-40 repeat family protein / beige-related	2	1	1	1	1	1	1	1	1	1	1	1	1	1	1	1	1	1	1	1	1	1	0.5	0.5	0.5	321.93	2946	2946;3001	0.005223	6.9976	By matching	By MS/MS	By MS/MS	By MS/MS	By matching	By matching	0.5	0.5	0.5	0.5	0.5	0.5	18084000	4348100
AT2G45640.1;AT2G45640.2	AT2G45640.1;AT2G45640.2	2;1	2;1	2;1	SIN3 associated polypeptide P18 ; SIN3 associated polypeptide P18	2	2	2	2	2	1	2	2	0	2	2	1	2	2	0	2	2	1	2	2	0	2	15.8	15.8	15.8	17.164	152	152;149	0	15.269	By matching	By MS/MS	By MS/MS	By MS/MS		By MS/MS	15.8	7.2	15.8	15.8	0	15.8	167970000	66168000
AT2G45710.1;AT3G61110.1;AT3G61111.1	AT2G45710.1;AT3G61110.1;AT3G61111.1	4;4;2	4;4;2	2;2;2	Zinc-binding ribosomal protein family protein ; ribosomal protein S27 ; Zinc-binding ribosomal protein family protein	3	4	4	2	3	4	4	4	3	3	3	4	4	4	3	3	1	2	2	2	2	2	38.1	38.1	21.4	9.405	84	84;86;86	0	42.786	By MS/MS	By MS/MS	By MS/MS	By MS/MS	By MS/MS	By MS/MS	36.9	38.1	38.1	38.1	36.9	38.1	575660000	99554000
AT2G45770.1;AT2G45770.2	AT2G45770.1;AT2G45770.2	5;5	5;5	5;5	signal recognition particle receptor protein, chloroplast (FTSY) ; signal recognition particle receptor protein, chloroplast (FTSY)	2	5	5	5	3	2	3	3	2	3	3	2	3	3	2	3	3	2	3	3	2	3	20.5	20.5	20.5	39.679	366	366;373	0	232.39	By MS/MS	By MS/MS	By MS/MS	By MS/MS	By MS/MS	By MS/MS	17.8	10.7	17.8	17.8	10.1	14.5	38977000	8695300
AT2G45790.1	AT2G45790.1	7	7	7	phosphomannomutase	1	7	7	7	7	6	5	7	5	6	7	6	5	7	5	6	7	6	5	7	5	6	31.7	31.7	31.7	27.761	246	246	0	52.42	By MS/MS	By MS/MS	By MS/MS	By MS/MS	By MS/MS	By MS/MS	31.7	24.4	19.9	31.7	21.5	31.7	397180000	82791000
AT2G45810.1	AT2G45810.1	8	8	4	DEA(D/H)-box RNA helicase family protein	1	8	8	4	7	8	6	7	8	6	7	8	6	7	8	6	3	4	2	4	4	2	22	22	11.2	60.42	528	528	0	58.317	By MS/MS	By MS/MS	By MS/MS	By MS/MS	By MS/MS	By MS/MS	18.9	22	17	20.5	22	15.9	471380000	78187000
AT2G45820.1	AT2G45820.1	2	2	2	Remorin family protein	1	2	2	2	2	2	2	1	2	2	2	2	2	1	2	2	2	2	2	1	2	2	21.6	21.6	21.6	20.968	190	190	0	18.111	By MS/MS	By MS/MS	By matching	By MS/MS	By matching	By matching	21.6	21.6	21.6	7.9	21.6	21.6	101750000	26041000
AT2G45960.2;AT2G45960.1;AT2G45960.3;AT3G61430.2;AT3G61430.1;AT4G00430.2;AT1G01620.1;AT4G00430.1	AT2G45960.2;AT2G45960.1;AT2G45960.3;AT3G61430.2;AT3G61430.1	3;3;3;2;2;1;1;1	3;3;3;2;2;1;1;1	3;3;3;2;2;1;1;1	plasma membrane intrinsic protein 1B ; plasma membrane intrinsic protein 1B ; plasma membrane intrinsic protein 1B ; plasma membrane intrinsic protein 1A ; plasma membrane intrinsic protein 1A	8	3	3	3	2	1	2	2	0	2	2	1	2	2	0	2	2	1	2	2	0	2	13.9	13.9	13.9	29.132	274	274;286;301;286;286;219;286;287	0	17.259	By MS/MS	By matching	By MS/MS	By MS/MS		By MS/MS	9.9	6.6	9.9	10.6	0	9.9	110330000	42072000
AT2G45990.3;AT2G45990.2;AT2G45990.1;AT2G45990.4	AT2G45990.3;AT2G45990.2;AT2G45990.1;AT2G45990.4	3;3;3;2	3;3;3;2	3;3;3;2	unknown protein; FUNCTIONS IN: molecular_function unknown; INVOLVED IN: biological_process unknown; LOCATED IN: chloroplast; EXPRESSED IN: 22 plant structures; EXPRESSED DURING: 13 growth stages; Has 35333 Blast hits to 34131 proteins in 2444 species: Arc	4	3	3	3	3	3	3	3	3	2	3	3	3	3	3	2	3	3	3	3	3	2	11.8	11.8	11.8	29.457	263	263;268;268;210	0	19.953	By MS/MS	By MS/MS	By MS/MS	By MS/MS	By MS/MS	By MS/MS	11.8	11.8	11.8	11.8	11.8	8	206730000	40693000
AT2G46280.2;AT2G46280.1;AT2G46280.3;AT2G46290.1	AT2G46280.2;AT2G46280.1;AT2G46280.3	9;9;5;2	9;9;5;2	9;9;5;2	TGF-beta receptor interacting protein 1 ; TGF-beta receptor interacting protein 1 ; TGF-beta receptor interacting protein 1	4	9	9	9	7	6	8	9	8	8	7	6	8	9	8	8	7	6	8	9	8	8	43.6	43.6	43.6	36.388	328	328;328;254;355	0	114.87	By MS/MS	By MS/MS	By MS/MS	By MS/MS	By MS/MS	By MS/MS	36.6	24.7	39.9	43.6	39.3	40.2	1166100000	229580000
AT2G46520.1	AT2G46520.1	3	3	3	cellular apoptosis susceptibility protein, putative / importin-alpha re-exporter, putative	1	3	3	3	3	2	3	3	2	3	3	2	3	3	2	3	3	2	3	3	2	3	4	4	4	108.66	972	972	0	40.387	By MS/MS	By matching	By MS/MS	By MS/MS	By MS/MS	By MS/MS	4	2.3	4	4	2.3	4	113730000	24480000
AT2G46580.1	AT2G46580.1	1	1	1	Pyridoxamine 5-phosphate oxidase family protein	1	1	1	1	0	0	0	1	1	0	0	0	0	1	1	0	0	0	0	1	1	0	6.6	6.6	6.6	22.619	198	198	0.0029749	7.7144				By MS/MS	By matching		0	0	0	6.6	6.6	0	11282000	0
AT2G46610.2;AT2G46610.1;AT3G61860.1;AT4G25500.2;AT4G25500.3;AT5G52040.4;AT5G52040.3;AT4G25500.4;AT4G25500.1;AT5G52040.1;AT5G52040.2	AT2G46610.2;AT2G46610.1;AT3G61860.1;AT4G25500.2;AT4G25500.3;AT5G52040.4;AT5G52040.3;AT4G25500.4;AT4G25500.1;AT5G52040.1;AT5G52040.2	2;2;2;1;1;1;1;1;1;1;1	2;2;2;1;1;1;1;1;1;1;1	2;2;2;1;1;1;1;1;1;1;1	RNA-binding (RRM/RBD/RNP motifs) family protein ; RNA-binding (RRM/RBD/RNP motifs) family protein ; RNA-binding (RRM/RBD/RNP motifs) family protein ; arginine/serine-rich splicing factor 35 ; arginine/serine-rich splicing factor 35 ; RNA-binding (RRM/RBD/	11	2	2	2	1	1	1	1	1	2	1	1	1	1	1	2	1	1	1	1	1	2	8	8	8	26.44	224	224;250;264;309;317;324;329;350;350;356;357	0	13.731	By MS/MS	By MS/MS	By MS/MS	By MS/MS	By MS/MS	By MS/MS	4.9	4.9	4.9	4.9	4.9	8	14731000	3394000
AT2G46820.2;AT2G46820.1	AT2G46820.2;AT2G46820.1	2;2	2;2	2;2	photosystem I P subunit ; photosystem I P subunit	2	2	2	2	1	1	1	1	1	1	1	1	1	1	1	1	1	1	1	1	1	1	19	19	19	18.482	174	174;174	0	42.838	By MS/MS	By matching	By MS/MS	By matching	By matching	By MS/MS	14.4	4.6	4.6	4.6	4.6	14.4	273720000	76781000
AT2G46910.1	AT2G46910.1	2	2	2	Plastid-lipid associated protein PAP / fibrillin family protein	1	2	2	2	1	2	1	1	1	2	1	2	1	1	1	2	1	2	1	1	1	2	12.3	12.3	12.3	31.58	284	284	0.0013538	10.982	By matching	By matching	By MS/MS	By matching	By matching	By MS/MS	8.1	12.3	4.2	8.1	4.2	12.3	24288000	1839000
AT2G46930.1	AT2G46930.1	1	1	1	Pectinacetylesterase family protein	1	1	1	1	1	1	1	1	1	1	1	1	1	1	1	1	1	1	1	1	1	1	3.1	3.1	3.1	45.944	416	416	0.0029953	7.8464	By MS/MS	By MS/MS	By matching	By MS/MS	By matching	By MS/MS	3.1	3.1	3.1	3.1	3.1	3.1	33847000	5691300
AT2G47240.2;AT2G47240.1	AT2G47240.2;AT2G47240.1	1;1	1;1	1;1	AMP-dependent synthetase and ligase family protein ; AMP-dependent synthetase and ligase family protein	2	1	1	1	1	1	1	1	1	1	1	1	1	1	1	1	1	1	1	1	1	1	2.7	2.7	2.7	74.597	660	660;660	0.0061752	6.5757	By MS/MS	By MS/MS	By matching	By matching	By matching	By matching	2.7	2.7	2.7	2.7	2.7	2.7	9941500	1933200
AT2G47330.1	AT2G47330.1	1	1	1	P-loop containing nucleoside triphosphate hydrolases superfamily protein	1	1	1	1	0	1	1	1	1	1	0	1	1	1	1	1	0	1	1	1	1	1	1.4	1.4	1.4	83.05	760	760	0.0091359	6.4144		By matching	By matching	By matching	By matching	By MS/MS	0	1.4	1.4	1.4	1.4	1.4	19612000	0
AT2G47390.1	AT2G47390.1	23	23	23	Prolyl oligopeptidase family protein	1	23	23	23	21	19	20	22	18	21	21	19	20	22	18	21	21	19	20	22	18	21	35.6	35.6	35.6	106.26	961	961	0	258.11	By MS/MS	By MS/MS	By MS/MS	By MS/MS	By MS/MS	By MS/MS	34.8	30.6	34.3	35.6	31.9	35.5	2488800000	465450000
AT2G47400.1	AT2G47400.1	2	2	2	CP12 domain-containing protein 1	1	2	2	2	1	2	2	2	2	1	1	2	2	2	2	1	1	2	2	2	2	1	10.5	10.5	10.5	13.487	124	124	0	18.11	By MS/MS	By MS/MS	By MS/MS	By MS/MS	By MS/MS	By MS/MS	8.1	10.5	10.5	10.5	10.5	10.5	531780000	18810000
AT2G47450.1	AT2G47450.1	12	12	12	chloroplast signal recognition particle component (CAO)	1	12	12	12	7	9	6	11	10	11	7	9	6	11	10	11	7	9	6	11	10	11	42.6	42.6	42.6	41.279	373	373	0	170.42	By MS/MS	By MS/MS	By MS/MS	By MS/MS	By MS/MS	By MS/MS	24.4	37.8	19.8	40.5	34.3	42.6	1177600000	155670000
AT2G47470.3;AT2G47470.1;AT2G47470.4;AT2G47470.2	AT2G47470.3;AT2G47470.1;AT2G47470.4;AT2G47470.2	9;9;8;7	9;9;8;7	9;9;8;7	thioredoxin family protein ; thioredoxin family protein ; thioredoxin family protein ; thioredoxin family protein	4	9	9	9	7	7	8	7	6	7	7	7	8	7	6	7	7	7	8	7	6	7	34.1	34.1	34.1	35.62	323	323;361;335;266	0	77.453	By MS/MS	By MS/MS	By MS/MS	By MS/MS	By MS/MS	By MS/MS	28.8	27.9	31.3	28.2	25.4	28.8	1564400000	301500000
AT2G47510.2;AT2G47510.1	AT2G47510.2;AT2G47510.1	10;10	10;10	6;6	fumarase 1 ; fumarase 1	2	10	10	6	8	9	8	8	7	9	8	9	8	8	7	9	5	6	5	6	4	6	31.3	31.3	17.7	52.999	492	492;492	0	124.93	By MS/MS	By MS/MS	By MS/MS	By MS/MS	By MS/MS	By MS/MS	23.6	28.9	26.6	27.4	24.8	28.9	1485000000	283310000
AT2G47580.1	AT2G47580.1	2	2	2	spliceosomal protein U1A	1	2	2	2	1	2	1	2	2	1	1	2	1	2	2	1	1	2	1	2	2	1	6.4	6.4	6.4	28.074	250	250	0.0004697	12.262	By matching	By MS/MS	By matching	By MS/MS	By MS/MS	By matching	3.2	6.4	3.2	6.4	6.4	3.2	57149000	5200400
AT2G47610.1	AT2G47610.1	6	6	1	Ribosomal protein L7Ae/L30e/S12e/Gadd45 family protein	1	6	6	1	5	6	6	6	6	6	5	6	6	6	6	6	1	1	1	1	1	1	23	23	3.1	29.129	257	257	0	177.46	By MS/MS	By MS/MS	By MS/MS	By MS/MS	By MS/MS	By MS/MS	18.3	23	23	23	23	23	4035400000	481800000
AT3G62840.2;AT2G47640.3;AT2G47640.2;AT3G62840.1;AT2G47640.4;AT2G47640.1	AT3G62840.2;AT2G47640.3;AT2G47640.2;AT3G62840.1;AT2G47640.4;AT2G47640.1	2;2;2;2;2;2	2;2;2;2;2;2	2;2;2;2;2;2	Small nuclear ribonucleoprotein family protein ; Small nuclear ribonucleoprotein family protein ; Small nuclear ribonucleoprotein family protein ; Small nuclear ribonucleoprotein family protein ; Small nuclear ribonucleoprotein family protein ; Small nucl	6	2	2	2	2	2	1	2	1	2	2	2	1	2	1	2	2	2	1	2	1	2	25	25	25	12.507	108	108;108;108;109;109;109	0	13.799	By MS/MS	By MS/MS	By matching	By MS/MS	By matching	By MS/MS	25	25	7.4	25	7.4	25	60818000	11584000
AT2G47710.1	AT2G47710.1	1	1	1	Adenine nucleotide alpha hydrolases-like superfamily protein	1	1	1	1	1	1	1	1	1	1	1	1	1	1	1	1	1	1	1	1	1	1	7.4	7.4	7.4	17.301	162	162	0.0030715	8.9823	By MS/MS	By MS/MS	By MS/MS	By MS/MS	By MS/MS	By MS/MS	7.4	7.4	7.4	7.4	7.4	7.4	186920000	35380000
AT2G47730.1	AT2G47730.1	11	11	10	glutathione S-transferase phi 8	1	11	11	10	10	10	11	10	10	10	10	10	11	10	10	10	9	9	10	9	9	9	60.1	60.1	57	29.231	263	263	0	225.43	By MS/MS	By MS/MS	By MS/MS	By MS/MS	By MS/MS	By MS/MS	57	60.1	60.1	60.1	49	60.1	5305400000	798340000
AT2G47910.2;AT2G47910.1	AT2G47910.2;AT2G47910.1	6;6	6;6	6;6	chlororespiratory reduction 6 ; chlororespiratory reduction 6	2	6	6	6	4	4	5	4	5	5	4	4	5	4	5	5	4	4	5	4	5	5	38.9	38.9	38.9	22.837	198	198;246	0	44.388	By MS/MS	By MS/MS	By MS/MS	By MS/MS	By MS/MS	By MS/MS	24.2	23.2	30.8	23.2	32.3	30.8	181230000	26335000
AT2G47940.2;AT2G47940.1	AT2G47940.2;AT2G47940.1	10;10	10;10	10;10	DEGP protease 2 ; DEGP protease 2	2	10	10	10	7	8	5	9	7	7	7	8	5	9	7	7	7	8	5	9	7	7	24.8	24.8	24.8	66.673	606	606;607	0	194.11	By MS/MS	By MS/MS	By MS/MS	By MS/MS	By MS/MS	By MS/MS	20.3	20.6	10.1	22.3	15.2	15.5	755570000	89837000
AT2G47970.1;AT2G47970.2	AT2G47970.1;AT2G47970.2	2;1	2;1	2;1	Nuclear pore localisation protein NPL4 ; Nuclear pore localisation protein NPL4	2	2	2	2	1	1	2	2	2	1	1	1	2	2	2	1	1	1	2	2	2	1	8	8	8	46.169	413	413;354	0.0022482	10.828	By matching	By MS/MS	By matching	By MS/MS	By matching	By matching	3.9	3.9	8	8	8	4.1	41313000	4239800
AT2G47980.1	AT2G47980.1	1	1	1	sister-chromatid cohesion protein 3	1	1	1	1	1	1	0	1	1	1	1	1	0	1	1	1	1	1	0	1	1	1	1.3	1.3	1.3	125.76	1098	1098	0.0051141	6.7764	By matching	By matching		By MS/MS	By matching	By matching	1.3	1.3	0	1.3	1.3	1.3	15129000	2061000
AT2G48120.2;AT2G48120.1	AT2G48120.2;AT2G48120.1	2;2	2;2	2;2	pale cress protein (PAC) ; pale cress protein (PAC)	2	2	2	2	1	2	2	1	2	2	1	2	2	1	2	2	1	2	2	1	2	2	5.5	5.5	5.5	35.812	307	307;313	0.00047103	12.361	By MS/MS	By matching	By matching	By matching	By matching	By MS/MS	2.3	5.5	5.5	2.3	5.5	5.5	62656000	5787500
AT3G01120.1	AT3G01120.1	8	8	8	Pyridoxal phosphate (PLP)-dependent transferases superfamily protein	1	8	8	8	8	8	7	8	7	7	8	8	7	8	7	7	8	8	7	8	7	7	17.2	17.2	17.2	59.918	563	563	0	73.112	By MS/MS	By MS/MS	By MS/MS	By MS/MS	By MS/MS	By MS/MS	17.2	17.2	15.8	17.2	14.6	15.8	677130000	106130000
AT3G01180.1	AT3G01180.1	4	4	4	starch synthase 2	1	4	4	4	4	2	3	2	1	3	4	2	3	2	1	3	4	2	3	2	1	3	8.1	8.1	8.1	87.592	792	792	0	23.493	By MS/MS	By matching	By matching	By matching	By MS/MS	By MS/MS	8.1	4.2	5.8	4.2	1.9	5.8	83401000	26643000
AT3G01310.2;AT3G01310.1;AT5G15070.1;AT5G15070.2	AT3G01310.2;AT3G01310.1	4;4;1;1	4;4;1;1	4;4;1;1	Phosphoglycerate mutase-like family protein ; Phosphoglycerate mutase-like family protein	4	4	4	4	3	1	4	2	3	2	3	1	4	2	3	2	3	1	4	2	3	2	4.6	4.6	4.6	118.92	1050	1050;1056;1049;1059	0	26.373	By MS/MS	By matching	By MS/MS	By MS/MS	By matching	By MS/MS	3.3	1.2	4.6	2.1	3.3	2.1	112370000	30090000
AT3G01340.2;AT3G01340.1	AT3G01340.2;AT3G01340.1	5;5	5;5	4;4	Transducin/WD40 repeat-like superfamily protein ; Transducin/WD40 repeat-like superfamily protein	2	5	5	4	4	3	4	4	4	4	4	3	4	4	4	4	4	3	4	3	4	4	28.5	28.5	24.5	32.63	302	302;302	0	35.267	By MS/MS	By matching	By MS/MS	By MS/MS	By MS/MS	By MS/MS	24.5	20.5	24.5	24.5	24.5	24.5	266690000	30974000
AT3G01390.2;AT3G01390.1	AT3G01390.2;AT3G01390.1	6;6	6;6	6;6	vacuolar membrane ATPase 10 ; vacuolar membrane ATPase 10	2	6	6	6	4	4	4	5	5	3	4	4	4	5	5	3	4	4	4	5	5	3	57.3	57.3	57.3	12.397	110	110;110	0	76.546	By MS/MS	By MS/MS	By MS/MS	By MS/MS	By MS/MS	By MS/MS	40.9	49.1	40.9	57.3	57.3	40.9	1314300000	191870000
AT3G01440.1	AT3G01440.1	2	2	2	PsbQ-like 1	1	2	2	2	0	1	0	2	1	0	0	1	0	2	1	0	0	1	0	2	1	0	17.3	17.3	17.3	24.781	220	220	0	12.639		By MS/MS		By MS/MS	By MS/MS		0	4.1	0	17.3	4.1	0	42009000	0
AT3G01480.1;AT3G01480.2	AT3G01480.1;AT3G01480.2	14;8	14;8	14;8	cyclophilin 38 ; cyclophilin 38	2	14	14	14	13	12	12	13	13	13	13	12	12	13	13	13	13	12	12	13	13	13	52.4	52.4	52.4	47.981	437	437;355	0	276.69	By MS/MS	By MS/MS	By MS/MS	By MS/MS	By MS/MS	By MS/MS	50.1	46	46.7	49.7	50.1	50.1	3265000000	655260000
AT3G01500.1	AT3G01500.1	20	12	2	carbonic anhydrase 1	1	20	12	2	20	20	20	20	18	20	12	12	12	12	12	12	2	2	2	2	2	2	77	43	5.2	29.504	270	270	0	169.24	By MS/MS	By MS/MS	By MS/MS	By MS/MS	By MS/MS	By MS/MS	77	77	77	77	63	77	25735000000	4556400000
AT3G01500.2;AT3G01500.3	AT3G01500.2;AT3G01500.3	19;18	1;1	1;1	carbonic anhydrase 1 ; carbonic anhydrase 1	2	19	1	1	19	19	19	19	17	19	1	1	1	1	1	1	1	1	1	1	1	1	65.7	9.8	9.8	37.449	347	347;336	0	13.489	By MS/MS	By MS/MS	By MS/MS	By MS/MS	By MS/MS	By MS/MS	65.7	65.7	65.7	65.7	54.8	65.7	76774000	16654000
AT3G01540.1;AT3G01540.4;AT3G01540.3;AT3G01540.2	AT3G01540.1;AT3G01540.4;AT3G01540.3;AT3G01540.2	3;3;3;3	2;2;2;2	2;2;2;2	DEAD box RNA helicase 1 ; DEAD box RNA helicase 1 ; DEAD box RNA helicase 1 ; DEAD box RNA helicase 1	4	3	2	2	2	2	2	2	3	3	1	1	1	1	2	2	1	1	1	1	2	2	6.5	4.7	4.7	67.64	618	618;619;619;619	0.0013581	11.111	By matching	By matching	By matching	By matching	By matching	By MS/MS	3.7	3.7	4.5	4.5	6.5	6.5	35147000	3966700
AT3G01780.1	AT3G01780.1	1	1	1	ARM repeat superfamily protein	1	1	1	1	1	0	1	1	1	1	1	0	1	1	1	1	1	0	1	1	1	1	1.2	1.2	1.2	130.91	1176	1176	0.003268	7.2268	By matching		By MS/MS	By matching	By MS/MS	By matching	1.2	0	1.2	1.2	1.2	1.2	24922000	4794700
AT3G01850.2;AT3G01850.1	AT3G01850.2;AT3G01850.1	1;1	1;1	1;1	Aldolase-type TIM barrel family protein ; Aldolase-type TIM barrel family protein	2	1	1	1	1	1	1	1	0	1	1	1	1	1	0	1	1	1	1	1	0	1	8.4	8.4	8.4	24.042	225	225;225	0	14.322	By MS/MS	By MS/MS	By MS/MS	By MS/MS		By MS/MS	8.4	8.4	8.4	8.4	0	8.4	30223000	7297000
AT3G01910.1;AT3G01910.2;AT3G01910.3	AT3G01910.1;AT3G01910.2	9;7;4	9;7;4	9;7;4	sulfite oxidase ; sulfite oxidase	3	9	9	9	8	9	5	9	8	7	8	9	5	9	8	7	8	9	5	9	8	7	29.5	29.5	29.5	43.329	393	393;298;241	0	113.91	By MS/MS	By MS/MS	By MS/MS	By MS/MS	By MS/MS	By MS/MS	27.2	29.5	20.9	29.5	27.7	24.9	605340000	122600000
AT3G02080.1	AT3G02080.1	7	3	1	Ribosomal protein S19e family protein	1	7	3	1	6	6	7	7	6	7	2	2	3	3	3	3	1	1	1	1	1	1	42	19.6	7.7	15.828	143	143	0	21.487	By MS/MS	By MS/MS	By MS/MS	By MS/MS	By MS/MS	By MS/MS	35.7	36.4	42	42	36.4	42	517610000	34967000
AT3G02090.1;AT3G02090.2	AT3G02090.1;AT3G02090.2	5;4	5;4	5;4	Insulinase (Peptidase family M16) protein ; Insulinase (Peptidase family M16) protein	2	5	5	5	1	4	3	4	4	2	1	4	3	4	4	2	1	4	3	4	4	2	17.5	17.5	17.5	59.159	531	531;535	0	40.049	By MS/MS	By matching	By MS/MS	By MS/MS	By MS/MS	By MS/MS	4.7	13.6	12.2	14.1	15.6	8.7	117220000	6637200
AT3G02110.1	AT3G02110.1	3	3	3	serine carboxypeptidase-like 25	1	3	3	3	3	3	3	3	3	3	3	3	3	3	3	3	3	3	3	3	3	3	10.6	10.6	10.6	53.4	473	473	0	27.901	By MS/MS	By MS/MS	By MS/MS	By MS/MS	By MS/MS	By MS/MS	10.6	10.6	10.6	10.6	10.6	10.6	235910000	55856000
AT3G02200.2;AT3G02200.1	AT3G02200.2;AT3G02200.1	4;3	4;3	4;3	Proteasome component (PCI) domain protein ; Proteasome component (PCI) domain protein	2	4	4	4	4	4	4	4	2	3	4	4	4	4	2	3	4	4	4	4	2	3	17.5	17.5	17.5	46.784	417	417;364	0	51.002	By MS/MS	By MS/MS	By MS/MS	By MS/MS	By MS/MS	By MS/MS	17.5	17.5	17.5	17.5	8.4	12.5	155870000	39149000
AT3G02230.1;AT3G08900.1	AT3G02230.1	16;5	16;5	6;1	reversibly glycosylated polypeptide 1	2	16	16	6	12	14	14	14	10	11	12	14	14	14	10	11	3	4	4	5	3	3	59.7	59.7	28.3	40.629	357	357;362	0	156.81	By MS/MS	By MS/MS	By MS/MS	By MS/MS	By MS/MS	By MS/MS	45.7	52.4	51	46.5	41.2	37.8	1724100000	267360000
AT3G02260.1	AT3G02260.1	1	1	1	auxin transport protein (BIG)	1	1	1	1	0	0	0	1	1	0	0	0	0	1	1	0	0	0	0	1	1	0	0.2	0.2	0.2	567.88	5098	5098	0.002907	7.3975				By MS/MS	By matching		0	0	0	0.2	0.2	0	11062000	0
AT3G02360.2;AT3G02360.1	AT3G02360.2;AT3G02360.1	11;11	9;9	9;9	6-phosphogluconate dehydrogenase family protein ; 6-phosphogluconate dehydrogenase family protein	2	11	9	9	11	10	8	10	8	10	9	8	7	8	7	9	9	8	7	8	7	9	26.3	24.5	24.5	53.577	486	486;486	0	58.534	By MS/MS	By MS/MS	By MS/MS	By MS/MS	By MS/MS	By MS/MS	26.3	22.6	18.7	22.6	16.9	26.3	694100000	166580000
AT3G02480.1	AT3G02480.1	2	2	2	Late embryogenesis abundant protein (LEA) family protein	1	2	2	2	1	2	1	2	2	2	1	2	1	2	2	2	1	2	1	2	2	2	48.5	48.5	48.5	7.1448	68	68	0	29.297	By matching	By MS/MS	By matching	By MS/MS	By matching	By MS/MS	22.1	48.5	22.1	48.5	48.5	48.5	66914000	3008900
AT3G02520.1	AT3G02520.1	15	4	4	general regulatory factor 7	1	15	4	4	12	13	10	13	14	14	3	2	2	3	3	4	3	2	2	3	3	4	55.8	17.4	17.4	29.824	265	265	0	82.425	By MS/MS	By MS/MS	By MS/MS	By MS/MS	By MS/MS	By MS/MS	48.7	47.5	41.9	52.1	52.1	55.8	232190000	21400000
AT3G02530.1;AT5G16070.1	AT3G02530.1;AT5G16070.1	9;8	9;8	9;8	TCP-1/cpn60 chaperonin family protein ; TCP-1/cpn60 chaperonin family protein	2	9	9	9	7	8	7	8	9	8	7	8	7	8	9	8	7	8	7	8	9	8	23.4	23.4	23.4	58.949	535	535;535	0	63.697	By MS/MS	By MS/MS	By MS/MS	By MS/MS	By MS/MS	By MS/MS	17.6	19.4	17.6	19.4	23.4	21.5	909710000	173290000
AT3G02540.3;AT3G02540.1;AT3G02540.2;AT5G16090.1	AT3G02540.3;AT3G02540.1;AT3G02540.2	7;7;4;1	7;7;4;1	4;4;2;1	Rad23 UV excision repair protein family ; Rad23 UV excision repair protein family ; Rad23 UV excision repair protein family	4	7	7	4	7	6	5	6	5	7	7	6	5	6	5	7	4	4	3	4	3	4	18.7	18.7	12.7	44.159	418	418;419;299;171	0	129.91	By MS/MS	By MS/MS	By MS/MS	By MS/MS	By MS/MS	By MS/MS	18.7	16.7	13.2	16.7	13.2	18.7	1223600000	231350000
AT3G02560.2;AT3G02560.1	AT3G02560.2;AT3G02560.1	7;7	7;7	5;5	Ribosomal protein S7e family protein ; Ribosomal protein S7e family protein	2	7	7	5	7	7	7	7	7	7	7	7	7	7	7	7	5	5	5	5	5	5	45.5	45.5	36.1	22.196	191	191;191	0	149.45	By MS/MS	By MS/MS	By MS/MS	By MS/MS	By MS/MS	By MS/MS	45.5	45.5	45.5	45.5	45.5	45.5	1136900000	169740000
AT3G02630.1	AT3G02630.1	9	7	5	Plant stearoyl-acyl-carrier-protein desaturase family protein	1	9	7	5	9	8	9	8	8	9	7	6	7	6	6	7	5	5	5	5	5	5	35.6	28.5	19.9	45.302	396	396	0	50.061	By MS/MS	By MS/MS	By MS/MS	By MS/MS	By MS/MS	By MS/MS	35.6	32.3	35.6	32.3	32.3	35.6	184610000	40037000
AT3G02660.1	AT3G02660.1	12	12	12	Tyrosyl-tRNA synthetase, class Ib, bacterial/mitochondrial	1	12	12	12	11	11	11	11	9	11	11	11	11	11	9	11	11	11	11	11	9	11	31.5	31.5	31.5	56.618	511	511	0	108.17	By MS/MS	By MS/MS	By MS/MS	By MS/MS	By MS/MS	By MS/MS	29.4	28	28	29.9	23.7	29.4	887440000	215670000
AT3G02720.1	AT3G02720.1	2	2	2	Class I glutamine amidotransferase-like superfamily protein	1	2	2	2	2	2	2	2	2	2	2	2	2	2	2	2	2	2	2	2	2	2	6.7	6.7	6.7	41.645	388	388	0	15.348	By MS/MS	By MS/MS	By MS/MS	By MS/MS	By MS/MS	By MS/MS	6.7	6.7	6.7	6.7	6.7	6.7	133820000	21181000
AT3G02730.1	AT3G02730.1	2	2	2	thioredoxin F-type 1	1	2	2	2	2	2	2	2	2	2	2	2	2	2	2	2	2	2	2	2	2	2	11.2	11.2	11.2	19.325	178	178	0	24.879	By MS/MS	By MS/MS	By MS/MS	By MS/MS	By MS/MS	By MS/MS	11.2	11.2	11.2	11.2	11.2	11.2	1550200000	235210000
AT3G02760.1	AT3G02760.1	12	12	12	Class II aaRS and biotin synthetases superfamily protein	1	12	12	12	8	10	8	9	10	8	8	10	8	9	10	8	8	10	8	9	10	8	18.3	18.3	18.3	97.536	883	883	0	89.193	By MS/MS	By MS/MS	By MS/MS	By MS/MS	By MS/MS	By MS/MS	11.2	15.4	12.2	14.4	15.4	12.3	494000000	87062000
AT3G02770.1	AT3G02770.1	1	1	1	Ribonuclease E inhibitor RraA/Dimethylmenaquinone methyltransferase	1	1	1	1	1	1	1	1	1	1	1	1	1	1	1	1	1	1	1	1	1	1	5.4	5.4	5.4	17.836	166	166	0.0061776	6.5798	By MS/MS	By matching	By matching	By MS/MS	By matching	By matching	5.4	5.4	5.4	5.4	5.4	5.4	35669000	6016700
AT3G02780.1	AT3G02780.1	6	2	2	isopentenyl pyrophosphate:dimethylallyl pyrophosphate isomerase 2	1	6	2	2	5	6	5	6	6	5	2	2	2	2	2	2	2	2	2	2	2	2	20.4	8.1	8.1	32.607	284	284	0	28.995	By MS/MS	By MS/MS	By MS/MS	By MS/MS	By MS/MS	By MS/MS	17.6	20.4	17.6	20.4	20.4	17.6	113950000	19664000
AT3G02870.3;AT3G02870.1;AT3G02870.2	AT3G02870.3;AT3G02870.1;AT3G02870.2	4;4;3	4;4;3	4;4;3	Inositol monophosphatase family protein ; Inositol monophosphatase family protein ; Inositol monophosphatase family protein	3	4	4	4	2	2	2	4	2	2	2	2	2	4	2	2	2	2	2	4	2	2	22	22	22	28.806	268	268;271;269	0	40.623	By MS/MS	By MS/MS	By MS/MS	By MS/MS	By MS/MS	By MS/MS	11.2	11.2	11.2	22	11.2	11.2	133540000	25083000
AT3G03150.1	AT3G03150.1	2	2	2	unknown protein; FUNCTIONS IN: molecular_function unknown; INVOLVED IN: biological_process unknown; LOCATED IN: mitochondrion; EXPRESSED IN: 22 plant structures; EXPRESSED DURING: 13 growth stages; BEST Arabidopsis thaliana protein match is: unknown prote	1	2	2	2	2	1	2	1	1	2	2	1	2	1	1	2	2	1	2	1	1	2	24	24	24	13.315	121	121	0	22.441	By MS/MS	By MS/MS	By MS/MS	By MS/MS	By MS/MS	By MS/MS	24	18.2	24	18.2	18.2	24	166490000	32187000
AT3G03250.1	AT3G03250.1	17	7	7	UDP-GLUCOSE PYROPHOSPHORYLASE 1	1	17	7	7	13	13	12	13	15	14	6	6	5	6	7	7	6	6	5	6	7	7	48	21.5	21.5	51.738	469	469	0	87.425	By MS/MS	By MS/MS	By MS/MS	By MS/MS	By MS/MS	By MS/MS	38	38.4	35	34.5	44.1	41.2	1349800000	262160000
AT3G03380.1	AT3G03380.1	3	3	3	DegP protease 7	1	3	3	3	2	3	2	3	3	3	2	3	2	3	3	3	2	3	2	3	3	3	3.6	3.6	3.6	119.88	1097	1097	0	18.278	By matching	By MS/MS	By MS/MS	By MS/MS	By MS/MS	By MS/MS	2.5	3.6	2.4	3.6	3.6	3.6	58571000	5991700
AT3G03630.1	AT3G03630.1	2	2	2	cysteine synthase 26	1	2	2	2	2	2	1	2	1	2	2	2	1	2	1	2	2	2	1	2	1	2	7.7	7.7	7.7	43.16	404	404	0	14.723	By MS/MS	By matching	By MS/MS	By MS/MS	By MS/MS	By MS/MS	7.7	7.7	4.5	7.7	4.5	7.7	72154000	12689000
AT3G03710.1	AT3G03710.1	19	19	19	polyribonucleotide nucleotidyltransferase, putative	1	19	19	19	14	15	15	17	15	16	14	15	15	17	15	16	14	15	15	17	15	16	22.5	22.5	22.5	99.565	922	922	0	204.95	By MS/MS	By MS/MS	By MS/MS	By MS/MS	By MS/MS	By MS/MS	19.2	20.1	20.2	20	18.3	20.6	2476200000	508630000
AT3G03780.3;AT3G03780.2;AT3G03780.1	AT3G03780.3;AT3G03780.2;AT3G03780.1	28;28;28	11;11;11	11;11;11	methionine synthase 2 ; methionine synthase 2 ; methionine synthase 2	3	28	11	11	26	23	27	26	23	25	11	10	11	11	10	11	11	10	11	11	10	11	49.9	24.2	24.2	84.583	765	765;765;765	0	171.69	By MS/MS	By MS/MS	By MS/MS	By MS/MS	By MS/MS	By MS/MS	46.1	44.1	48.9	45.2	42	45.1	4310500000	421590000
AT3G03890.1;AT3G03890.2	AT3G03890.1;AT3G03890.2	2;1	2;1	2;1	FMN binding ; FMN binding	2	2	2	2	1	1	1	2	2	1	1	1	1	2	2	1	1	1	1	2	2	1	5.9	5.9	5.9	35.052	321	321;305	0	12.443	By matching	By matching	By matching	By MS/MS	By MS/MS	By matching	3.4	3.4	3.4	5.9	5.9	3.4	56089000	4300200
AT5G18180.1;AT3G03920.1	AT5G18180.1;AT3G03920.1	1;1	1;1	1;1	H/ACA ribonucleoprotein complex, subunit Gar1/Naf1 protein ; H/ACA ribonucleoprotein complex, subunit Gar1/Naf1 protein	2	1	1	1	1	1	1	1	1	1	1	1	1	1	1	1	1	1	1	1	1	1	8.5	8.5	8.5	20.313	189	189;202	0.003096	9.3071	By MS/MS	By matching	By matching	By MS/MS	By matching	By MS/MS	8.5	8.5	8.5	8.5	8.5	8.5	25353000	4379000
AT3G03960.1	AT3G03960.1	17	17	17	TCP-1/cpn60 chaperonin family protein	1	17	17	17	15	15	14	14	14	15	15	15	14	14	14	15	15	15	14	14	14	15	47	47	47	58.939	549	549	0	277.9	By MS/MS	By MS/MS	By MS/MS	By MS/MS	By MS/MS	By MS/MS	41.7	42.6	39.7	36.4	37.3	42.4	1884800000	305080000
AT3G03980.1;AT3G04000.1	AT3G03980.1	3;1	3;1	3;1	NAD(P)-binding Rossmann-fold superfamily protein	2	3	3	3	2	2	3	3	2	3	2	2	3	3	2	3	2	2	3	3	2	3	14.1	14.1	14.1	28.146	270	270;272	0	22.137	By MS/MS	By matching	By matching	By MS/MS	By matching	By matching	8.1	8.1	14.1	14.1	8.1	14.1	71607000	10446000
AT3G04120.1	AT3G04120.1	21	21	2	glyceraldehyde-3-phosphate dehydrogenase C subunit 1	1	21	21	2	17	19	17	20	19	16	17	19	17	20	19	16	1	1	2	2	2	1	70.4	70.4	10.4	36.914	338	338	0	323.31	By MS/MS	By MS/MS	By MS/MS	By MS/MS	By MS/MS	By MS/MS	64.2	62.4	64.5	70.1	68.6	63.9	31785000000	5448600000
AT3G04260.1	AT3G04260.1	12	12	12	plastid transcriptionally active 3	1	12	12	12	7	10	8	10	9	8	7	10	8	10	9	8	7	10	8	10	9	8	20.1	20.1	20.1	102.92	910	910	0	96.827	By MS/MS	By MS/MS	By MS/MS	By MS/MS	By MS/MS	By MS/MS	12.5	17.1	14.8	16.9	14.6	14.8	356380000	48572000
AT3G04290.1	AT3G04290.1	3	3	3	Li-tolerant lipase 1	1	3	3	3	3	3	2	3	3	3	3	3	2	3	3	3	3	3	2	3	3	3	11.5	11.5	11.5	40.148	366	366	0	21.934	By MS/MS	By MS/MS	By matching	By MS/MS	By MS/MS	By MS/MS	11.5	11.5	6.8	11.5	11.5	11.5	84146000	15160000
AT3G04550.1	AT3G04550.1	10	10	10	unknown protein; INVOLVED IN: biological_process unknown; LOCATED IN: chloroplast stroma, chloroplast; EXPRESSED IN: 22 plant structures; EXPRESSED DURING: 13 growth stages; BEST Arabidopsis thaliana protein match is: unknown protein (TAIR:AT5G28500.1); H	1	10	10	10	8	9	7	8	9	9	8	9	7	8	9	9	8	9	7	8	9	9	30.1	30.1	30.1	50.199	449	449	0	142.71	By MS/MS	By MS/MS	By MS/MS	By MS/MS	By MS/MS	By MS/MS	23.8	23.8	20.5	20.5	29.8	23.8	1212800000	201220000
AT3G04600.3;AT3G04600.2;AT3G04600.1	AT3G04600.3;AT3G04600.2;AT3G04600.1	5;5;5	5;5;5	5;5;5	Nucleotidylyl transferase superfamily protein ; Nucleotidylyl transferase superfamily protein ; Nucleotidylyl transferase superfamily protein	3	5	5	5	5	5	5	4	5	4	5	5	5	4	5	4	5	5	5	4	5	4	16.7	16.7	16.7	45.754	402	402;402;402	0	38.29	By MS/MS	By MS/MS	By MS/MS	By MS/MS	By MS/MS	By MS/MS	16.7	16.7	16.7	12.9	16.7	12.4	212170000	41217000
AT3G04610.1	AT3G04610.1	4	4	4	RNA-binding KH domain-containing protein	1	4	4	4	4	3	3	2	3	3	4	3	3	2	3	3	4	3	3	2	3	3	9.4	9.4	9.4	63.403	577	577	0	25.422	By MS/MS	By MS/MS	By MS/MS	By MS/MS	By matching	By MS/MS	9.4	6.6	6.6	4.7	6.6	6.6	211750000	59869000
AT3G04630.3;AT3G04630.2;AT3G04630.1	AT3G04630.3;AT3G04630.2;AT3G04630.1	1;1;1	1;1;1	1;1;1	WVD2-like 1 ; WVD2-like 1 ; WVD2-like 1	3	1	1	1	0	1	1	1	0	0	0	1	1	1	0	0	0	1	1	1	0	0	4.9	4.9	4.9	31.949	286	286;286;287	0.0030342	8.2165		By matching	By matching	By MS/MS			0	4.9	4.9	4.9	0	0	17879000	0
AT3G04650.1	AT3G04650.1	3	3	3	FAD/NAD(P)-binding oxidoreductase family protein	1	3	3	3	3	3	3	3	3	3	3	3	3	3	3	3	3	3	3	3	3	3	10.5	10.5	10.5	52.362	486	486	0	32.563	By MS/MS	By MS/MS	By matching	By MS/MS	By MS/MS	By MS/MS	10.5	10.5	10.5	10.5	10.5	10.5	146650000	28385000
AT3G04760.1	AT3G04760.1	1	1	1	Pentatricopeptide repeat (PPR-like) superfamily protein	1	1	1	1	1	0	0	1	0	1	1	0	0	1	0	1	1	0	0	1	0	1	2.7	2.7	2.7	67.694	602	602	0.0032573	7.187	By matching			By MS/MS		By matching	2.7	0	0	2.7	0	2.7	27001000	5291300
AT3G04790.1	AT3G04790.1	11	11	11	Ribose 5-phosphate isomerase, type A protein	1	11	11	11	9	9	7	9	10	10	9	9	7	9	10	10	9	9	7	9	10	10	56.9	56.9	56.9	29.305	276	276	0	133.99	By MS/MS	By MS/MS	By MS/MS	By MS/MS	By MS/MS	By MS/MS	51.1	51.1	44.2	51.1	54	53.6	8508700000	2781200000
AT3G04840.1	AT3G04840.1	9	5	5	Ribosomal protein S3Ae	1	9	5	5	9	9	9	9	9	9	5	5	5	5	5	5	5	5	5	5	5	5	38.2	23.7	23.7	29.85	262	262	0	175.49	By MS/MS	By MS/MS	By MS/MS	By MS/MS	By MS/MS	By MS/MS	38.2	38.2	38.2	38.2	38.2	38.2	2157000000	411470000
AT3G04870.2;AT3G04870.1	AT3G04870.2;AT3G04870.1	11;11	11;11	11;11	zeta-carotene desaturase ; zeta-carotene desaturase	2	11	11	11	10	7	9	9	9	9	10	7	9	9	9	9	10	7	9	9	9	9	27.1	27.1	27.1	61.633	558	558;558	0	86.369	By MS/MS	By MS/MS	By MS/MS	By MS/MS	By MS/MS	By MS/MS	21.7	18.6	22.4	22.8	22	22.4	745450000	161880000
AT3G04880.1	AT3G04880.1	1	1	1	DNA-damage-repair/toleration protein (DRT102)	1	1	1	1	1	0	0	1	1	0	1	0	0	1	1	0	1	0	0	1	1	0	5.8	5.8	5.8	33.233	310	310	0.0032895	7.2847	By matching			By MS/MS	By matching		5.8	0	0	5.8	5.8	0	16219000	4096300
AT3G04920.1	AT3G04920.1	6	6	4	Ribosomal protein S24e family protein	1	6	6	4	6	6	6	6	6	6	6	6	6	6	6	6	4	4	4	4	4	4	31.6	31.6	22.6	15.372	133	133	0	63.521	By MS/MS	By MS/MS	By MS/MS	By MS/MS	By MS/MS	By MS/MS	31.6	31.6	31.6	31.6	31.6	31.6	1285300000	193160000
AT3G04940.1;AT5G28030.2;AT5G28030.1	AT3G04940.1	3;1;1	2;1;1	2;1;1	cysteine synthase D1	3	3	2	2	3	2	2	2	2	2	2	1	1	1	1	1	2	1	1	1	1	1	10.5	7.1	7.1	34.294	324	324;323;323	0	14.25	By MS/MS	By MS/MS	By MS/MS	By matching	By MS/MS	By MS/MS	10.5	7.1	7.1	7.1	7.1	7.1	51002000	16338000
AT3G05020.1	AT3G05020.1	2	2	2	acyl carrier protein 1	1	2	2	2	2	2	2	2	2	2	2	2	2	2	2	2	2	2	2	2	2	2	13.9	13.9	13.9	15.055	137	137	0	28.294	By matching	By matching	By MS/MS	By MS/MS	By MS/MS	By MS/MS	13.9	13.9	13.9	13.9	13.9	13.9	203590000	50056000
AT3G05060.1	AT3G05060.1	4	4	4	NOP56-like pre RNA processing ribonucleoprotein	1	4	4	4	3	4	3	3	3	2	3	4	3	3	3	2	3	4	3	3	3	2	13.9	13.9	13.9	59.002	533	533	0	29.771	By MS/MS	By MS/MS	By MS/MS	By MS/MS	By MS/MS	By MS/MS	11.4	13.9	11.4	11.4	11.4	8.4	107380000	13843000
AT3G05070.1	AT3G05070.1	2	2	2	CONTAINS InterPro DOMAIN/s: mRNA splicing factor, Cwf18 (InterPro:IPR013169); Has 292 Blast hits to 292 proteins in 153 species: Archae - 0; Bacteria - 0; Metazoa - 118; Fungi - 83; Plants - 38; Viruses - 11; Other Eukaryotes - 42 (source: NCBI BLink).	1	2	2	2	1	1	1	2	1	2	1	1	1	2	1	2	1	1	1	2	1	2	12.5	12.5	12.5	16.396	144	144	0.00045893	11.609	By matching	By matching	By matching	By MS/MS	By matching	By matching	7.6	4.9	7.6	12.5	4.9	12.5	87731000	9346500
AT3G05180.1	AT3G05180.1	1	1	1	GDSL-like Lipase/Acylhydrolase superfamily protein	1	1	1	1	1	0	1	0	0	1	1	0	1	0	0	1	1	0	1	0	0	1	3.4	3.4	3.4	42.344	379	379	0.00046425	11.907	By MS/MS		By MS/MS			By MS/MS	3.4	0	3.4	0	0	3.4	32012000	12585000
AT3G05350.1	AT3G05350.1	12	12	12	Metallopeptidase M24 family protein	1	12	12	12	9	8	11	11	9	9	9	8	11	11	9	9	9	8	11	11	9	9	31.5	31.5	31.5	78.708	710	710	0	90.628	By MS/MS	By MS/MS	By MS/MS	By MS/MS	By MS/MS	By MS/MS	24.2	18	27.7	28	21.4	22.1	575480000	112790000
AT3G05420.1;AT3G05420.2;AT5G27630.1	AT3G05420.1;AT3G05420.2	9;9;1	9;9;1	9;9;1	acyl-CoA binding protein 4 ; acyl-CoA binding protein 4	3	9	9	9	5	7	4	7	8	6	5	7	4	7	8	6	5	7	4	7	8	6	15.6	15.6	15.6	73.074	668	668;669;648	0	64.803	By MS/MS	By MS/MS	By MS/MS	By MS/MS	By MS/MS	By MS/MS	9	12.6	7	12.3	14.1	10.6	303860000	53042000
AT3G05530.1;AT1G09100.1	AT3G05530.1;AT1G09100.1	9;7	8;6	8;6	regulatory particle triple-A ATPase 5A ; 26S proteasome AAA-ATPase subunit RPT5B	2	9	8	8	8	6	6	7	8	6	7	6	5	6	7	5	7	6	5	6	7	5	31.4	28.5	28.5	47.48	424	424;423	0	198.41	By MS/MS	By MS/MS	By MS/MS	By MS/MS	By MS/MS	By MS/MS	27.6	23.6	21	26.4	28.8	21.7	669180000	136500000
AT3G05560.3;AT3G05560.2;AT3G05560.1	AT3G05560.3;AT3G05560.2;AT3G05560.1	3;3;3	1;1;1	1;1;1	Ribosomal L22e protein family ; Ribosomal L22e protein family ; Ribosomal L22e protein family	3	3	1	1	1	2	2	3	3	2	0	0	0	1	1	0	0	0	0	1	1	0	25.8	9.7	9.7	14.018	124	124;124;124	0.0084323	6.4827	By matching	By matching	By matching	By matching	By MS/MS	By matching	7.3	16.1	16.1	25.8	25.8	16.1	289280000	0
AT3G05600.1	AT3G05600.1	4	4	4	alpha/beta-Hydrolases superfamily protein	1	4	4	4	2	4	3	4	2	4	2	4	3	4	2	4	2	4	3	4	2	4	17.2	17.2	17.2	37.199	331	331	0	26.485	By matching	By MS/MS	By MS/MS	By MS/MS	By matching	By MS/MS	6.6	17.2	13.6	17.2	6.6	17.2	187200000	22357000
AT3G05625.1	AT3G05625.1	1	1	1	Tetratricopeptide repeat (TPR)-like superfamily protein	1	1	1	1	0	0	1	1	1	0	0	0	1	1	1	0	0	0	1	1	1	0	5.1	5.1	5.1	28.952	257	257	0.0054666	6.6953			By matching	By MS/MS	By matching		0	0	5.1	5.1	5.1	0	13139000	0
AT3G05900.1	AT3G05900.1	24	24	24	neurofilament protein-related	1	24	24	24	20	18	18	21	21	17	20	18	18	21	21	17	20	18	18	21	21	17	49.5	49.5	49.5	73.453	673	673	0	323.31	By MS/MS	By MS/MS	By MS/MS	By MS/MS	By MS/MS	By MS/MS	44.4	43.1	41.3	45.5	45.5	38.6	3791400000	812060000
AT3G05910.2;AT3G05910.1;AT5G26670.2;AT5G26670.1	AT3G05910.2;AT3G05910.1;AT5G26670.2;AT5G26670.1	2;2;1;1	2;2;1;1	2;2;1;1	Pectinacetylesterase family protein ; Pectinacetylesterase family protein ; Pectinacetylesterase family protein ; Pectinacetylesterase family protein	4	2	2	2	2	2	2	1	1	2	2	2	2	1	1	2	2	2	2	1	1	2	6.4	6.4	6.4	34.391	311	311;415;298;416	0	13.209	By matching	By matching	By MS/MS	By MS/MS	By matching	By MS/MS	6.4	6.4	6.4	2.6	2.6	6.4	126110000	20023000
AT3G06050.1	AT3G06050.1	8	8	8	peroxiredoxin IIF	1	8	8	8	5	7	6	8	8	6	5	7	6	8	8	6	5	7	6	8	8	6	42.3	42.3	42.3	21.445	201	201	0	70.919	By MS/MS	By MS/MS	By MS/MS	By MS/MS	By MS/MS	By MS/MS	28.4	36.3	31.8	42.3	42.3	32.8	1427100000	203530000
AT3G06350.1	AT3G06350.1	10	10	10	dehydroquinate dehydratase, putative / shikimate dehydrogenase, putative	1	10	10	10	10	9	10	9	9	10	10	9	10	9	9	10	10	9	10	9	9	10	21.4	21.4	21.4	65.795	603	603	0	87.077	By MS/MS	By MS/MS	By MS/MS	By MS/MS	By MS/MS	By MS/MS	21.4	19.9	21.4	19.9	19.9	21.4	690490000	117030000
[truncated: 1,531 more rows]
[truncated: 30 more columns]
