# Supplementary material for: Early mannitol-triggered changes in the Arabidopsis leaf (phospho)proteome reveal growth regulators
Source: J Exp Bot. 2018 Jul 13;69(19):4591–607. doi: 10.1093/jxb/ery261 (PMC6117580; doi:10.1093/jxb/ery261)
Supplement: Supplementary Table S13 [file ery261_suppl_supplementary_table_s13.xlsx]

## Sheet: Phosphoproteome 30 min
Supplementary Table S13. GO enrichment on biological processes.
#GO-type	GO-term	Log2-Enrichment	p-value	Subset ratio	Description
BP	GO:1901668	7.48	0.02	0.632911	regulation of superoxide dismutase activity
BP	GO:0022619	7.48	0.02	0.632911	generative cell differentiation
BP	GO:0035278	7.48	0.02	0.632911	miRNA mediated inhibition of translation
BP	GO:0072658	7.48	0.02	0.632911	maintenance of protein location in membrane
BP	GO:0019594	7.48	0.02	0.632911	mannitol metabolic process
BP	GO:0051290	7.48	0.02	0.632911	protein heterotetramerization
BP	GO:1901033	7.48	0.02	0.632911	positive regulation of response to reactive oxygen species
BP	GO:0045974	7.48	0.02	0.632911	regulation of translation, ncRNA-mediated
BP	GO:0032264	7.48	0.02	0.632911	IMP salvage
BP	GO:0034498	7.48	0.02	0.632911	early endosome to Golgi transport
BP	GO:1904833	7.48	0.02	0.632911	positive regulation of removal of superoxide radicals
BP	GO:0061387	7.48	0.02	0.632911	regulation of extent of cell growth
BP	GO:0006059	7.48	0.02	0.632911	hexitol metabolic process
BP	GO:2000781	7.48	0.02	0.632911	positive regulation of double-strand break repair
BP	GO:1903866	6.48	0.03	0.632911	palisade mesophyll development
BP	GO:0051245	6.48	0.03	0.632911	negative regulation of cellular defense response
BP	GO:2000653	6.48	0.03	0.632911	regulation of genetic imprinting
BP	GO:1903798	6.48	0.03	0.632911	regulation of production of miRNAs involved in gene silencing by miRNA
BP	GO:0010377	6.48	0.03	0.632911	guard cell fate commitment
BP	GO:0010361	6.48	0.03	0.632911	regulation of anion channel activity by blue light
BP	GO:1902265	6.48	0.03	0.632911	abscisic acid homeostasis
BP	GO:0051291	5.89	0.01	1.26582	protein heterooligomerization
BP	GO:0009903	5.74	6.03e-05	1.89873	chloroplast avoidance movement
BP	GO:0009904	5.67	0.01	1.26582	chloroplast accumulation movement
BP	GO:0031053	5.36	0.000141	1.89873	primary miRNA processing
BP	GO:0035196	5.04	1.13e-06	3.16456	production of miRNAs involved in gene silencing by miRNA
BP	GO:0007009	5.02	0.01	1.26582	plasma membrane organization
BP	GO:0007064	4.67	0.000629	1.89873	mitotic sister chromatid cohesion
BP	GO:0046040	4.48	0.01	1.26582	IMP metabolic process
BP	GO:0043484	4.39	0.01	1.26582	regulation of RNA splicing
BP	GO:0005986	4.08	0.02	1.26582	sucrose biosynthetic process
BP	GO:0006833	4.06	0.01	1.89873	water transport
BP	GO:1903311	4.02	0.02	1.26582	regulation of mRNA metabolic process
BP	GO:0030048	3.95	0.02	1.26582	actin filament-based movement
BP	GO:0071483	3.89	0.02	1.26582	cellular response to blue light
BP	GO:0006891	3.77	0.01	1.89873	intra-Golgi vesicle-mediated transport
BP	GO:0006338	3.63	0.01	1.89873	chromatin remodeling
BP	GO:0005985	3.63	0.01	1.89873	sucrose metabolic process
BP	GO:0080135	3.62	0.000908	2.53165	regulation of cellular response to stress
BP	GO:0030036	3.29	0.000459	3.16456	actin cytoskeleton organization
BP	GO:0046777	3.01	7.76e-05	4.43038	protein autophosphorylation
BP	GO:0009637	3	0.01	2.53165	response to blue light
BP	GO:0009152	2.8	0.01	2.53165	purine ribonucleotide biosynthetic process
BP	GO:1902589	2.35	0.00019	5.6962	single-organism organelle organization
BP	GO:0009966	1.99	0.01	3.79747	regulation of signal transduction
BP	GO:0009737	1.94	4.66e-05	8.86076	response to abscisic acid
BP	GO:0016192	1.86	0.01	5.6962	vesicle-mediated transport
BP	GO:0006468	1.57	2.85e-05	12.6582	protein phosphorylation
BP	GO:0016310	1.44	2.6e-05	14.557	phosphorylation
BP	GO:0009790	1.24	0.04	5.06329	embryo development
BP	GO:0015031	1.17	0.04	5.6962	protein transport

## Sheet: Proteome 30 min
Supplementary Table S13. GO enrichment on biological processes.
#GO-type	GO-term	Log2-Enrichment	p-value	Subset ratio	Description
BP	GO:0015670	7.4	0.02	0.598802	carbon dioxide transport
BP	GO:0019307	7.4	0.02	0.598802	mannose biosynthetic process
BP	GO:0019279	7.4	0.02	0.598802	L-methionine biosynthetic process from L-homoserine via cystathionine
BP	GO:0070994	7.4	0.02	0.598802	detection of oxidative stress
BP	GO:0002698	6.4	0.04	0.598802	negative regulation of immune effector process
BP	GO:0071277	6.4	0.04	0.598802	cellular response to calcium ion
BP	GO:0000024	6.4	0.04	0.598802	maltose biosynthetic process
BP	GO:0000481	6.4	0.04	0.598802	maturation of 5S rRNA
BP	GO:0043692	6.4	0.000624	1.1976	monoterpene metabolic process
BP	GO:0034337	6.4	0.04	0.598802	RNA folding
BP	GO:0080093	6.4	0.04	0.598802	regulation of photorespiration
BP	GO:0050687	6.4	0.04	0.598802	negative regulation of defense response to virus
BP	GO:0051512	6.4	0.04	0.598802	positive regulation of unidimensional cell growth
BP	GO:0031998	6.4	0.04	0.598802	regulation of fatty acid beta-oxidation
BP	GO:0019343	6.4	0.04	0.598802	cysteine biosynthetic process via cystathionine
BP	GO:0019346	6.4	0.04	0.598802	transsulfuration
BP	GO:0010731	5.81	0.01	1.1976	protein glutathionylation
BP	GO:0019253	5.07	1.59e-05	2.39521	reductive pentose-phosphate cycle
BP	GO:0019217	4.89	0.000387	1.79641	regulation of fatty acid metabolic process
BP	GO:0019319	4.75	4.03e-05	2.39521	hexose biosynthetic process
BP	GO:0006662	4.67	4.22e-06	2.99401	glycerol ether metabolic process
BP	GO:0000413	4.4	0.00011	2.39521	protein peptidyl-prolyl isomerization
BP	GO:0098869	4.34	0.01	1.79641	cellular oxidant detoxification
BP	GO:1902221	4.31	0.01	1.1976	erythrose 4-phosphate/phosphoenolpyruvate family amino acid metabolic process
BP	GO:0006558	4.31	0.01	1.1976	L-phenylalanine metabolic process
BP	GO:0030837	4.23	0.01	1.1976	negative regulation of actin filament polymerization
BP	GO:0005983	4.07	0.02	1.1976	starch catabolic process
BP	GO:0006006	4	0.000323	2.39521	glucose metabolic process
BP	GO:0043244	3.81	0.03	1.1976	regulation of protein complex disassembly
BP	GO:0019318	3.81	2.01e-06	4.19162	hexose metabolic process
BP	GO:0006012	3.81	0.01	1.79641	galactose metabolic process
BP	GO:0061077	3.77	0.01	1.79641	chaperone-mediated protein folding
BP	GO:0006757	3.77	1.51e-05	3.59281	ATP generation from ADP
BP	GO:0006096	3.77	1.51e-05	3.59281	glycolytic process
BP	GO:0019344	3.75	0.03	1.1976	cysteine biosynthetic process
BP	GO:0019216	3.67	0.000131	2.99401	regulation of lipid metabolic process
BP	GO:0006636	3.64	0.03	1.1976	unsaturated fatty acid biosynthetic process
BP	GO:0034599	3.64	7.83e-07	4.79042	cellular response to oxidative stress
BP	GO:0030042	3.59	0.03	1.1976	actin filament depolymerization
BP	GO:0044724	3.53	7.4e-06	4.19162	single-organism carbohydrate catabolic process
BP	GO:0010027	3.52	0.01	1.79641	thylakoid membrane organization
BP	GO:0009695	3.49	0.04	1.1976	jasmonic acid biosynthetic process
BP	GO:0045454	3.42	1.02e-07	5.98802	cell redox homeostasis
BP	GO:0010565	3.41	0.000307	2.99401	regulation of cellular ketone metabolic process
BP	GO:0006563	3.31	0.05	1.1976	L-serine metabolic process
BP	GO:0072329	3.23	0.01	1.79641	monocarboxylic acid catabolic process
BP	GO:0043624	3.2	0.01	1.79641	cellular protein complex disassembly
BP	GO:0005982	3.15	0.01	2.39521	starch metabolic process
BP	GO:0010043	3.15	0.01	1.79641	response to zinc ion
BP	GO:0006109	3.07	0.02	1.79641	regulation of carbohydrate metabolic process
BP	GO:0042180	3.03	0.000273	3.59281	cellular ketone metabolic process
BP	GO:0006081	3	0.01	2.39521	cellular aldehyde metabolic process
BP	GO:0046686	2.81	3.64e-09	9.58084	response to cadmium ion
BP	GO:0015979	2.8	1.55e-06	6.58683	photosynthesis
BP	GO:0016052	2.79	1.73e-06	6.58683	carbohydrate catabolic process
BP	GO:0005984	2.79	0.03	1.79641	disaccharide metabolic process
BP	GO:0044743	2.79	0.03	1.79641	protein transmembrane import into intracellular organelle
BP	GO:0043085	2.75	0.01	2.39521	positive regulation of catalytic activity
BP	GO:0044242	2.71	0.03	1.79641	cellular lipid catabolic process
BP	GO:0010038	2.66	1.79e-10	11.976	response to metal ion
BP	GO:0009735	2.63	1.48e-05	5.98802	response to cytokinin
BP	GO:0009409	2.5	5.8e-07	8.38323	response to cold
BP	GO:0006633	2.49	0.01	3.59281	fatty acid biosynthetic process
BP	GO:0072330	2.48	9.83e-05	5.38922	monocarboxylic acid biosynthetic process
BP	GO:0006457	2.48	9.83e-05	5.38922	protein folding
BP	GO:0032787	2.47	3.71e-08	10.1796	monocarboxylic acid metabolic process
BP	GO:0042744	2.43	0.05	1.79641	hydrogen peroxide catabolic process
BP	GO:0042255	2.41	0.05	1.79641	ribosome assembly
BP	GO:0017038	2.38	0.02	2.39521	protein import
BP	GO:0080167	2.32	0.02	2.39521	response to karrikin
BP	GO:1901607	2.29	0.01	3.59281	alpha-amino acid biosynthetic process
BP	GO:0044282	2.28	0.01	2.99401	small molecule catabolic process
BP	GO:0071822	2.27	0.000117	5.98802	protein complex subunit organization
BP	GO:0010035	2.25	6.49e-12	17.3653	response to inorganic substance
BP	GO:0044283	2.24	2.41e-08	11.976	small molecule biosynthetic process
BP	GO:0009266	2.21	4.41e-07	10.1796	response to temperature stimulus
BP	GO:0000302	2.15	0.01	2.99401	response to reactive oxygen species
BP	GO:0050790	2.09	0.01	3.59281	regulation of catalytic activity
BP	GO:0022618	2.06	0.04	2.39521	ribonucleoprotein complex assembly
BP	GO:0019752	2.06	8.08e-10	16.1677	carboxylic acid metabolic process
BP	GO:0072594	2.02	0.02	2.99401	establishment of protein localization to organelle
BP	GO:0042254	2.02	0.000484	5.98802	ribosome biogenesis
BP	GO:0043933	1.99	3.19e-05	8.38323	macromolecular complex subunit organization
BP	GO:0006605	1.97	0.05	2.39521	protein targeting
BP	GO:0022613	1.94	0.000361	6.58683	ribonucleoprotein complex biogenesis
BP	GO:0042742	1.87	0.01	5.38922	defense response to bacterium
BP	GO:0044281	1.83	1.09e-11	22.7545	small molecule metabolic process
BP	GO:0005975	1.76	7.08e-07	13.7725	carbohydrate metabolic process
BP	GO:0009651	1.73	0.00066	7.18563	response to salt stress
BP	GO:0055114	1.71	2.95e-09	19.7605	oxidation-reduction process
BP	GO:0009628	1.6	6.08e-10	23.3533	response to abiotic stimulus
BP	GO:0044085	1.4	0.000147	11.976	cellular component biogenesis
BP	GO:0044710	1.36	7.8e-14	39.521	single-organism metabolic process
BP	GO:0006950	1.32	9.42e-11	32.9341	response to stress
BP	GO:0044248	1.28	0.01	10.1796	cellular catabolic process
BP	GO:0048316	1.26	0.01	6.58683	seed development
BP	GO:0033036	1.12	0.01	8.38323	macromolecule localization
BP	GO:0006518	1.04	0.01	11.976	peptide metabolic process
BP	GO:1901566	1.03	0.000311	17.3653	organonitrogen compound biosynthetic process

## Sheet: Proteome 4 h
Supplementary Table S13. GO enrichment on biological processes.
#GO-type	GO-term	Log2-Enrichment	p-value	Subset ratio	Description
BP	GO:0019307	8.24	0.01	1.07527	mannose biosynthetic process
BP	GO:0033540	8.24	0.01	1.07527	fatty acid beta-oxidation using acyl-CoA oxidase
BP	GO:0070544	8.24	0.01	1.07527	histone H3-K36 demethylation
BP	GO:0090368	8.24	0.01	1.07527	regulation of ornithine metabolic process
BP	GO:2000013	8.24	0.01	1.07527	regulation of arginine biosynthetic process via ornithine
BP	GO:0000821	8.24	0.01	1.07527	regulation of arginine metabolic process
BP	GO:1900079	8.24	0.01	1.07527	regulation of arginine biosynthetic process
BP	GO:0006407	7.24	0.02	1.07527	rRNA export from nucleus
BP	GO:0051029	7.24	0.02	1.07527	rRNA transport
BP	GO:0006434	7.24	0.02	1.07527	seryl-tRNA aminoacylation
BP	GO:0006007	7.24	0.02	1.07527	glucose catabolic process
BP	GO:0031117	7.24	0.02	1.07527	positive regulation of microtubule depolymerization
BP	GO:0000461	7.24	0.02	1.07527	endonucleolytic cleavage to generate mature 3'-end of SSU-rRNA from (SSU-rRNA, 5.8S rRNA, LSU-rRNA)
BP	GO:1901881	7.24	0.02	1.07527	positive regulation of protein depolymerization
BP	GO:0000447	7.24	0.02	1.07527	endonucleolytic cleavage in ITS1 to separate SSU-rRNA from 5.8S rRNA and LSU-rRNA from tricistronic rRNA transcript (SSU-rRNA, 5.8S rRNA, LSU-rRNA)
BP	GO:0000479	7.24	0.02	1.07527	endonucleolytic cleavage of tricistronic rRNA transcript (SSU-rRNA, 5.8S rRNA, LSU-rRNA)
BP	GO:1902458	7.24	0.02	1.07527	positive regulation of stomatal opening
BP	GO:0051791	7.24	0.02	1.07527	medium-chain fatty acid metabolic process
BP	GO:0097056	7.24	0.02	1.07527	selenocysteinyl-tRNA(Sec) biosynthetic process
BP	GO:0010361	7.24	0.02	1.07527	regulation of anion channel activity by blue light
BP	GO:0010362	7.24	0.02	1.07527	negative regulation of anion channel activity by blue light
BP	GO:0080009	6.65	0.03	1.07527	mRNA methylation
BP	GO:0040014	6.24	0.04	1.07527	regulation of multicellular organism growth
BP	GO:0006556	6.24	0.04	1.07527	S-adenosylmethionine biosynthetic process
BP	GO:0006065	6.24	0.04	1.07527	UDP-glucuronate biosynthetic process
BP	GO:0033539	5.92	0.05	1.07527	fatty acid beta-oxidation using acyl-CoA dehydrogenase
BP	GO:0010071	5.92	0.05	1.07527	root meristem specification
BP	GO:0000462	5.65	0.01	2.15054	maturation of SSU-rRNA from tricistronic rRNA transcript (SSU-rRNA, 5.8S rRNA, LSU-rRNA)
BP	GO:0009097	5.54	0.01	2.15054	isoleucine biosynthetic process
BP	GO:0006549	5.54	0.01	2.15054	isoleucine metabolic process
BP	GO:0006526	5.43	0.01	2.15054	arginine biosynthetic process
BP	GO:0006555	4.78	0.000521	3.22581	methionine metabolic process
BP	GO:0009226	4.4	0.01	3.22581	nucleotide-sugar biosynthetic process
BP	GO:0090332	4.15	0.02	2.15054	stomatal closure
BP	GO:0009066	4.09	0.000264	4.30108	aspartate family amino acid metabolic process
BP	GO:0006730	3.88	0.02	2.15054	one-carbon metabolic process
BP	GO:0009756	3.85	0.02	2.15054	carbohydrate mediated signaling
BP	GO:0010182	3.85	0.02	2.15054	sugar mediated signaling pathway
BP	GO:0010118	3.56	0.000192	5.37634	stomatal movement
BP	GO:0042256	3.49	0.04	2.15054	mature ribosome assembly
BP	GO:0008652	3.39	2.76e-06	8.60215	cellular amino acid biosynthetic process
BP	GO:0009743	3.03	0.01	4.30108	response to carbohydrate
BP	GO:1901605	3.01	4.94e-06	9.67742	alpha-amino acid metabolic process
BP	GO:0016053	2.87	1.85e-08	15.0538	organic acid biosynthetic process
BP	GO:0046394	2.87	1.85e-08	15.0538	carboxylic acid biosynthetic process
BP	GO:0006520	2.83	1.15e-06	11.828	cellular amino acid metabolic process
BP	GO:0015979	2.78	0.000676	6.45161	photosynthesis
BP	GO:0046686	2.65	0.000109	8.60215	response to cadmium ion
BP	GO:0019752	2.54	1.33e-10	22.5806	carboxylic acid metabolic process
BP	GO:0042254	2.54	0.000189	8.60215	ribosome biogenesis
BP	GO:0006732	2.34	0.01	5.37634	coenzyme metabolic process
BP	GO:0051186	2.29	0.01	7.52688	cofactor metabolic process
BP	GO:0006091	2.21	0.01	6.45161	generation of precursor metabolites and energy
BP	GO:0010015	2.2	0.03	4.30108	root morphogenesis
BP	GO:0009735	2.15	0.03	4.30108	response to cytokinin
BP	GO:0006412	1.98	2.73e-07	21.5054	translation
BP	GO:1901566	1.97	3.32e-11	33.3333	organonitrogen compound biosynthetic process
BP	GO:0044712	1.9	0.01	8.60215	single-organism catabolic process
BP	GO:0009409	1.85	0.03	5.37634	response to cold
BP	GO:1901575	1.41	0.01	12.9032	organic substance catabolic process
BP	GO:0009628	1.33	0.000464	19.3548	response to abiotic stimulus
BP	GO:0055114	1.32	0.01	15.0538	oxidation-reduction process
BP	GO:0009791	1.19	0.01	13.9785	post-embryonic development
BP	GO:0048856	0.88	0.01	21.5054	anatomical structure development
BP	GO:0006950	0.84	0.01	23.6559	response to stress
BP	GO:0044238	0.83	1.34e-08	67.7419	primary metabolic process
