# Supplementary material for: Early mannitol-triggered changes in the Arabidopsis leaf (phospho)proteome reveal growth regulators
Source: J Exp Bot. 2018 Jul 13;69(19):4591–607. doi: 10.1093/jxb/ery261 (PMC6117580; doi:10.1093/jxb/ery261)
Supplement: Supplementary Table S14 [file ery261_suppl_supplementary_table_s14.xlsx]

## Sheet: Common proteins
Supplementary Table S14. Comparative analysis of proteome datasets from 30 min (significantly different and unique proteins) and 4 h (all dataset) mannitol treatment. Significantly different and/or unique proteins for each dataset are labelled in green in columns with Log2 fold change values. Unique proteins contain value "5" (unique for mannitol) or "-5" (unique for control) in the column with L…
Protein	Name	Description	Log2 fold change 30 min	Log2 fold change 4h	Profile 30 min (left), 4h (right)	Group
AT4G28706		pfkB-like carbohydrate kinase family protein;(source:Araport11)	-5	0.080574		DOWN > UP
AT3G02540	PUTATIVE DNA REPAIR PROTEIN RAD23-3 (RAD23-3);RADIATION SENSITIVE23C (RAD23C)	Encodes a member of the RADIATION SENSITIVE23 (RAD23) family: AT1G16190(RAD23A), AT1G79650(RAD23B), AT3G02540(RAD23C), AT5G38470(RAD23D). RAD23 proteins play an essential role in the cell cycle, morphology, and fertility of plants through their delivery of UPS (ubiquitin/26S proteasome system) substrates to the 26S proteasome.	-5	0.00652186		DOWN > UP
AT1G12250	(TL20.3)	Pentapeptide repeat-containing protein;(source:Araport11)	-5	0.212186		DOWN > UP
AT4G38460	GERANYLGERANYL REDUCTASE (GGR);GERANYL(GERANYL)DIPHOSPHATE SYNTHASE 12 (GGPPS12); (ATSSU);SMALL SUBUNIT OF HETERODIMERIC GERANYL(GERANYL)DIPHOSPHATE SYNTHASE (SSU)	Encodes a type II small subunit of the heteromeric geranyl(geranyl) diphosphate synthase that is localized to the chloroplast, expressed in petals and sepals and is involved in monoterpene biosynthesis. The mRNA is cell-to-cell mobile.	-5	0.0370452		DOWN > UP
AT1G51680	4-COUMARATE:COA LIGASE 1 (4CL1);ARABIDOPSIS THALIANA 4-COUMARATE:COA LIGASE 1 (AT4CL1);4-COUMARATE:COA LIGASE 1 (4CL.1)	encodes an isoform of 4-coumarate:CoA ligase (4CL), which is involved in the last step of the general phenylpropanoid pathway. In addition to 4-coumarate, it also converts ferulate. The catalytic efficiency was in the following (descending) order: p-coumaric acid, ferulic acid, caffeic acid and 5-OH-ferulic acid. At4CL1 was unable to use sinapic acid as substrate.	-5	0.0762959		DOWN > UP
AT2G22250	ASPARTATE AMINOTRANSFERASE (ATAAT);MATERNAL EFFECT EMBRYO ARREST 17 (MEE17);ASPARTATE AMINOTRANSFERASE (AAT)	Encodes a prokaryotic-type plastidic aspartate aminotransferase with glutamate/aspartate-prephenate aminotransferase (PAT) activity.	-5	0.153978		DOWN > UP
AT3G52180	DUAL-SPECIFICITY PROTEIN PHOSPHATASE 4 (DSP4); (ATSEX4);STARCH-EXCESS 4 (SEX4); (ATPTPKIS1)	Encodes a plant-specific glucan phosphatase that contains a noncatalytic carbohydrate-binding module as well as a dual specificity protein phosphatase domain. SEX4 can dephosphorylate C6- and C3-glucosyl residues on native starch grains and related maltodextrin compounds in vitro. This protein interacts with the plant SnRK AKIN11, binds starch, and is localized in the chloroplast. sex4 mutants ha…	-1.1404	0.133685		DOWN > UP
AT5G53490	THYLAKOID LUMENAL 17.4 KDA PROTEIN (TL17)	thylakoid lumenal 17.4 kDa protein, chloroplast, identical to SP:P81760 Thylakoid lumenal 17.4 kDa protein, chloroplast precursor (P17.4) {Arabidopsis thaliana}. Putative pentapeptide protein.	-0.525735	0.0569846		DOWN > UP
AT1G41830	SKU5-SIMILAR 6 (SKS6);SKU5 SIMILAR 6 (sks6)	SKU5-similar 6;(source:Araport11)	-0.436186	0.046936		DOWN > UP
AT2G25080	GLUTATHIONE PEROXIDASE 1 (ATGPX1); (GPXL1);GLUTATHIONE PEROXIDASE 1 (GPX1)	Encodes glutathione peroxidase. The mRNA is cell-to-cell mobile.	-0.420347	0.173951		DOWN > UP
AT3G47070		thylakoid soluble phosphoprotein;(source:Araport11)	-0.42027	0.158189		DOWN > UP
AT3G61220	SHORT-CHAIN DEHYDROGENASE/REDUCTASE 1 (SDR1)	CytADR/SDR1 is an aldehyde reductase that catalyzes the reduction of the aldehyde carbonyl groups on alpha,beta-unsaturated aldehydes with more than 5 carbons in vitro. It can also act on menthone and neomenthol in vitro, but these do not represent likely endogenous activities of this enzyme in planta. GFP-tagged CytADR appears to localize to the cytosol where it likely plays a role in detoxifyin…	-0.408302	0.228537		DOWN > UP
AT4G26530	FRUCTOSE-BISPHOSPHATE ALDOLASE 5 (FBA5); (ATFBA5)	Aldolase superfamily protein;(source:Araport11)	-0.404787	0.0719058		DOWN > UP
AT1G06680	PHOTOSYSTEM II SUBUNIT P-1 (PSBP-1);OXYGEN EVOLVING COMPLEX SUBUNIT 23 KDA (OE23);PHOTOSYSTEM II SUBUNIT P (PSII-P);OXYGEN-EVOLVING ENHANCER PROTEIN 2 (OEE2)	Encodes a 23 kD extrinsic protein that is part of photosystem II and participates in the regulation of oxygen evolution. Phosphorylation of this protein is dependent on calcium. In plsp1-1 mutant plastids, the nonmature form of the protein localizes in the stroma. The mRNA is cell-to-cell mobile.	-0.401066	0.0188618		DOWN > UP
AT1G03680	THIOREDOXIN M-TYPE 1 (ATHM1);ABC TRANSPORTER OF THE MITOCHONDRION 1 (ATM1);THIOREDOXIN M-TYPE 1 (THM1);ARABIDOPSIS THIOREDOXIN M-TYPE 1 (ATM1);THIOREDOXIN M-TYPE 1 (TRX-M1)	encodes a chloroplast thioredoxin similar to prokaryotic thioredoxins.	-0.399509	0.109995		DOWN > UP
AT3G15520		Cyclophilin-like peptidyl-prolyl cis-trans isomerase family protein;(source:Araport11)	-0.381003	0.169407		DOWN > UP
AT5G25460	DUF642 L-GALL RESPONSIVE GENE 2 (DGR2)	transmembrane protein, putative (Protein of unknown function, DUF642);(source:Araport11)	-0.368485	0.0670878		DOWN > UP
AT2G25830		YebC-like protein;(source:Araport11)	-0.338686	0.15171		DOWN > UP
AT3G20820		Leucine-rich repeat (LRR) family protein;(source:Araport11)	-0.329591	0.307538		DOWN > UP
AT5G16710	DEHYDROASCORBATE REDUCTASE 1 (DHAR3)	DHAR3 protein undergoes thiolation following treatment with the oxidant tert-butylhydroperoxide.Encodes 30-40% of extractable leaf GSH-dependent DHAR activity. Single knockout mutants show unaltered ascorbate and glutathione status in optimal and oxidative stress conditions.Makes a minor contribution to glutathione oxidation in response to increased intracellular hydrogen peroxide (catalase defic…	-0.32662	0.0124836		DOWN > UP
AT2G22170	PLAT DOMAIN PROTEIN 2 (PLAT2)	Lipase/lipooxygenase, PLAT/LH2 family protein;(source:Araport11)	-0.32502	0.264657		DOWN > UP
AT3G26450		Polyketide cyclase/dehydrase and lipid transport superfamily protein;(source:Araport11)	-0.310359	0.046751		DOWN > UP
AT1G23740	ALKENAL/ONE OXIDOREDUCTASE (AOR)	AOR is an alkenal/one oxidoreductase that acts on compounds with unsaturated alpha,beta-carbonyls. The activity of this enzyme with a number of substrates, including acrolein and 3-buten-2-one, was demonstrated in vitro using a truncated form of the protein that lacked approximately 80 of the first amino acids. This protein appears to localize to the chloroplast where it likely helps to maintain …	-0.307197	0.0785351		DOWN > UP
AT5G40370	(ATGRXC2);GLUTAREDOXIN C2 (GRXC2)	Glutaredoxin family protein;(source:Araport11)	-0.305886	0.121046		DOWN > UP
AT3G56650	PSBP-DOMAIN PROTEIN 6 (PPD6)	thylakoid lumenal protein (Mog1/PsbP/DUF1795-like photosystem II reaction center PsbP family protein);(source:Araport11)	-0.305374	0.336915		DOWN > UP
AT2G39080	EMBRYO DEFECTIVE 2799 (EMB2799)	NAD(P)-binding Rossmann-fold superfamily protein;(source:Araport11)	-0.294326	0.0708866		DOWN > UP
AT2G04039	(NDHV)	NdhV is loosely associated with the NDH complex and is required for stabilizing NDH subcomplexes A and E.	-0.290388	0.112939		DOWN > UP
AT5G19370	0	rhodanese-like domain-containing protein / PPIC-type PPIASE domain-containing protein;(source:Araport11)	-0.289258	0.246459		DOWN > UP
AT3G55330	PSBP-LIKE PROTEIN 1 (PPL1)	PsbP-like protein 1;(source:Araport11)	-0.288733	0.0283756		DOWN > UP
AT3G14310	PECTIN METHYLESTERASE 3 (ATPME3);PECTIN METHYLESTERASE 3 (PME3);OVERLY ZINC SENSITIVE 2 (OZS2)	encodes a pectin methylesterase, targeted by a cellulose binding protein (CBP) from the parasitic nematode Heterodera schachtii during parasitism.	-0.287125	0.0395813		DOWN > UP
AT3G55800	SEDOHEPTULOSE-BISPHOSPHATASE (SBPASE)	Encodes the chloroplast enzyme sedoheptulose-1,7-bisphosphatase (SBPase), involved in the carbon reduction of the Calvin cycle. Increase in SBPase activity in transgenic lines accumulate up to 50% more sucrose and starch than wild-type. The mRNA is cell-to-cell mobile.	-0.287035	0.100784		DOWN > UP
AT1G67280	GLYOXALASEI 6 (ATGLYI6)	Encodes a Ni+ dependent glyoxylase.	-0.284911	0.185889		DOWN > UP
AT1G09750		Eukaryotic aspartyl protease family protein;(source:Araport11)	-0.274174	0.106872		DOWN > UP
AT4G29350	PROFILIN 2 (PFN2); (ATPRF2);PROFILIN 2 (PRF2);PROFILIN 2 (PRO2)	Encodes profilin2, a low-molecular weight, actin monomer-binding protein that regulates the organization of actin cytoskeleton. Expressed in vegetative organs. The first intron of PRF2 enhances gene expression. The mRNA is cell-to-cell mobile.	-0.270053	0.264454		DOWN > UP
AT1G20010	TUBULIN BETA-5 CHAIN (TUB5)	beta tubulin	-0.252493	0.160446		DOWN > UP
AT1G56190	(CPGK2)	Phosphoglycerate kinase family protein;(source:Araport11)	-0.246368	0.129749		DOWN > UP
AT5G63980	(SAL1);ALTERED EXPRESSION OF APX2 8 (ALX8); (ATSAL1); (ATFRY1);FIERY1 (FRY1);ROTUNDA 1 (RON1);SUPPRESSORS OF PIN1 OVEREXPRESSION 1 (SUPO1);HIGH EXPRESSION OF OSMOTICALLY RESPONSIVE GENES 2 (HOS2)	Encodes a bifunctional protein that has 3'(2'),5'-bisphosphate nucleotidase and inositol polyphosphate 1-phosphatase activities and rescues sulfur assimilation mutants in yeast. It is involved in the response to cold, drought (negative regulator of drought tolerance), and ABA. Mutants in this gene exhibit enhanced induction of stress genes in response to cold, ABA, salt and dehydration due to hig…	-0.245025	0.11624		DOWN > UP
AT4G36810	LARGE SUBUNIT OF HETERODIMERIC GERANYL(GERANYL)DIPHOSPHATE SYNTHASE (LSU); (ATLSU);GERANYLGERANYL PYROPHOSPHATE SYNTHASE 1 (GGPS1); (ATGGPPS11);GERANYL(GERANYL)DIPHOSPHATE SYNTHASE 11 (GGPPS11)	Encodes a protein with geranylgeranyl pyrophosphate synthase activity involved in isoprenoid biosynthesis. The enzyme appears to be targeted to the chloroplast in epidermal cells and guard cells of leaves, and in etioplasts in roots. The mRNA is cell-to-cell mobile.	-0.244003	0.202384		DOWN > UP
AT3G18780	ACTIN 2 (ACT2);ENHANCER OF LRX1 2 (ENL2);LIGHT STRESS-REGULATED 2 (LSR2);DEFORMED ROOT HAIRS 1 (DER1)	Encodes an actin that is constitutively expressed in vegetative structures but not pollen. ACT2 is involved in tip growth of root hairs.	-0.231823	0.118268		DOWN > UP
AT3G60750	(ATTKL1);TRANSKETOLASE 1 (TKL1)	Transketolase;(source:Araport11)	-0.229592	0.0608412		DOWN > UP
AT5G51820	PHOSPHOGLUCOMUTASE (PGM);STARCH-FREE 1 (STF1); (PGM1);ARABIDOPSIS THALIANA PHOSPHOGLUCOMUTASE (ATPGMP)	Encodes a plastid isoform of the enzyme phosphoglucomutase involved in controlling photosynthetic carbon flow. Effective petiole movement against the direction of the gravity requires functional PGM activity that is required for full development of amyloplasts.	-0.227564	0.140125		DOWN > UP
AT1G29670		GDSL-motif esterase/acyltransferase/lipase. Enzyme group with broad substrate specificity that may catalyze acyltransfer or hydrolase reactions with lipid and non-lipid substrates. The mRNA is cell-to-cell mobile.	-0.215489	0.0199591		DOWN > UP
AT4G17090	CHLOROPLAST BETA-AMYLASE (CT-BMY); (ATBAM3);BETA-AMYLASE 8 (BMY8);BETA-AMYLASE 3 (BAM3)	Encodes a beta-amylase targeted to the chloroplast. Transgenic BMY8 RNAi lines fail to accumulate maltose during cold shock suggesting that maltose accumulation coincides with BMY8 expression. Apart from maltose, the sugar content of the RNAi lines were similar to wildtype (glucose and sucrose unaffected).	-0.184781	0.149043		DOWN > UP
AT5G09810	(ATACT7);ACTIN 7 (ACT7);ACTIN 2 (ACT2)	Member of Actin gene family.Mutants are defective in germination and root growth. The mRNA is cell-to-cell mobile.	-0.179195	0.0396735		DOWN > UP
AT3G12780	PHOSPHOGLYCERATE KINASE 1 (PGK1)	nuclear phosphoglycerate kinase (PGK1)	-0.176811	0.00155958		DOWN > UP
AT1G68560	(GH31); (TRG1);THERMOINHIBITION RESISTANT GERMINATION 1 (TRG1);ALPHA-XYLOSIDASE 1 (XYL1);ALPHA-XYLOSIDASE 1 (ATXYL1);ALTERED XYLOGLUCAN 3 (AXY3)	Encodes a bifunctional alpha-l-arabinofuranosidase/beta-d-xylosidase that belongs to family 3 of glycoside hydrolases.	-0.167322	0.140963		DOWN > UP
AT1G35680	CHLOROPLAST RIBOSOMAL PROTEIN L21 (RPL21C)	Encodes a chloroplast ribosomal protein L21 that is required for chloroplast development and embryogenesis. The mRNA is cell-to-cell mobile.	-0.152694	0.0882397		DOWN > UP
AT1G22530	PATELLIN 2 (PATL2)	PATLs belong to a family of proteins having a Golgi dynamics (GOLD) domain in tandem with the Sec14p-like domain. PATLs are auxin regulated. Quadruple mutants (patl2456) show altered PIN1 lateralization in root endodermis cells.	-0.151802	0.214458		DOWN > UP
AT5G02790		Glutathione S-transferase family protein;(source:Araport11)	-0.140772	0.0659739		DOWN > UP
AT4G26900	HIS HF (AT-HF); (HISN4)	encodes a glutamine amidotransferase and cyclase, catalyzes the fifth and sixth steps of the histidine biosynthetic pathway	-0.139874	0.171837		DOWN > UP
AT5G61780	TUDOR-SN PROTEIN 2 (TUDOR2);TUDOR-SN PROTEIN 2 (TSN2);ARABIDOPSIS THALIANA TUDOR-SN PROTEIN 2 (AtTUDOR2)	Involved in the regulation of AtGA20ox3 expression, as well as seed germination. The mRNA is cell-to-cell mobile.	0.0842481	-0.086017		UP > DOWN
AT1G76810	(EIF5B1)	eukaryotic translation initiation factor 2 (eIF-2) family protein;(source:Araport11)	0.155511	-0.159311		UP > DOWN
ATCG01310	RIBOSOMAL PROTEIN L2 (RPL2.2)	encodes a chloroplast ribosomal protein L2, a constituent of the large subunit of the ribosomal complex	0.173966	-0.0862134		UP > DOWN
AT3G56340		Ribosomal protein S26e family protein;(source:Araport11)	0.212724	-0.194824		UP > DOWN
AT3G56130	BIOTIN/LIPOYL ATTACHMENT DOMAIN CONTAINING 1 (BADC1);BCCP-LIKE PROTEIN 3 (BLP3)	biotin/lipoyl attachment domain-containing protein;(source:Araport11)	0.309241	-0.149492		UP > DOWN
AT2G37040	(ATPAL1);PHE AMMONIA LYASE 1 (pal1)	Encodes PAL1, a phenylalanine ammonia-lyase. Arabidopsis has four PALs: AT2G37040 (PAL1), AT3G53260 (PAL2), AT5G04230 (PAL3) and AT3G10340 (PAL4).	0.361328	-0.103862		UP > DOWN
AT1G35580	ALKALINE/NEUTRAL INVERTASE G (A/N-InvG);CYTOSOLIC INVERTASE 1 (CINV1)	CINV1 / A/N-InvG is an alkaline/neutral invertase that breaks sucrose down into fructose and glucose (GH100). The exact localization of CINV1 remains under investigation but there is evidence that fluorescently-tagged CINV1 localizes to the cytoplasm. atinvg mutants have reduced root growth, reduced invertase activity, and increased expression of antioxidant genes under basal conditions. The leve…	5	-0.367322		UP > DOWN
AT1G32500	ATP-BINDING CASSETTE I7 (ABCI7);NON-INTRINSIC ABC PROTEIN 6 (NAP6);NON-INTRINSIC ABC PROTEIN 6 (ATNAP6)	Encodes a member of a heterogenous group of non-intrinsic ATP-binding cassette (ABC) proteins. Members of this group bear no close resemblance to each other nor to representatives of specific ABC protein subfamilies from other organisms. This grouping is arbitrary and will likely change upon acquisition of further data.	5	-0.08693		UP > DOWN
AT1G77060		Phosphoenolpyruvate carboxylase family protein;(source:Araport11)	5	-0.498655		UP > DOWN
AT4G31700	RIBOSOMAL PROTEIN S6 (RPS6); (ATRPS6); (RPS6A)	Encodes a putative ribosomal protein S6 (rps6a). RPS6A and RPS6B are fully redundant and essential during gametogenesis.	5	-0.183608		UP > DOWN
AT4G17560		Ribosomal protein L19 family protein;(source:Araport11)	5	-0.196068		UP > DOWN
AT3G57410	VILLIN 3 (VLN3)	Encodes a protein with high homology to animal villin. VLN3 is a Ca2+-regulated villin involved in actin filament bundling.	-5	-0.123132		SAME TREND
AT5G45950		GDSL-motif esterase/acyltransferase/lipase. Enzyme group with broad substrate specificity that may catalyze acyltransfer or hydrolase reactions with lipid and non-lipid substrates.	-5	-0.0287005		SAME TREND
AT1G66240	HOMOLOG OF ANTI-OXIDANT 1 (ATX1)	homolog of anti-oxidant 1;(source:Araport11)	-0.543639	-0.177619		SAME TREND
AT4G03520	THIOREDOXIN M2 (TRXM2); (ATHM2)	Encodes a redox activated co-chaperone, chloroplast localized thioredoxin, similar to prokaryotic types.	-0.507771	-0.0403004		SAME TREND
AT1G31690		Copper amine oxidase family protein;(source:Araport11)	-0.5074	-0.100583		SAME TREND
AT3G02730	THIOREDOXIN F-TYPE 1 (TRXF1)	Encodes a type-f thioredoxin. Has a role in the short-term activation of carbon metabolism. Loss affects growth under short-day conditions.	-0.501863	-0.224878		SAME TREND
AT3G15360	ARABIDOPSIS THALIANA MYOSIN 4 (ATM4);THIOREDOXIN M-TYPE 4 (TRX-M4);ARABIDOPSIS THIOREDOXIN M-TYPE 4 (ATM4); (ATHM4)	encodes a prokaryotic thioredoxin The mRNA is cell-to-cell mobile.	-0.490959	-0.317444		SAME TREND
AT2G36060	UBIQUITIN E2 VARIANT 1C (UEV1C);MMS ZWEI HOMOLOGUE 3 (MMZ3)	MMZ3/UEV1C encodes a protein that may play a role in DNA damage responses and error-free post-replicative DNA repair by participating in lysine-63-based polyubiquitination reactions. UEV1C can form diubiquitin and triubiquitin chains in combination with UBC13A/UBC35 in vitro. It can also functionally complement an mms2 mutation in budding yeast, both by increasing mms2 mutant viability in the pre…	-0.481591	-0.272229		SAME TREND
AT2G16600	ROTAMASE CYP 3 (ROC3); (ATCYP19-1);CYCLOPHILIN 19 (CYP19)	Encodes cytosolic cyclophilin ROC3. The mRNA is cell-to-cell mobile.	-0.46012	-0.491361		SAME TREND
AT5G36210		alpha/beta-Hydrolases superfamily protein;(source:Araport11)	-0.429732	-0.0902665		SAME TREND
AT4G05180	PHOTOSYSTEM II SUBUNIT Q-2 (PSBQ-2);PHOTOSYSTEM II SUBUNIT Q (PSBQ); (PSII-Q)	Encodes the PsbQ subunit of the oxygen evolving complex of photosystem II.	-0.428371	-0.0483583		SAME TREND
AT3G26060	PEROXIREDOXIN Q (PRXQ); (ATPRX Q)	encodes periredoxin Q which decomposes peroxides and plays a role in the protection of the photosynthetic apparatus	-0.394134	-0.0290165		SAME TREND
AT4G21280	PHOTOSYSTEM II SUBUNIT Q (PSBQ);PHOTOSYSTEM II SUBUNIT Q-1 (PSBQ-1);PHOTOSYSTEM II SUBUNIT QA (PSBQA)	Encodes the PsbQ subunit of the oxygen evolving complex of photosystem II.	-0.383848	-0.000951767		SAME TREND
AT3G63540		Conceptual translation of this open reading frame gave the sequence of a 229-residue hypothetical protein that contains the same sequence as the mature A. thaliana chloroplast luminal 19-kDa protein linked to a putative signal sequence.	-0.382266	-0.0305494		SAME TREND
AT5G45680	FK506-BINDING PROTEIN 13 (FKBP13);FK506 BINDING PROTEIN 13 (ATFKBP13)	Peptidyl-Prolyl Isomerase located in chloroplast thylakoid lumen The mRNA is cell-to-cell mobile.	-0.362489	-0.119198		SAME TREND
AT3G52960	PEROXIREDOXIN-II-E (PRXIIE)	Thioredoxin superfamily protein;(source:Araport11)	-0.362463	-0.204203		SAME TREND
AT1G32990	PLASTID RIBOSOMAL PROTEIN L11 (PRPL11)	mutant has Decreased effective quantum yield of photosystem II; Pale green plants; Reduced growth rate; Plastid Ribosomal Protein L11 The mRNA is cell-to-cell mobile.	-0.360001	-0.0403201		SAME TREND
AT3G19450	(CAD-C); (CAD);CINNAMYL ALCOHOL DEHYDROGENASE 4 (CAD4)	Encodes a catalytically active cinnamyl alcohol dehydrogenase which uses p-coumaryl aldehyde as a preferred substrate. It can also use caffeyl, coniferyl and d-hydroxyconiferyl aldehydes as substrates. The mRNA is cell-to-cell mobile.	-0.337674	-0.0019385		SAME TREND
AT4G09010	ASCORBATE PEROXIDASE 4 (APX4); THYLAKOID LUMEN 29 (TL29)	Encodes a thylakoid lumen protein that was initially believed to act as a microsomal ascorbate peroxidase APX4 but to date, no evidence of enzymatic activity has been found.	-0.336453	-0.0302016		SAME TREND
AT2G32520		alpha/beta-Hydrolases superfamily protein;(source:Araport11)	-0.329967	-0.321969		SAME TREND
AT1G76080	CHLOROPLASTIC DROUGHT-INDUCED STRESS PROTEIN OF 32 KD (CDSP32);ARABIDOPSIS THALIANA CHLOROPLASTIC DROUGHT-INDUCED STRESS PROTEIN OF 32 KD (ATCDSP32)	Encodes a thioredoxin localized in chloroplast stroma. Known as CDSP32 (CHLOROPLASTIC DROUGHT-INDUCED STRESS PROTEIN OF 32 KD).	-0.325095	-0.0857455		SAME TREND
AT5G09650	PYROPHOSPHORYLASE 6 (PPa6);PYROPHOSPHORYLASE 6 (AtPPa6)	Encodes a protein with inorganic pyrophosphatase activity.	-0.318294	-0.164164		SAME TREND
AT2G44060	LATE EMBRYOGENESIS ABUNDANT 26 (LEA26)	Late embryogenesis abundant protein, group 2;(source:Araport11)	-0.302174	-0.0487512		SAME TREND
AT5G24400	EMBRYO DEFECTIVE 2024 (emb2024);6-PHOSPHOGLUCONOLACTONASE 3 (PGL3)	Encodes a protein with 6-phosphoglucunolactonase activity that localizes to the chloroplasts and the peroxisome. However, mutant phenotypes observed in pgl3 mutant plants can be complemented with a chloroplast-targeted version of the protein. PGL3 likely functions in the oxidative branch of the pentose phosphate pathway. pgl3 mutant phenotypes suggest that it is important in pathogen defense and …	-0.29742	-0.117203		SAME TREND
AT4G29670	ATYPICAL CYS HIS RICH THIOREDOXIN 2 (ACHT2)	Encodes a member of the thioredoxin family protein. Located in the chloroplast. Shows high activity towards the chloroplast 2-Cys peroxiredoxin A, and poor activity towards the chloroplast NADP-malate dehydrogenase.	-0.296632	-0.015213		SAME TREND
AT3G01500	CARBONIC ANHYDRASE 1 (CA1)	Encodes a putative beta-carbonic anhydrase betaCA1. Together with betaCA4 (At1g70410) regulates CO2-controlled stomatal movements in guard cells.	-0.293666	-0.1126		SAME TREND
AT5G13120	ARABIDOPSIS THALIANA CYCLOPHILIN 20-2 (ATCYP20-2);CYCLOPHILIN 20-2 (CYP20-2);PHOTOSYNTHETIC NDH SUBCOMPLEX L 5 (Pnsl5)	Encodes a lumenal cyclophilin with peptidyl-prolyl isomerase activity that is associated with the NAD(P)H dehydrogenase complex in stromal regions of the thylakoid membrane. It is likely to be important for the accumulation of the hydrophobic domain of the NAD(P)H dehydrogenase complex. This complex is associated with PSI and is responsible for the reduction of plastoquinone.	-0.286384	-0.03689		SAME TREND
AT4G11600	GLUTATHIONE PEROXIDASE 6 (ATGPX6); (PHGPX); (GPXL6);GLUTATHIONE PEROXIDASE 6 (GPX6); (LSC803)	Encodes glutathione peroxidase.	-0.280243	-0.012345		SAME TREND
AT5G66530		Galactose mutarotase-like superfamily protein;(source:Araport11)	-0.273212	-0.26825		SAME TREND
AT3G48420		Haloacid dehalogenase-like hydrolase (HAD) superfamily protein;(source:Araport11)	-0.255926	-0.0887191		SAME TREND
AT3G08740		elongation factor P (EF-P) family protein;(source:Araport11)	-0.244808	-0.210161		SAME TREND
AT3G56070	ROTAMASE CYCLOPHILIN 2 (ROC2)	rotamase cyclophilin 2 (ROC2) exhibiting peptidyl-prolyl cis-trans isomerase activity involved in signal transduction.	-0.244305	-0.377994		SAME TREND
AT5G45170		Haloacid dehalogenase-like hydrolase (HAD) superfamily protein;(source:Araport11)	-0.226427	-0.288187		SAME TREND
AT3G10920	MANGANESE SUPEROXIDE DISMUTASE 1 (MSD1);SUPEROXIDE DISMUTASE 1 (ATSOD1);ARABIDOPSIS MANGANESE SUPEROXIDE DISMUTASE 1 (ATMSD1);MATERNAL EFFECT EMBRYO ARREST 33 (MEE33)	manganese superoxide dismutase (MSD1)	-0.223377	-0.167308		SAME TREND
AT2G43750	ARABIDOPSIS CYSTEINE SYNTHASE 1 (ACS1);CHLOROPLAST O-ACETYLSERINE SULFHYDRYLASE 1 (CPACS1);ARABIDOPSIS THALIANA CYSTEIN SYNTHASE-B (ATCS-B);O-ACETYLSERINE (THIOL) LYASE B (OASB)	Arabidopsis thaliana O-acetylserine (thiol) lyase (OAS-TL) isoform oasB, the key enzyme for fixation of inorganic sulfide. It catalyzes the formation of cysteine from O-acetylserine and inorganic sulfide. Required for pollen tube growth and/or fertilization.	-0.220776	-0.0905368		SAME TREND
AT1G15140	FERREDOXIN-NADP(+) OXIDOREDUCTASE -LIKE (FNRL)	FAD/NAD(P)-binding oxidoreductase;(source:Araport11)	-0.215312	-0.0885932		SAME TREND
AT4G38970	(ATFBA2);FRUCTOSE-BISPHOSPHATE ALDOLASE 2 (FBA2)	Protein is tyrosine-phosphorylated and its phosphorylation state is modulated in response to ABA in Arabidopsis thaliana seeds.	-0.190429	-0.0579472		SAME TREND
AT1G56580	SMALLER WITH VARIABLE BRANCHES (SVB)	Encodes SMALLER WITH VARIABLE BRANCHES (SVB), a protein with a conserved domain of unknown function (DUF538). The trichomes of the SVB mutants are smaller and exhibit branches of variable length and number.	-0.186447	-0.489118		SAME TREND
AT5G60980	(NTF2)	Nuclear transport factor 2 (NTF2) family protein with RNA binding (RRM-RBD-RNP motifs) domain-containing protein;(source:Araport11)	-0.178038	-0.49159		SAME TREND
AT1G70310	SPERMIDINE SYNTHASE 2 (SPDS2)	Spermidine synthase.	-0.171734	-0.0983022		SAME TREND
AT5G36790		Haloacid dehalogenase-like hydrolase (HAD) superfamily protein;(source:Araport11)	-0.169012	-0.0770365		SAME TREND
AT2G45790	PHOSPHOMANNOMUTASE (PMM);PHOSPHOMANNOMUTASE (ATPMM)	Encodes a cytoplasmic phosphomannomutase, involved in ascorbate biosynthesis	-0.148393	-0.188597		SAME TREND
AT4G31300	(PBA1)	Encodes 20S proteasome subunit PBA1 (PBA1). PBA1 acts as a plant caspase-3-like enzyme.	-0.148185	-0.67325		SAME TREND
AT3G08530	(ATCHC2);CLATHRIN HEAVY CHAIN 2 (CHC2)	CHC2 heavy chain subunit of clathrin. Involved in vesicle mediated trafficking. Mutants show reduced rates of endocytosis and defects clathrin mediated exocytosis Mutants have increased drought tolerance due to defects in stomatal movement.	0.0918131	0.181507		SAME TREND
AT2G40290		Encodes an eIF2alpha homolog that can be phosphorylated by GCN2 in vitro.	0.129779	0.316266		SAME TREND
AT5G58290	REGULATORY PARTICLE TRIPLE-A ATPASE 3 (RPT3)	26S proteasome AAA-ATPase subunit RPT3 (RPT3) mRNA,	0.130623	0.0507723		SAME TREND
AT1G24180	IAA-CONJUGATE-RESISTANT 4 (IAR4)	Arabidopsis thaliana pyruvate dehydrogenase E1a-like subunit. 81% identical to a previously characterized Arabidopsis mitochondrial PDH E1a-subunit, At1g59900. Serine 296 phosphorylation of IAR4 has critical function in root hair formation and root development. Changing Ser296 in IAR4 to Ala resulted in a phenotype intermediate between mutant and wild-type, while substitution to Asp was either le…	0.201558	0.0895449		SAME TREND
AT2G33210	HEAT SHOCK PROTEIN 60-2 (HSP60-2)	heat shock protein 60-2;(source:Araport11)	0.227808	0.0470282		SAME TREND
AT2G41790		Insulinase (Peptidase family M16) family protein;(source:Araport11)	0.270444	0.0136655		SAME TREND
AT4G39150		DNAJ heat shock N-terminal domain-containing protein;(source:Araport11)	0.274164	0.250197		SAME TREND
AT3G57050	CYSTATHIONINE BETA-LYASE (CBL)	Encodes second enzyme in the methionine biosynthetic pathway	0.310238	0.013752		SAME TREND
AT1G43190	POLYPYRIMIDINE TRACT-BINDING PROTEIN 3 (PTB3)	polypyrimidine tract-binding protein 3;(source:Araport11)	0.368552	0.0215549		SAME TREND
AT1G52670	BIOTIN/LIPOYL ATTACHMENT DOMAIN CONTAINING 2 (BADC2);BCCP-LIKE PROTEIN 1 (BLP1)	Single hybrid motif superfamily protein;(source:Araport11)	0.409904	0.118612		SAME TREND
AT4G16760	(ATACX1);ACYL-COA OXIDASE 1 (ACX1)	Encodes a medium to long-chain acyl-CoA oxidase. Catalyzes the first step of fatty acid beta-oxidation. Involved in jasmonate biosynthesis. Gene expression is induced by wounding, drought stress, abscisic acid, and jasmonate.	0.45466	0.122213		SAME TREND
AT3G23700	S1 RNA-BINDING RIBOSOMAL PROTEIN 1 (SRRP1)	Encodes a chloroplast-localized S1 domain-containing protein with RNA chaperone activity that affects the splicing and processing of chloroplast transcripts and plays a role in Arabidopsis seedling growth in the presence of ABA.	0.54089	0.178263		SAME TREND
AT1G20630	CATALASE 1 (CAT1)	Catalyzes the reduction of hydrogen peroxide using heme group as cofactor. Protects cells from toxicity by H2O2.	5	0.375999		SAME TREND
AT3G05420	ACYL-COA BINDING PROTEIN 4 (ACBP4); (ATACBP4)	Acyl-CoA binding protein with high affinity for oleoyl-CoA. Expressed in all plant organs. Involved in fatty acid transport.	5	0.107661		SAME TREND
AT4G04910	N-ETHYLMALEIMIDE SENSITIVE FACTOR (NSF)	N-ethylmaleimide sensitive factor	5	0.187002		SAME TREND
AT5G49360	BETA-XYLOSIDASE 1 (ATBXL1);BETA-XYLOSIDASE 1 (BXL1)	Encodes a bifunctional {beta}-D-xylosidase/{alpha}-L-arabinofuranosidase required for pectic arabinan modification. Located in the extracellular matrix. Gene is expressed specifically in tissues undergoing secondary wall thickening. This is a member of glycosyl hydrolase family 3 and has six other closely related members.	5	0.321465		SAME TREND
																							AT1G09200	1	AT1G75600	1

## Sheet: Detected only at 30 min
Supplementary Table S14. Comparative analysis of proteome datasets from 30 min (significantly different and unique proteins) and 4 h (all dataset) mannitol treatment.
Protein	Name	Description	Log2 fold change	Fold change
AT2G22780	PEROXISOMAL NAD-MALATE DEHYDROGENASE 1 (PMDH1)	encodes an peroxisomal NAD-malate dehydrogenase that is involved in fatty acid beta-oxidation through providing NAD to the process of converting fatty acyl CoA to acetyl CoA. Catalyzes a reversible NAD-dependent dehydrogenase reaction involved in central metabolism and redox homeostasis between organelle compartments (Probable). Peroxisomal NAD-dependent malate dehydrogenase involved in fatty aci…	-0.948875	0.518036
AT3G63520	CAROTENOID CLEAVAGE DIOXYGENASE 1 (ATCCD1);CAROTENOID CLEAVAGE DIOXYGENASE 1 (CCD1); (NCED1)	Encodes a protein with 9-cis-epoxycarotenoid dioxygenase activity. The enzyme was shown to act on a variety of carotenoid including carotene, lutein, zeaxanthin, and all-trans-violaxanthin. When those compounds are used as substrates, the major reaction product detected is a C14 dialdehyde: 4,9-dimethyldodeca-2,4,6,8,10-pentaene-1,12-dial. The enzyme did not cleave as efficiently carotenoids cont…	-0.821114	0.566005
AT2G04700	Ferredoxin-thioredoxin reductase catalytic chain, chloroplastic (FTRC)	ferredoxin thioredoxin reductase catalytic beta chain family protein;(source:Araport11). Catalytic subunit of the ferredoxin-thioredoxin reductase (FTR), which catalyzes the two-electron reduction of thioredoxins by the electrons provided by reduced ferredoxin.	-0.475212	0.719361
AT5G42850	Thioredoxin-like protein Clot	Thioredoxin superfamily protein;(source:Araport11)	-0.418444	0.748231
AT3G22060	CYSTEINE-RICH REPEAT SECRETORY PROTEIN 38	contains Pfam profile: PF01657 Domain of unknown function that is usually associated with protein kinase domain Pfam:PF00069, however this protein does not have the protein kinase domain	-0.407402	0.75398
AT5G64350	FK506-BINDING PROTEIN 12 (FKBP12);FK506-BINDING PROTEIN 12 (FKP12);ARABIDOPSIS THALIANA FK506-BINDING PROTEIN 12 (ATFKBP12)	Encodes FK506-binding protein 12 (FKBP12 or FKP12). FKP12 overexpression dramatically enhances rapamycin sensitivity, whereas rapamycin inhibition is relieved in transgenic plants deficient in FKP12. Accelerate the folding of proteins. It catalyzes the cis-trans isomerization of proline imidic peptide bonds in oligopeptides (By similarity). Mediates rapamycin inactivation of TOR protein kinase ac…	-0.383417	0.76662
AT2G10940		Bifunctional inhibitor/lipid-transfer protein/seed storage 2S albumin superfamily protein;(source:Araport11)	-0.380861	0.767979
AT2G45960	PLASMA MEMBRANE INTRINSIC PROTEIN 1B (PIP1B);NAMED PLASMA MEMBRANE INTRINSIC PROTEIN 1;2 (PIP1;2); (ATHH2);TRANSMEMBRANE PROTEIN A (TMP-A)	a member of the plasma membrane intrinsic protein subfamily PIP1. localizes to the plasma membrane and exhibits water transport activity in Xenopus oocyte. expressed ubiquitously and protein level decreases slightly during leaf development.	-0.369931	0.77382
AT1G77490	THYLAKOIDAL ASCORBATE PEROXIDASE (TAPX)	Encodes a chloroplastic thylakoid ascorbate peroxidase tAPX. Ascorbate peroxidases are enzymes that scavenge hydrogen peroxide in plant cells. Eight types of APX have been described for Arabidopsis: three cytosolic (APX1, APX2, APX6), two chloroplastic types (stromal sAPX, thylakoid tAPX), and three microsomal (APX3, APX4, APX5) isoforms.	-0.31811	0.80212
AT5G59880	ACTIN DEPOLYMERIZING FACTOR 3 (ADF3)	Encodes actin depolymerizing factor 3 (ADF3).	-0.297854	0.813462
AT5G65020	ANNEXIN 2 (ANNAT2)	Annexins are calcium binding proteins that are localized in the cytoplasm. When cytosolic Ca2+ increases, they relocate to the plasma membrane. They may be involved in the Golgi-mediated secretion of polysaccharides.	-0.270743	0.828893
AT2G47710		Adenine nucleotide alpha hydrolases-like superfamily protein;(source:Araport11)	-0.270492	0.829037
AT3G47800	Aldose 1-epimerase	Galactose mutarotase-like superfamily protein;(source:Araport11). Converts alpha-aldose to the beta-anomer.	-0.246166	0.843134
AT5G28060	40S ribosomal protein S24-2 (RPS24B)	Ribosomal protein S24e family protein;(source:Araport11)	-0.210269	0.864376
AT1G69410	EUKARYOTIC ELONGATION FACTOR 5A-3 (ELF5A-3);EUKARYOTIC ELONGATION FACTOR 5A-3 (ATELF5A-3)	Encodes eIF5A-2, a putative eukaryotic translation initiation factor. There are three eIF5A coding genes in Arabidopsis: eIF5A-1/At1g13950, eIF5A-2/At1g26630 and eIF5A-3/At1g69410. The precise role of eIF-5A in protein biosynthesis is not known but it may function as a bimodular protein capable of binding to both RNA and proteins. Involved in supporting growth and plays a regulatory role in the r…	-0.152756	0.89953
AT3G04610	FLOWERING LOCUS KH DOMAIN (FLK)	RNA-binding KH domain-containing protein;(source:Araport11). Regulates positively flowering by repressing FLC expression and post-transcriptional modification.	-0.149848	0.901345
AT1G02305	Cathepsin B-like protease 2 (ATCATHB2)	Encodes a caspase involved in stress induced cell death. Thiol protease that plays a central role in plant programmed cell death (PCD). In addition to its role in protein degradation, may cleave and/or degrade a number of target proteins, activating signaling towards PCD. Contributes to the increase of caspase-3-like activity after UV-C-induced PCD and is required for abiotic stress-induced PCD (…
AT1G10510	EMBRYO DEFECTIVE 2004 (emb2004)	RNI-like superfamily protein;(source:Araport11)
AT1G17720	PP2AB2	Serine/threonine protein phosphatase 2A 55 kDa regulatory subunit B beta isoform
AT1G17745	PHOSPHOGLYCERATE DEHYDROGENASE 2 (PGDH2);3-PHOSPHOGLYCERATE DEHYDROGENASE (PGDH)	encodes a 3-Phosphoglycerate dehydrogenase. Involved in the plastidial phosphorylated pathway of serine biosynthesis (PPSB). The mRNA is cell-to-cell mobile.
AT1G21500		hypothetical protein;(source:Araport11)
AT1G26880	RPL34A	Ribosomal protein L34e superfamily protein;(source:Araport11)
AT1G27390	TRANSLOCASE OUTER MEMBRANE 20-2 (TOM20-2)	Central component of the receptor complex responsible for the recognition and translocation of cytosolically synthesized mitochondrial preproteins. Together with TOM22 functions as the transit peptide receptor at the surface of the mitochondrion outer membrane and facilitates the movement of preproteins into the translocation pore.
AT1G28350	Tyrosine--tRNA ligase 2, cytoplasmic	Nucleotidylyl transferase superfamily protein;(source:Araport11). Catalyzes the attachment of tyrosine to tRNA(Tyr) in a two-step reaction: tyrosine is first activated by ATP to form Tyr-AMP and then transferred to the acceptor end of tRNA(Tyr).
AT1G31730	ADAPTOR PROTEIN COMPLEX 4E (AP4E)	Encodes a component of the AP4 complex and is involved in vacuolar sorting of storage proteins. Subunit of novel type of clathrin- or non-clathrin-associated protein coat involved in targeting proteins from the trans-Golgi network (TGN) to the endosomal-lysosomal system.
AT1G76400	Dolichyl-diphosphooligosaccharide--protein glycosyltransferase subunit 1A (OST1A)	Ribophorin I;(source:Araport11). Essential subunit of the N-oligosaccharyl transferase (OST) complex which catalyzes the transfer of a high mannose oligosaccharide from a lipid-linked oligosaccharide donor to an asparagine residue within an Asn-X-Ser/Thr consensus motif in nascent polypeptide chains.
AT2G16060	CLASS I HEMOGLOBIN (GLB1);HEMOGLOBIN 1 (AHB1);HEMOGLOBIN 1 (HB1); (NSHB1); (ATGLB1); (ARATH GLB1)	Encodes a class 1 nonsymbiotic hemoglobin induced by low oxygen levels with very high oxygen affinity. It is not likely to be a hemoglobin transporter because of its extremely high affinity for oxygen. Overexpression impairs cold stress-induced nitric oxide (NO) production.
AT2G17130	ISOCITRATE DEHYDROGENASE SUBUNIT 2 (IDH2);ISOCITRATE DEHYDROGENASE II (IDH-II)	Encodes a regulatory subunit of the mitochondrially-localized NAD+- dependent isocitrate dehydrogenase. Performs an essential role in the oxidative function of the citric acid cycle.
AT2G20450	60S ribosomal protein L14-1 (RPL14A)	Ribosomal protein L14;(source:Araport11)
AT2G26780		ARM repeat superfamily protein;(source:Araport11)
AT2G28800	ALBINO 3 (ALB3); (ABL3)	member of Chloroplast membrane protein ALBINO3 family. Similar to pea PPF1 and may play a role in plant senescence. Required for the insertion of some light harvesting chlorophyll-binding proteins (LHCP) into the chloroplast thylakoid membrane. Required for the insertion of LHCB1, LHCB4.1 and LHCB5 proteins into thylakoid membrane, while it is not required for insertion of proteins PsbX, PsbW and…
AT2G29340	Tropinone reductase homolog At2g29340	NAD-dependent epimerase/dehydratase family protein;(source:Araport11)
AT2G31660	SUPER SENSITIVE TO ABA AND DROUGHT2 (SAD2);ENHANCED MIRNA ACTIVITY 1 (EMA1);UNARMED 9 (URM9)	SAD2 (super sensitive to ABA and drought 2) encodes an importin beta-domain family protein likely to be involved in nuclear transport in ABA signaling. Subcellular localization of GFP-tagged SAD2 showed a predominantly nuclear localization, consistent with a role for SAD2 in nuclear transport. Mutation of SAD2 in Arabidopsis alters abscisic acid sensitivity. SAD2 was ubiquitously expressed at low…
AT2G33255		Haloacid dehalogenase-like hydrolase (HAD) superfamily protein;(source:Araport11)
AT2G47240	LONG-CHAIN ACYL-COA SYNTHASE 1 (LACS1); (CER8);ECERIFERUM 8 (CER8)	Encodes an acyl-CoA synthetase that acts on long-chain and very-long-chain fatty acids, involved in cuticular wax and cutin biosynthesis The mRNA is cell-to-cell mobile. Activation of long-chain fatty acids for both synthesis of cellular lipids, and degradation via beta-oxidation. Acts in both the wax and cutin pathways. Preferentially uses palmitate, palmitoleate, linoleate and eicosenoate. Seem…
AT3G11170	FATTY ACID DESATURASE 7 (FAD7); (AtFAD7);FATTY ACID DESATURASE D (FADD)	Chloroplastic enzyme responsible for the synthesis of 16:3 and 18:3 fatty acids from galactolipids, sulpholipids and phosphatidylglycerol. Uses ferredoxin as electron donor. Gene expression is induced by wounding in shoot and root. The wound-response in shoot is independent of jasmonic acid mediated pathway whereas the root response is mediated by jasmonic acid. The mRNA is cell-to-cell mobile.
AT4G00165	Putative lipid-binding protein At4g00165	Bifunctional inhibitor/lipid-transfer protein/seed storage 2S albumin superfamily protein;(source:Araport11)
AT4G10450	60S ribosomal protein L9-2 (RPL9D)	60S ribosomal protein L9-2
AT4G14320	APICULATA 2 (API2);RPL36A B (RPL36AB)	Zinc-binding ribosomal protein family protein;(source:Araport11)
AT4G24750	Rhodanese-like domain-containing protein 11, chloroplastic	Rhodanese/Cell cycle control phosphatase superfamily protein;(source:Araport11)
AT5G16660	Low-density receptor-like protein (MTG13.11)	Low-density receptor-like protein;(source:Araport11)
AT5G17380	2-hydroxyacyl-CoA lyase (HACL)	Thiamine pyrophosphate dependent pyruvate decarboxylase family protein;(source:Araport11). Catalyzes a carbon-carbon cleavage reaction; cleaves a 2-hydroxy-3-methylacyl-CoA into formyl-CoA and a 2-methyl-branched fatty aldehyde.
AT5G23300	PYRIMIDINE D (PYRD)	dihydroorotate dehydrogenase, catalyses fourth step of pyrimidine biosynthesis. Catalyzes the conversion of dihydroorotate to orotate with quinone as electron acceptor.
AT5G35620	LOSS OF SUSCEPTIBILITY TO POTYVIRUS 1 (LSP1);EUKARYOTIC INITIATION FACTOR (ISO)4E (EIF(ISO)4E);EUKARYOTIC TRANSLATION INITIATION FACTOR ISOFORM 4E (eIFiso4E);EUKARYOTIC TRANSLATION INITATION FACTOR 4E2 (EIF4E2); (LSP)	Cap-binding protein, binds to the 5' cap structure of nuclear-encoded mRNAs. Mutant is resistant to potyvirus infection. Recognizes and binds the 7-methylguanosine-containing mRNA cap during an early step in the initiation of protein synthesis and facilitates ribosome binding by inducing the unwinding of the mRNAs secondary structures. Mediates susceptibility to Turnipmosaic potyvirus (TuMV) and …
AT5G46420		16S rRNA processing protein RimM family;(source:Araport11)
AT5G56010	HEAT SHOCK PROTEIN 81-3 (HSP81-3);HEAT SHOCK PROTEIN 90.3 (AtHsp90.3);HEAT SHOCK PROTEIN 90-3 (AtHsp90-3);HEAT SHOCK PROTEIN 81.3 (Hsp81.3)	A member of heat shock protein 90 (HSP90) gene family. Expressed in all tissues and abundant in root apical meristem, pollen and tapetum. Expression is NOT heat-induced . Functions as a holding molecular chaperone (holdase) which stabilizes unfolding protein intermediates and rapidly releases them in an active form once stress has abated. Functions as a folding molecular chaperone (foldase) that …
ATMG00480	(ORFB);ATP SYNTHASE 8 (ATP8)	Encodes subunit 8 of the mitochondrial F(O) ATP synthase complex.
