# Supplementary material for: Early mannitol-triggered changes in the Arabidopsis leaf (phospho)proteome reveal growth regulators
Source: J Exp Bot. 2018 Jul 13;69(19):4591–607. doi: 10.1093/jxb/ery261 (PMC6117580; doi:10.1093/jxb/ery261)
Supplement: Supplementary Table S15 [file ery261_suppl_supplementary_table_s15.xlsx]

## Sheet: Sheet1
Supplementary Table S15. Protein kinases with differentially phosphorylated and unique phosphopeptides predicted by HMMER.
Protein	Domain	Name	Description	Group
AT3G17850	Protein kinase domain	IREH1, NCOMPLETE ROOT HAIR ELONGATION 1	Protein kinase superfamily protein	UPREGULATED
AT3G19100	Protein kinase domain	TAGK2	Encodes a protein kinase that positively regulates gibberellic acid (GA) signaling by inactivating the E3 ubiquitin ligase GARU. GARU mediates ubiquitin-dependent degradation of GID1s, which are GA receptors.	UPREGULATED
AT3G23310	Protein kinase domain		AGC (cAMP-dependent, cGMP-dependent and protein kinase C) kinase family protein	UPREGULATED
AT4G24100	Protein kinase domain		Protein kinase superfamily protein	UPREGULATED
AT4G24400	Protein kinase domain	ATCIPK8, CBL-INTERACTING PROTEIN KINASE 8, CIPK8, PKS11, PROTEIN KINASE 11, SNF1-RELATED PROTEIN KINASE 3.13, SNRK3.13	Encodes a CBL (calcineurin B-like calcium sensor proteins) -interacting serine/threonine protein kinase. Regulates the low-affinity phase of the primary nitrate response	UPREGULATED
AT1G53430	Protein tyrosine kinase	NEMATODE-INDUCED LRR-RLK 2, NILR2	Leucine-rich repeat transmembrane protein kinase	UPREGULATED
AT3G58640	Protein tyrosine kinase		Mitogen activated protein kinase kinase kinase-like protein	UPREGULATED
AT1G10940	Protein kinase domain	ARABIDOPSIS SERINE/THREONINE KINASE 1, ASK1, SNF1-RELATED PROTEIN KINASE 2.4, SNRK2-4, SNRK2.4, SRK2A, SUCROSE NONFERMENTING 1-RELATED PROTEIN KINASE 2-4	Encodes a plant protein kinase similar to the calcium/calmodulin-dependent protein kinase subfamily and the SNF1 kinase subfamily (SnRK2) whose activity is activated by ionic (salt) and non-ionic (mannitol) osmotic stress. Kinase activity of its homolog in tobacco is induced by hyperosmotic condition within 1 minute.	DOWNREGULATED
AT1G53050	Protein kinase domain		Protein kinase superfamily protein	DOWNREGULATED
AT1G68830	Protein kinase domain	STN7, STT7 HOMOLOG STN7	STN7 protein kinase; required for state transitions, phosphorylation of the major antenna complex (LHCII) between PSII and PSI, and light adaptation. STN7 is involved in state transitions.	DOWNREGULATED
AT3G13530	Protein kinase domain	MAP3K EPSILON PROTEIN KINASE, MAP3KE1, MAPKKK7, MITOGEN-ACTIVATED PROTEIN KINASE KINASE KINASE 7	MAP3K epsilon protein kinase 1 is functionally redundant with MAP3Ke2. Required for pollen development but not essential. map3ke1;map3ke2 double-mutant pollen grains develop plasma membrane irregularities following pollen mitosis I. Localized primarily in the plasma membrane. Expressed in leaf trichomes, root columella cells and developing ovules.	DOWNREGULATED
AT3G45780	Protein kinase domain	JK224, NONPHOTOTROPIC HYPOCOTYL 1, NPH1, PHOT1, PHOTOTROPIN 1, ROOT PHOTOTROPISM 1, RPT1	Blue-light photoreceptor. Contains a light activated serine-threonine kinase domain and LOV1 and LOV2 repeats. Mutants are defective in blue-light response. Mediates blue light-induced growth enhancements. PHOT1 and PHOT2 mediate blue light-dependent activation of the plasma membrane H+-ATPase in guard cell protoplasts. PHOT1 undergoes blue-light-dependent autophosphorylation. At least eight phos…	DOWNREGULATED
AT5G13160	Protein kinase domain	AVRPPHB SUSCEPTIBLE 1, PBS1	Mutant is defective in perception of Pseudomonas syringae avirulence gene avrPphB. Encodes a putative serine-threonine kinase.	DOWNREGULATED
AT1G48210	Protein tyrosine kinase			DOWNREGULATED
AT3G24550	Protein tyrosine kinase	ATPERK1, PERK1, PROLINE-RICH EXTENSIN-LIKE RECEPTOR KINASE 1	Encodes a member of the proline-rich extensin-like receptor kinase (PERK) family. This family consists of 15 predicted receptor kinases (PMID: 15653807).	DOWNREGULATED
AT4G03390	Protein tyrosine kinase	SRF3, STRUBBELIG-RECEPTOR FAMILY 3	STRUBBELIG-receptor family 3	DOWNREGULATED
AT4G35230	Protein tyrosine kinase	BRASSINOSTEROID-SIGNALING KINASE 1, BSK1	Encodes BR-signaling kinase 1 (BSK1), one of the three homologous BR-signaling kinases (BSK1, AT4G35230; BSK2, AT5G46570; BSK3, AT4G00710). Mediates signal transduction from receptor kinase BRI1 by functioning as the substrate of BRI1. Plasma membrane localized.	DOWNREGULATED
