# Supplementary material for: Early mannitol-triggered changes in the Arabidopsis leaf (phospho)proteome reveal growth regulators
Source: J Exp Bot. 2018 Jul 13;69(19):4591–607. doi: 10.1093/jxb/ery261 (PMC6117580; doi:10.1093/jxb/ery261)
Supplement: Supplementary Table S17 [file ery261_suppl_supplementary_table_s17.xlsx]

## Sheet: Sheet1
Supplementary Table S17. Comparative analysis of outputs from 4 phosphoproteomic studies on osmotic stress. Phosphosites overlapping with current study are indicated in green.
Protein	Name	Description	Site	Xue et at., 2013	Bhaskara et al., 2017	Stecker et at., 2014	Current study
				(Ratio of Mannitol vs Ctrl)	(Phosphopeptide abundance ratio (I-Traq 117/113))	(Phosphorylation fold change; Average area ratio (treated/control))	(Log2 fold change)
AT2G21230	DRINK ME (DKM), BASIC LEUCINE-ZIPPER 30 (BZIP30)	bZIP30 is a transcriptional activator that is involved in regulation of growth and development of reproductive organs. It interacts with a number of developmental regulators including WUS, HEC1, KNAT1/BP, KNAT2, JAB, BEL1, and NGA1.	S176	2.96		2.7	0.66
			S174	2.94
			S300		1.7
AT5G40450	REGULATOR OF BULB BIOGENESIS1 (RBB1)	Encodes a member of a plant gene family, APK_ORTHOMCL5144, of unknown function. RBB1 is localized to the cytosol and involved in vacuolar biogenesis and organization. RBB1 mutants have increased number of vacuolar bulbs and fewer trans-vacuolar strands.	S923			0.58
			S2732		-1.82
			S2802	0.43			Unique for control
			S2834		-2.5
AT4G34860	ALKALINE/NEUTRAL INVERTASE B (A/N-InvB)	Plant neutral invertase family protein	S55	0.29
			S62	0.29	6.46		0.41
AT5G20280	SUCROSE PHOSPHATE SYNTHASE 1F (SPS1F)	Encodes a protein with putative sucrose-phosphate synthase activity. When the gene was expressed in transgenic tobacco plants, a clear trend for increased SPS activity was noted.	S27		3.2
			S152	0.38
			S155				Unique for control
			S688	0.3
AT4G29440	IST1-LIKE 4 (ISTL4)	Regulator of Vps4 activity in the MVB pathway protein	S581	0.38
			T584	0.38
			T591	0.38
			S592	0.38
			S669		3.02
			S860				-0.13
AT1G19870	IQ-DOMAIN 32 (iqd32)	Encodes a microtubule-associated protein.	S142		1.67
			S195	0.28
			S193	0.28
			S459				-1.33
			S479				Unique for control
AT3G05900		neurofilament protein-like protein	S373	0.48
			S420		-1.64
			S456	0.5			Unique for control
			S455	0.4
			S500	0.35
AT3G13290	VARICOSE-RELATED (VCR)	varicose-like protein	S680	100		3.98	0.55
AT4G22740	glycine-rich protein		S115	0.43
			S312	1.67			-0.52
AT1G35580	CYTOSOLIC INVERTASE 1 (CINV1)	CINV1 / A/N-InvG is an alkaline/neutral invertase that breaks sucrose down into fructose and glucose (GH100). The exact localization of CINV1 remains under investigation but there is evidence that fluorescently-tagged CINV1 localizes to the cytoplasm. atinvg mutants have reduced root growth, reduced invertase activity, and increased expression of antioxidant genes under basal conditions. The leve…	S11	3.85		1.66
			S14	3.85		1.66
			S44	2.7
			S49	2.7
			S50	2.7
			S66				-0.69
			T70				-0.69
			S73				0.31
			S547				0.37
AT1G67230	LITTLE NUCLEI1 (LINC1)	Encodes a nuclear coiled-coil protein related to the carrot peripheral nuclear protein NMCP1 that is involved in the determination of plant nuclear structure.	S865	0.42
			S908			1.59
			S1001				0.39
			S1027				0.58
			S1093				Unique for mannitol
AT5G56980	cotton fiber protein		S61			1.55
			S240		4.72
			S338			1.56	Unique for control
			S107		1.93
			S244			1.45
			S275				1.19
AT4G31880	One of 5 PO76/PDS5 cohesion cofactor orthologs of Arabidopsis.		T289	0.296
			S436				Unique for mannitol
			S554	4.72
			T557	0.49
			S558	4.72
			S559	4.72			Unique for mannitol
AT2G38610	RNA-binding KH domain-containing protein		S273	0.35
			S263	0.35			Unique for mannitol
AT4G38550	phospholipase-like protein (PEARLI 4) family protein		S414				Unique for mannitol
			S153				0.41
			S214	2.14
			Y216	2.14
			T232	0.5
			S272				Unique for mannitol
AT4G27060	TORTIFOLIA 1 (TOR1), CONVOLUTA (CN), SPIRAL 2 (SPR2)		S370				Unique for mannitol
			S414	4.02
AT5G21160	LA RELATED PROTEIN 1A (LARP1A)		S465	3.89
			T487	100
			S490	100
			S493	100
			S620				Unique for mannitol
			S633	2.79
			S634	2.79
			S635	2.79
			S641	2.79
			S643	2.81
			S644	2.79; 0.399
			S649	2.79; 0.399
AT4G16340	SPIKE1 (SPK1)		S89				Unique for mannitol
			Y324	2.7
			S325	2.7
AT2G27100	SERRATE (SE)		S20	3.36
			T21	3.36
			S23	3.36
			S24	3.38
			S689				Unique for mannitol
AT1G03350	BSD domain-containing protein		S127	100
			S129	100
			S130	100
			S689				Unique for mannitol
AT2G20950	phospholipase-like protein (PEARLI 4) family protein		S26	0.38
			S29	0.38
			S30	0.38			Unique for control
			S276	0.26
			T280	0.26
AT4G15545	PH-response transcription factor		S213	0.44; 8.9
			S217	0.44; 8.8
			S224	8.8
			S226	8.86
			S242				Unique for control
AT3G24080	KRR1 family protein		S168	0.41
			S248				Unique for control
AT1G20760	Calcium-binding EF hand family protein		S741	0.44
			T743	0.43
			S788	0.35
			Y791	0.34
			S939				Unique for control
AT1G02870	nucleolar-like protein		S108	0.46			Unique for control
AT1G76810	eukaryotic translation initiation factor 2 (eIF-2) family protein		S604	0.48
			S641				0.75
			S696	100
AT5G03040	IQ-DOMAIN 2		T339				0.51
			S363				-0.12
			S406	0.49
AT3G54760	dentin sialophosphoprotein-like protein		S400	0.08
			S467				0.38
AT2G07360	SH3 domain-containing protein		S1090				0.3
			S1092	0.41
AT4G02510	PLASTID PROTEIN IMPORT 2 (PPI2)		S71	0.37
			S589	0.41			0.24
			T684	0.21
			S686	0.21
AT2G45140	PLANT VAP HOMOLOG 12 (PVA12)		S132	2.35			-0.76
			S138	2.35
			S142	2.35
AT3G53500	ARGININE/SERINE-RICH ZINC KNUCKLE-CONTAINING PROTEIN 32		S236				-0.7
			S265	0.42
			S277	0.42
AT1G01960	BIG3 (BIG3), EMBRYO SAC DEVELOPMENT ARREST 10 (EDA10)		S586	0.48
			S588	0.48			-0.47
			S590	0.47
AT3G45780	PHOTOTROPIN 1 (PHOT1)		T57	0.36
			S58	0.36			-0.36
			S165	0.35
			S166	0.35
AT3G20550	DAWDLE (DDL)	nuclear localized FHA (forhkead) domain containing protein	S133	0.44			-0.36
AT2G46020	BRAHMA (BRM), CHROMATIN REMODELING 2 (CHR2)	a SWI/SNF chromatin remodeling ATPase	S1641	0.35
			S1762				-0.34
			S2056	0.43
AT4G11270	Transducin/WD40 repeat-like superfamily protein		S1002	3.39; 0.49			-0.23
			S1005	3.39
AT1G10940	SNF1-RELATED PROTEIN KINASE 2.4 (SNRK2.4)		S159			6.18
			S357				Unique for control
AT1G79830	GOLGIN CANDIDATE 5 (GC5)		S221				Unique for mannitol
			S793			2.78
AT4G24100	Protein kinase superfamily protein		S516				Unique for mannitol
			S662 (S664)			1.6
AT4G17890	ARF-GAP DOMAIN 8 (AGD8)		S318			1.59	-0.6
AT5G40390	RAFFINOSE SYNTHASE 5 (RS5), SEED IMBIBITION 1-LIKE (SIP1)		S11			1.51	-0.45
AT5G54440	CLUB (CLUB)		S475				Unique for mannitol
			S519			1.49
AT1G11310	MILDEW RESISTANCE LOCUS O 2 (MLO2), POWDERY MILDEW RESISTANT 2 (PMR2)		S565				0.68
			S509 (S510)			0.66
AT1G58025	DNA-binding bromodomain-containing protein		S415				0.15
			S416		5.44
AT1G70180	Sterile alpha motif (SAM) domain-containing protein		S221		5.03
			S226				Unique for control
AT3G58640	Mitogen activated protein kinase kinase kinase-like protein		S366				Unique for mannitol
			S418		3.37
AT5G50640	CBS/octicosapeptide/phox/Bemp1 domain protein		S49				Unique for mannitol
			S52		2.78
AT4G39680	SAP domain-containing protein		S292		1.53
			S436				1.87
AT1G28280	MPK3/6-TARGETED VQP 1 (MVQ1)		S16		-2.13
			S194				0.62
